# Supplementary material for: Transcriptome and microbiome-immune changes across preinvasive and invasive anal cancer lesions
Source: JCI Insight. 2024 Jul 18;9(16):e180907. doi: 10.1172/jci.insight.180907 (PMC11343604; doi:10.1172/jci.insight.180907)
Supplement: Supplemental data set 1 [file jciinsight-9-180907-s035.xlsx]

## Sheet: Hoja1
	Additional file 1
	Microbiome Alpha Diversity Analysis: Wilcoxon Signed-Rank Test P values thorugh different comparisons.
		Diagnosis				Age	High Risk HPV	HV
	index	LGSIL vs HGSIL	LGSIL vs ASCC	HGSIL vs ASCC	SIL (LGSIL and HGSIL) vs ASCC	Age under 41yo vs Age over 41yo	HR HPV undet.vs HR HPV detected	HIV negative vs HIV positive
	Observed	0.3777	0.03301	0.02935	0.01236	0.8705	0.002939	0.02951
	Chao1	0.3662	0.0354	0.03437	0.01814	0.861	0.004441	0.04115
	Shannon	0.06077	0.3723	0.008242	0.07173	0.03972	0.3313	0.194
	Simpson	0.05575	0.6243	0.01349	0.1504	0.04324	0.4878	0.2823
