# Supplementary material for: Transcriptome and microbiome-immune changes across preinvasive and invasive anal cancer lesions
Source: JCI Insight. 2024 Jul 18;9(16):e180907. doi: 10.1172/jci.insight.180907 (PMC11343604; doi:10.1172/jci.insight.180907)
Supplement: Supplemental data set 2 [file jciinsight-9-180907-s036.xlsx]

## Sheet: Addit._File2
Additional file 2
Significant differentially abundant bacterial and virus taxa at the species level adjusted by covariates age, sex, HR-HPV DNA status and HIV status:
Comparison: SILs (LGSIL and HGSIL Grouped) vs ASCC
feature	Phylum	metadata	value	coef	stderr	N	pval	qval
Campylobacter_ureolyticus	bacteria	SILsvsASCC	ASCC	2.01816	0.657701	70	0.0032472	0.0497904
Fusobacterium_gonidiaformans	bacteria	SILsvsASCC	ASCC	1.83782	0.561602	70	0.0017846	0.0497904
Fusobacterium_nucleatum	bacteria	SILsvsASCC	ASCC	1.79569	0.522428	70	0.00108331	0.0497904
Criibacterium_bergeronii	bacteria	SILsvsASCC	ASCC	1.66555	0.590193	70	0.00649333	0.0853409
Bacteroides_fragilis	bacteria	SILsvsASCC	ASCC	0.926204	0.353047	70	0.0110616	0.106352
Human_betaherpesvirus_5	virus	SILsvsASCC	ASCC	1.38019	0.691229	70	0.0450475	0.201079
Alphapapillomavirus_9	virus	SILsvsASCC	ASCC	5.39375	1.12625	70	0.000540209	0.00324125
Alphapapillomavirus_7	virus	SILsvsASCC	ASCC	4.644	1.50117	70	0.00302048	0.0497904
Alphapapillomavirus_10	virus	SILsvsASCC	ASCC	-3.49539	1.34097	70	0.01156	0.106352
Campylobacter_ureolyticus	bacteria	sex	M	3.51302	1.10083	70	0.00227092	0.0497904
Fusobacterium_gonidiaformans	bacteria	sex	M	2.46334	0.939982	70	0.0111441	0.106352
Prevotella_bivia	bacteria	sex	M	5.02402	2.0584	70	0.0176782	0.135533
Criibacterium_bergeronii	bacteria	sex	M	2.31245	0.987836	70	0.0226349	0.145791
Alphapapillomavirus_11	virus	HIV_status	pos	-1.33622	0.604714	70	0.0310209	0.157788
Campylobacter_ureolyticus	virus	HIV_status	pos	-1.62738	0.743525	70	0.0325867	0.157788
Alphapapillomavirus_9	virus	HPV_HR	Pos	8.62451	0.822535	70	4.22838e-15	3.89011e-13
Pepper_mild_mottle_virus	virus	HPV_HR	Pos	1.40726	0.550716	70	0.0132067	0.110456
Human_immunodeficiency_virus_1	virus	HPV_HR	Pos	0.651345	0.280649	70	0.0237703	0.145791
Alphapapillomavirus_10	virus	HPV_HR	Pos	-2.52907	1.06939	70	0.0213394	0.145791
Comparison: HGSILs vs ASCC
feature	Phylum	metadata	value	coef	stderr	N	pval	qval
Human_betaherpesvirus_5	virus	ASCCvsHGSIL	ASCC	2.52669	0.78842	70	0.00288196	0.0994278
Human_endogenous_retrovirus_K	virus	ASCCvsHGSIL	ASCC	2.36775	0.824817	70	0.00690695	0.15886
Alphapapillomavirus_7	virus	ASCCvsHGSIL	ASCC	4.60227	1.74973	70	0.0125961	0.187283
Alphapapillomavirus_9	virus	HPVP_HR	Pos	7.98953	1.28408	70	3.94234e-07	2.72022e-05
Comparison: LGSILs vs ASCC
feature	Phylum	metadata	value	coef	stderr	N	pval	qval
Bacteroides_fragilis	bacteria	cancer_LGSIL	LGSIL	1.81354	0.619125	70	0.00514607	0.227951
Campylobacter_ureolyticus	bacteria	cancer_LGSIL	LGSIL	1.88859	0.753683	70	0.0155876	0.227951
Fusobacterium_gonidiaformans	bacteria	cancer_LGSIL	LGSIL	1.65118	0.682519	70	0.0193108	0.227951
Alphapapillomavirus_10	virus	cancer_LGSIL	LGSIL	-3.53561	1.41784	70	0.000705437	0.0445253
Alphapapillomavirus_9	virus	cancer_LGSIL	LGSIL	4.86624	1.42679	70	0.00129059	0.0445253
Alphapapillomavirus_7	virus	cancer_LGSIL	LGSIL	4.30694	1.81724	70	0.0122539	0.147532
Human_betaherpesvirus_5	virus	cancer_LGSIL	LGSIL	1.95729	0.864021	70	0.0279484	0.227951
Alphapapillomavirus_9	virus	HPVP_HR	Pos	8.90181	1.05725	70	4.38942e-11	4.03827e-09
Human_immunodeficiency_virus_1	virus	HPVP_HR	Pos	0.6507	0.267707	70	0.0187787	0.227951
Alphapapillomavirus_11	virus	HPVP_HR	Pos	-1.44778	0.638947	70	0.0279111	0.227951
Pepper_mild_mottle_virus	virus	HPVP_HR	Pos	1.56722	0.706533	70	0.0312078	0.227951
Bacteroides_fragilis	bacteria	sex	M	1.55692	0.706223	70	0.0322105	0.227951
Campylobacter_ureolyticus	bacteria	sex	M	1.95274	0.85971	70	0.0275516	0.227951
Fusobacterium_nucleatum	bacteria	sex	M	1.6882	0.67842	70	0.0162787	0.227951
