# Supplementary material for: Transcriptome and microbiome-immune changes across preinvasive and invasive anal cancer lesions
Source: JCI Insight. 2024 Jul 18;9(16):e180907. doi: 10.1172/jci.insight.180907 (PMC11343604; doi:10.1172/jci.insight.180907)
Supplement: Supplemental data set 3 [file jciinsight-9-180907-s037.xlsx]

## Sheet: Addit._File3
Additional file 3.
Differentially abundant microbial gene proteins in the comparison of SILs versus ASCC
UniRef90	metadata	coef	N	pval	qval	-LOGqvalue
A0A015XEK3	SILsvsASCC	4.7317	70	2.06625e-08	5.09477e-05	-4.29288
A5ZBN1	SILsvsASCC	4.53331	70	1.8142e-07	0.000148662	-3.8278
E4W3C2	SILsvsASCC	4.46577	70	2.55953e-07	0.000160778	-3.79377
D1JX84	SILsvsASCC	4.12113	70	7.29419e-06	0.00105708	-2.97589
A0A016BL47	SILsvsASCC	4.09237	70	2.88767e-07	0.000160778	-3.79377
A0A015ZD93	SILsvsASCC	4.04131	70	9.45491e-07	0.000328029	-3.48409
A0A015W084	SILsvsASCC	3.97181	70	2.8709e-07	0.000160778	-3.79377
A0A015TGA7	SILsvsASCC	3.92226	70	2.18651e-05	0.00202425	-2.69374
A0A078PVF0	SILsvsASCC	3.90902	70	3.69326e-05	0.00283314	-2.54773
A0A174I2V0	SILsvsASCC	3.89841	70	8.19472e-06	0.00112822	-2.94761
E4W3C5	SILsvsASCC	3.88477	70	3.74294e-07	0.000190009	-3.72122
A7V4G2	SILsvsASCC	3.77987	70	1.04265e-06	0.000328029	-3.48409
A7V4G0	SILsvsASCC	3.77506	70	6.81342e-06	0.00103131	-2.98661
A5ZI73	SILsvsASCC	3.65112	70	1.3904e-05	0.00153836	-2.81294
A0A0P6CEL1	SILsvsASCC	3.61646	70	6.93115e-06	0.00103131	-2.98661
A0A0E2AIE4	SILsvsASCC	3.5716	70	2.63792e-05	0.00223189	-2.65133
A0A3E4NAQ1	SILsvsASCC	3.54961	70	1.04944e-06	0.000328029	-3.48409
A0A3E5GYC4	SILsvsASCC	3.45045	70	9.46432e-06	0.00123927	-2.90683
A0A015RXL0	SILsvsASCC	3.31139	70	4.41938e-05	0.00307574	-2.51205
B0NWG2	SILsvsASCC	3.30463	70	1.06429e-06	0.000328029	-3.48409
A7LQH0	SILsvsASCC	3.27714	70	0.000127458	0.00585601	-2.2324
A7V2K8	SILsvsASCC	3.27435	70	2.87375e-06	0.000551122	-3.25875
J9G1B6	SILsvsASCC	3.23854	70	2.04947e-06	0.000442173	-3.35441
A0A1B2Z4J0	SILsvsASCC	3.23104	70	0.000107127	0.00522319	-2.28206
A0A1B2Z4G8	SILsvsASCC	3.17623	70	0.000257866	0.00910176	-2.04087
A7LS52	SILsvsASCC	3.15291	70	0.000225629	0.00846601	-2.07232
A0A015S3B6	SILsvsASCC	3.12083	70	3.35677e-05	0.00264557	-2.57748
A0A396NI39	SILsvsASCC	3.01073	70	1.89488e-07	0.000148662	-3.8278
A7ACF2	SILsvsASCC	2.97846	70	1.64659e-05	0.00171206	-2.76648
Q7P6V2	SILsvsASCC	2.93559	70	0.00733382	0.0585271	-1.23264
F7MCV5	SILsvsASCC	2.93466	70	0.000236468	0.00875844	-2.05757
A0A1B2YNS8	SILsvsASCC	2.92224	70	0.000175172	0.00709733	-2.14891
A0A173XT59	SILsvsASCC	2.91613	70	0.000110059	0.00529143	-2.27643
A0A258TSG2	SILsvsASCC	2.83108	70	1.18672e-07	0.000123919	-3.90686
A5ZLI4	SILsvsASCC	2.72433	70	0.000499324	0.0131479	-1.88114
D0TLK8	SILsvsASCC	2.68386	70	1.2859e-05	0.00153836	-2.81294
A0A2A6EHV5	SILsvsASCC	2.66015	70	0.00802779	0.0609321	-1.21515
A0A0K2VLA3	SILsvsASCC	2.63788	70	0.00058235	0.0145672	-1.83662
F7LS08	SILsvsASCC	2.60622	70	7.62957e-05	0.00423429	-2.37322
A0A396FGB3	SILsvsASCC	2.58843	70	2.96558e-05	0.00246086	-2.60891
A0A1B2YM49	SILsvsASCC	2.57022	70	0.000794763	0.0172332	-1.76363
A0A0U1CN12	SILsvsASCC	2.54948	70	0.0052115	0.0536057	-1.27079
A0A3A6I5M8	SILsvsASCC	2.54415	70	0.00185673	0.0291072	-1.536
A0A2M4CU65	SILsvsASCC	2.52786	70	0.019384	0.110338	-0.957276
A0A016JHV3	SILsvsASCC	2.51943	70	0.00789114	0.0603461	-1.21935
U7UF92	SILsvsASCC	2.51121	70	0.00354835	0.0440296	-1.35625
F7V2A7	SILsvsASCC	2.46309	70	0.000145569	0.0062813	-2.20195
A7VEM4	SILsvsASCC	2.43356	70	0.000273642	0.00928028	-2.03244
A0A373CGE1	SILsvsASCC	2.43305	70	0.000576855	0.0144947	-1.83879
A0A1B2YSQ8	SILsvsASCC	2.39867	70	0.00438517	0.0497841	-1.30291
Q1R3T7	SILsvsASCC	2.36929	70	0.00356024	0.04405	-1.35605
A0A0D9RZW0	SILsvsASCC	2.33185	70	0.0166956	0.0990941	-1.00395
A0A373ZU51	SILsvsASCC	2.33042	70	0.000459154	0.0123833	-1.90716
A0A1B2Z4B5	SILsvsASCC	2.32549	70	4.04104e-05	0.00295544	-2.52938
A0A0M3KKD4	SILsvsASCC	2.31782	70	0.007922	0.0604749	-1.21842
A0A1B2Z4C4	SILsvsASCC	2.30257	70	0.00928279	0.0666544	-1.17617
A0A173XQ94	SILsvsASCC	2.29234	70	0.0221153	0.121101	-0.916852
B5QJ44	SILsvsASCC	2.24233	70	0.0254845	0.133292	-0.875198
A0A162V0C4	SILsvsASCC	2.23904	70	0.00655227	0.0563489	-1.24911
A7AJP9	SILsvsASCC	2.20633	70	0.00175397	0.0284445	-1.546
W1W1Y1	SILsvsASCC	2.20593	70	0.00542647	0.0540801	-1.26696
H1HG03	SILsvsASCC	2.18227	70	0.00296017	0.0396681	-1.40156
A5TX05	SILsvsASCC	2.16945	70	0.00062519	0.0151143	-1.82061
L1MU73	SILsvsASCC	2.15678	70	0.00236454	0.0341809	-1.46622
A7UXY6	SILsvsASCC	2.15452	70	0.00707268	0.0575232	-1.24016
A7V4G1	SILsvsASCC	2.12687	70	5.24047e-06	0.000869716	-3.06062
A0A2G2QYA9	SILsvsASCC	2.10241	70	0.00019028	0.00758485	-2.12005
A0A2I1K572	SILsvsASCC	2.09288	70	0.00172748	0.0282619	-1.5488
A0A1B2Z062	SILsvsASCC	2.08679	70	0.024627	0.130334	-0.884941
D4VB58	SILsvsASCC	2.07738	70	0.0308479	0.151633	-0.819206
A0A1B2YNC7	SILsvsASCC	2.07243	70	0.0343594	0.16396	-0.785262
D0TK99	SILsvsASCC	2.06825	70	0.000704309	0.0161672	-1.79137
Q8A9A0	SILsvsASCC	2.06698	70	0.00025485	0.0090695	-2.04242
M2XZ89	SILsvsASCC	2.05002	70	0.0178776	0.103965	-0.983114
Q5LI34	SILsvsASCC	2.04909	70	8.07771e-06	0.00112822	-2.94761
A0A1C6A3P1	SILsvsASCC	2.0355	70	0.00417522	0.0484629	-1.31459
B0N9Y8	SILsvsASCC	2.0273	70	0.000131988	0.00591715	-2.22789
B0NEX9	SILsvsASCC	2.02007	70	0.0124724	0.0798788	-1.09757
F9RN42	SILsvsASCC	2.00991	70	0.00992131	0.0691049	-1.16049
A5Z304	SILsvsASCC	2.00491	70	8.5418e-05	0.00453595	-2.34333
A6P140	SILsvsASCC	1.99871	70	0.000375734	0.0111554	-1.95252
A0A1B2Z4D4	SILsvsASCC	1.98184	70	0.0395595	0.179114	-0.74687
A0A3A6HRZ2	SILsvsASCC	1.98161	70	0.0119936	0.0775024	-1.11068
A0A396NSF0	SILsvsASCC	1.96623	70	3.66977e-06	0.000646328	-3.18955
A0A2M7S4D1	SILsvsASCC	1.9625	70	0.00463089	0.0509398	-1.29294
A5TSU1	SILsvsASCC	1.94966	70	0.0449977	0.194765	-0.710489
D4C438	SILsvsASCC	1.94708	70	0.0249304	0.131086	-0.882442
Q65Q50	SILsvsASCC	1.94542	70	0.00132742	0.0241679	-1.61676
A7LS51	SILsvsASCC	1.93883	70	3.24426e-05	0.00258046	-2.5883
A0A1B2ZBD6	SILsvsASCC	1.93507	70	0.0205481	0.114963	-0.939443
A0A1B2YSS7	SILsvsASCC	1.93102	70	0.0113363	0.0745554	-1.12752
A5TSU3	SILsvsASCC	1.92855	70	0.00819242	0.0617249	-1.20954
A0A0L1KIP1	SILsvsASCC	1.92668	70	0.0026227	0.03686	-1.43344
A0A1B2YPS0	SILsvsASCC	1.92007	70	5.98972e-06	0.000932668	-3.03027
A0A0P5PLK0	SILsvsASCC	1.91958	70	3.02994e-06	0.000568443	-3.24531
A0A373AYM4	SILsvsASCC	1.91133	70	0.000272684	0.00928028	-2.03244
A5Z326	SILsvsASCC	1.89674	70	0.00130987	0.0238989	-1.62162
P01602	SILsvsASCC	1.89431	70	0.0613693	0.235972	-0.62714
K0WTB3	SILsvsASCC	1.88826	70	0.015537	0.0940615	-1.02659
W3YFZ4	SILsvsASCC	1.88802	70	0.00382465	0.0461956	-1.3354
A7VSA7	SILsvsASCC	1.87464	70	0.000428258	0.0119656	-1.92207
B2PU91	SILsvsASCC	1.8725	70	0.0494435	0.207038	-0.68395
A0A0B5FVR0	SILsvsASCC	1.86997	70	0.000783868	0.0171044	-1.76689
F7L235	SILsvsASCC	1.86923	70	0.00666391	0.0566409	-1.24687
P01817	SILsvsASCC	1.86367	70	0.0447463	0.194246	-0.711648
E9RZN0	SILsvsASCC	1.86252	70	0.0087479	0.0642506	-1.19212
A7VJ92	SILsvsASCC	1.84818	70	0.0246793	0.130384	-0.884775
A0A1H6MSA4	SILsvsASCC	1.839	70	0.0513118	0.211471	-0.674748
A0A0B4J1V0	SILsvsASCC	1.82111	70	0.062532	0.238725	-0.622101
B0MI66	SILsvsASCC	1.81813	70	0.00622516	0.0561957	-1.2503
A0A2G3DSJ6	SILsvsASCC	1.80571	70	0.0158329	0.0955124	-1.01994
A0A3E4HP53	SILsvsASCC	1.79446	70	0.01718	0.101307	-0.994359
A2IPI1	SILsvsASCC	1.7906	70	0.0595609	0.231325	-0.635777
A0A015W411	SILsvsASCC	1.78566	70	0.000108724	0.00524182	-2.28052
A0A0P5WGU6	SILsvsASCC	1.76955	70	0.0549536	0.220345	-0.656897
A7B8Q0	SILsvsASCC	1.76834	70	0.00519646	0.0535788	-1.27101
A0A377HCJ4	SILsvsASCC	1.75984	70	0.00117091	0.0223979	-1.64979
A0A3E3I0M6	SILsvsASCC	1.755	70	0.00448046	0.0501819	-1.29945
A5Z2Z7	SILsvsASCC	1.75427	70	0.039001	0.177844	-0.749961
B5CUP9	SILsvsASCC	1.75357	70	0.0106989	0.0722165	-1.14136
W2CMU2	SILsvsASCC	1.74822	70	0.0255107	0.133319	-0.87511
A0A377DMN2	SILsvsASCC	1.73823	70	0.00107486	0.0210102	-1.67757
W1YRV6	SILsvsASCC	1.73537	70	0.0308946	0.151633	-0.819206
A5ZYV3	SILsvsASCC	1.72874	70	0.00529142	0.0537823	-1.26936
U6RAH3	SILsvsASCC	1.72688	70	0.000611511	0.0149674	-1.82485
A0A154BV14	SILsvsASCC	1.71834	70	0.0321808	0.156125	-0.806528
A0A0B0H9Y0	SILsvsASCC	1.71574	70	3.04516e-05	0.00247922	-2.60568
Q9UL72	SILsvsASCC	1.70931	70	0.0237794	0.126872	-0.896633
C9YEF3	SILsvsASCC	1.70322	70	0.0253488	0.132823	-0.876726
UPI0000110769	SILsvsASCC	1.70297	70	0.000752397	0.0166251	-1.77924
D1KAJ3	SILsvsASCC	1.68459	70	0.0353425	0.166579	-0.77838
A0A0E2AL27	SILsvsASCC	1.67512	70	0.00330221	0.0421718	-1.37498
B7SHA1	SILsvsASCC	1.67344	70	0.0269751	0.138404	-0.858852
A0A375FM08	SILsvsASCC	1.67221	70	0.0125255	0.0801296	-1.09621
B3C522	SILsvsASCC	1.66862	70	0.0379784	0.174805	-0.757447
P01599	SILsvsASCC	1.66636	70	0.0271019	0.138751	-0.857764
A0A231NR36	SILsvsASCC	1.6649	70	0.0229235	0.124507	-0.904805
A5Z319	SILsvsASCC	1.65817	70	0.020932	0.116094	-0.935189
A0A1Y4UDK6	SILsvsASCC	1.65285	70	0.00295708	0.0396575	-1.40168
A0A0K9N8M1	SILsvsASCC	1.64898	70	0.0199973	0.1129	-0.947305
A0A174QSW1	SILsvsASCC	1.64299	70	0.000143249	0.00624363	-2.20456
A8ST13	SILsvsASCC	1.64064	70	0.0158431	0.0955124	-1.01994
UPI000974DA63	SILsvsASCC	1.64055	70	0.00056466	0.0144172	-1.84112
A0A1D7TLJ4	SILsvsASCC	1.6391	70	0.04638	0.199183	-0.700747
B0MGJ9	SILsvsASCC	1.6388	70	0.0159475	0.0960411	-1.01754
A5ZYU5	SILsvsASCC	1.63749	70	0.0232765	0.125587	-0.901056
A0A2H2WXF0	SILsvsASCC	1.63514	70	0.00932235	0.0666544	-1.17617
Q8RIG5	SILsvsASCC	1.63363	70	0.00085787	0.0181902	-1.74016
A7B5X2	SILsvsASCC	1.62869	70	0.0232285	0.125524	-0.901272
A8SSN6	SILsvsASCC	1.62861	70	0.0129323	0.0823661	-1.08425
A0A174E0F2	SILsvsASCC	1.62843	70	7.02813e-05	0.00405704	-2.39179
A0A077ZLM0	SILsvsASCC	1.62631	70	0.0261319	0.135772	-0.867188
A0A077ZNL9	SILsvsASCC	1.61366	70	0.00252886	0.0360232	-1.44342
A0A376VYL0	SILsvsASCC	1.60885	70	0.00284486	0.0386327	-1.41304
A0A1C6JTL5	SILsvsASCC	1.60814	70	0.00029926	0.00989507	-2.00458
A8SSN4	SILsvsASCC	1.6048	70	0.00649959	0.0563489	-1.24911
A0A075B6I9	SILsvsASCC	1.60251	70	0.0519613	0.21308	-0.671458
C1FNB9	SILsvsASCC	1.6022	70	0.00892403	0.0649088	-1.1877
Q8A5S6	SILsvsASCC	1.6015	70	4.06356e-06	0.000680942	-3.16689
A0A2I5SYB1	SILsvsASCC	1.59983	70	0.00297815	0.0397854	-1.40028
P11901	SILsvsASCC	1.59581	70	0.00299213	0.039884	-1.3992
I2XAT7	SILsvsASCC	1.59513	70	0.0030194	0.0401192	-1.39665
A0A1B2Z0F4	SILsvsASCC	1.59321	70	0.0229143	0.124507	-0.904805
B0NWG0	SILsvsASCC	1.5932	70	0.011173	0.0741143	-1.1301
D1KAJ4	SILsvsASCC	1.59048	70	0.0396557	0.179189	-0.746688
T4AWL0	SILsvsASCC	1.58721	70	0.00963654	0.0679279	-1.16795
UPI000EF8ED30	SILsvsASCC	1.58439	70	0.00312406	0.0408494	-1.38881
P68994	SILsvsASCC	1.58366	70	0.000313871	0.0102023	-1.9913
W1U0N5	SILsvsASCC	1.5831	70	0.00815241	0.0616071	-1.21037
A0A3A6RNV8	SILsvsASCC	1.58267	70	0.00406089	0.0477652	-1.32089
UPI000BB6F388	SILsvsASCC	1.57706	70	0.00261791	0.0368557	-1.43349
A0A132B1N4	SILsvsASCC	1.57545	70	0.0200705	0.113062	-0.946683
C4VMD4	SILsvsASCC	1.57023	70	0.0281946	0.142209	-0.847073
A0A3A8P147	SILsvsASCC	1.56832	70	0.00708518	0.0575232	-1.24016
Q8RIL9	SILsvsASCC	1.56829	70	0.00273029	0.0377906	-1.42262
A0A174NV69	SILsvsASCC	1.56708	70	0.0363909	0.16985	-0.769933
A0A0V1KI72	SILsvsASCC	1.55235	70	0.0206515	0.115261	-0.938317
A0A174KZR2	SILsvsASCC	1.55134	70	0.0175744	0.102686	-0.988489
K0XPN6	SILsvsASCC	1.5501	70	0.00640217	0.0563489	-1.24911
A0A1M6QS72	SILsvsASCC	1.5471	70	0.00106365	0.0209059	-1.67973
A0A109PS32	SILsvsASCC	1.54631	70	0.0543513	0.219132	-0.659295
A0A0C4DH68	SILsvsASCC	1.54526	70	0.0270978	0.138751	-0.857764
UPI000B4270F8	SILsvsASCC	1.54413	70	0.0073642	0.0585743	-1.23229
A0A132GPZ6	SILsvsASCC	1.54191	70	0.0490823	0.206222	-0.685664
P68997	SILsvsASCC	1.53965	70	0.000602049	0.0148448	-1.82843
A0A2I3T6V1	SILsvsASCC	1.5379	70	0.0644936	0.243527	-0.613454
A0A0J9BR40	SILsvsASCC	1.53504	70	0.0140309	0.0873972	-1.0585
A0A231HGQ9	SILsvsASCC	1.52942	70	0.0144927	0.0893053	-1.04912
A0A1B2YQK5	SILsvsASCC	1.52942	70	0.0411676	0.183321	-0.736787
A0A0B4J1V2	SILsvsASCC	1.52474	70	0.0516507	0.212386	-0.672875
A0A0E2AMZ8	SILsvsASCC	1.52356	70	0.00148781	0.026177	-1.58208
A0A376RVS5	SILsvsASCC	1.5211	70	0.0102014	0.0701718	-1.15384
A0A1B2YPN4	SILsvsASCC	1.5208	70	0.00541176	0.0540801	-1.26696
D4CI29	SILsvsASCC	1.51589	70	0.0393354	0.178665	-0.74796
A7B6K6	SILsvsASCC	1.51387	70	0.00389702	0.046627	-1.33136
A0A0J1FIM8	SILsvsASCC	1.51292	70	0.0626702	0.238799	-0.621967
A6BKX9	SILsvsASCC	1.50864	70	0.00582906	0.0553408	-1.25695
A0A1J4YPM7	SILsvsASCC	1.5086	70	0.031351	0.153084	-0.81507
A0A014AUH4	SILsvsASCC	1.50345	70	0.0552937	0.220769	-0.656062
D7K5P4	SILsvsASCC	1.50276	70	0.0140475	0.0874044	-1.05847
U4R6F6	SILsvsASCC	1.50196	70	0.0298208	0.14833	-0.828771
A0A0B7IMG8	SILsvsASCC	1.50065	70	0.0190382	0.109133	-0.962045
A0A0D9RNC1	SILsvsASCC	1.50021	70	0.0100136	0.069523	-1.15787
D2MXI7	SILsvsASCC	1.49699	70	0.000641527	0.0152307	-1.81728
A0A172E6U0	SILsvsASCC	1.49136	70	0.0207441	0.11546	-0.937567
A5KRL1	SILsvsASCC	1.49027	70	0.0347716	0.164743	-0.783194
A0A0M3KI73	SILsvsASCC	1.48639	70	0.0207967	0.115679	-0.936746
A0A1B1IKF1	SILsvsASCC	1.47654	70	0.00489649	0.0522656	-1.28178
C5EWS2	SILsvsASCC	1.47362	70	6.06539e-05	0.0037162	-2.4299
A5KR94	SILsvsASCC	1.46849	70	0.0253937	0.132978	-0.876221
A0A174PPU0	SILsvsASCC	1.46369	70	0.0407473	0.182013	-0.739898
A0A2J8AZ96	SILsvsASCC	1.46285	70	0.0483408	0.20425	-0.689837
P03126	SILsvsASCC	1.45641	70	0.012963	0.0824669	-1.08372
A0A2Y0G1Y2	SILsvsASCC	1.44909	70	0.0107314	0.0722965	-1.14088
A7B5X1	SILsvsASCC	1.4467	70	0.0178512	0.103909	-0.983345
A0A2K6P4X0	SILsvsASCC	1.44264	70	0.0394782	0.179003	-0.74714
A0A1E8EUC5	SILsvsASCC	1.43769	70	0.000992412	0.0198468	-1.70231
Q8A1F6	SILsvsASCC	1.42913	70	0.000451436	0.0123288	-1.90908
A0A1A9AI94	SILsvsASCC	1.42811	70	0.0466317	0.199819	-0.699362
Q6MZX7	SILsvsASCC	1.41892	70	0.0588656	0.229661	-0.638913
D9WK81	SILsvsASCC	1.41816	70	0.0528826	0.215424	-0.666705
A0A1B2Z4F6	SILsvsASCC	1.41611	70	0.00292354	0.0392687	-1.40595
A0A3A6HRX3	SILsvsASCC	1.41607	70	0.00634052	0.0563489	-1.24911
UPI00006EB13F	SILsvsASCC	1.4146	70	0.0471247	0.201031	-0.696736
A0A174S825	SILsvsASCC	1.40739	70	0.0676621	0.248648	-0.604416
A0A2K6F3R4	SILsvsASCC	1.40338	70	0.0624444	0.238608	-0.622316
A0A1B2Z4F0	SILsvsASCC	1.40303	70	0.0478567	0.20288	-0.69276
J7R875	SILsvsASCC	1.40208	70	0.0222387	0.121469	-0.915536
G9S8W7	SILsvsASCC	1.39776	70	0.0634141	0.240714	-0.618499
A0A0N8EH51	SILsvsASCC	1.39657	70	0.0102938	0.0703928	-1.15247
Q19SV1	SILsvsASCC	1.39309	70	0.00505174	0.0529068	-1.27649
A0A1X3JQS9	SILsvsASCC	1.38481	70	0.0107217	0.072288	-1.14093
F1YWG9	SILsvsASCC	1.38154	70	0.00126338	0.0233718	-1.63131
A6L5E5	SILsvsASCC	1.38098	70	0.0117917	0.0764749	-1.11648
Q8A463	SILsvsASCC	1.38076	70	1.58677e-05	0.00166998	-2.77729
UPI00050BA24B	SILsvsASCC	1.37655	70	0.0162753	0.0973964	-1.01146
A0A2Y9CYD5	SILsvsASCC	1.37587	70	0.0299209	0.148572	-0.828064
Q8RIG3	SILsvsASCC	1.37215	70	0.00219759	0.0325584	-1.48734
G5SN48	SILsvsASCC	1.37104	70	0.000691301	0.0159874	-1.79622
S0XYB1	SILsvsASCC	1.36861	70	0.00758697	0.0594351	-1.22596
Q8A485	SILsvsASCC	1.36763	70	2.00425e-06	0.000442173	-3.35441
E4VCI1	SILsvsASCC	1.36569	70	0.011347	0.0745554	-1.12752
A5ZYU6	SILsvsASCC	1.36546	70	0.044327	0.192971	-0.714509
Q8RIE4	SILsvsASCC	1.3642	70	0.00224502	0.0330341	-1.48104
E5V2W6	SILsvsASCC	1.3626	70	0.00315213	0.04103	-1.3869
Q8RIF9	SILsvsASCC	1.35886	70	0.000189156	0.00757501	-2.12062
A0A317UJD0	SILsvsASCC	1.35316	70	0.0290549	0.14541	-0.837404
A0A396FMH1	SILsvsASCC	1.34938	70	0.0394925	0.179003	-0.74714
A0A377HA12	SILsvsASCC	1.34813	70	0.0136229	0.085596	-1.06755
S3EG72	SILsvsASCC	1.34801	70	0.0575802	0.225872	-0.646139
P01764	SILsvsASCC	1.3471	70	0.0644187	0.24335	-0.613768
A0A1B9BST2	SILsvsASCC	1.34547	70	0.0165959	0.0987947	-1.00527
A2NB45	SILsvsASCC	1.3383	70	0.0492986	0.206847	-0.68435
P01766	SILsvsASCC	1.33391	70	0.037766	0.174309	-0.75868
A0A376WZN8	SILsvsASCC	1.33155	70	0.000379901	0.0111626	-1.95224
Q3BKI4	SILsvsASCC	1.31961	70	0.0250664	0.13151	-0.881042
A0A2X1MXD1	SILsvsASCC	1.31851	70	0.0204043	0.11453	-0.941082
A0A376RXX2	SILsvsASCC	1.31758	70	0.0246347	0.130334	-0.884941
A0A0P6AAT9	SILsvsASCC	1.31627	70	0.00516482	0.0534762	-1.27184
A0A069X286	SILsvsASCC	1.31586	70	0.0121582	0.0781976	-1.10681
A5Z496	SILsvsASCC	1.31144	70	0.00797406	0.0606674	-1.21704
A0A1V5YTT6	SILsvsASCC	1.31058	70	0.0511621	0.211195	-0.675317
A0A1L5PZF2	SILsvsASCC	1.30916	70	0.0561089	0.222989	-0.651717
A0A1P8MA64	SILsvsASCC	1.30668	70	0.0143709	0.0887448	-1.05186
UPI000E32D379	SILsvsASCC	1.30458	70	0.0219518	0.120626	-0.918558
A0A2P1HCR0	SILsvsASCC	1.30351	70	0.0524492	0.214192	-0.669198
U3TZ66	SILsvsASCC	1.30327	70	0.0316108	0.154082	-0.812249
A0A2P1HGF6	SILsvsASCC	1.30276	70	0.0525301	0.214343	-0.668891
A0A1B2YM63	SILsvsASCC	1.30052	70	0.0661737	0.245625	-0.609727
A0A1D7PS40	SILsvsASCC	1.29432	70	0.00138387	0.0249327	-1.60323
R9L3D9	SILsvsASCC	1.29128	70	0.000376154	0.0111554	-1.95252
A0A2I3RJZ4	SILsvsASCC	1.28604	70	0.0448464	0.194532	-0.71101
A0A1Y4M362	SILsvsASCC	1.28603	70	0.0536391	0.217123	-0.663295
A0A376W154	SILsvsASCC	1.28485	70	0.00283267	0.0386118	-1.41328
A0A0U1N3T2	SILsvsASCC	1.28308	70	0.00180002	0.028767	-1.5411
A5ZTV7	SILsvsASCC	1.28285	70	0.0402334	0.180653	-0.743155
A0A015VVR2	SILsvsASCC	1.28241	70	0.000113556	0.00541428	-2.26646
Q8RE43	SILsvsASCC	1.28223	70	0.000555981	0.0142589	-1.84591
H3KE16	SILsvsASCC	1.27996	70	0.00263103	0.03686	-1.43344
Q8RIG2	SILsvsASCC	1.27965	70	6.91192e-05	0.00401683	-2.39612
A0A1B2YQH7	SILsvsASCC	1.27915	70	0.0154013	0.0934694	-1.02933
A0A0N8CVM3	SILsvsASCC	1.27781	70	0.0234364	0.125838	-0.900187
B0NEY0	SILsvsASCC	1.27432	70	0.0438651	0.191722	-0.717327
A0A1S2M1X6	SILsvsASCC	1.27066	70	0.0409884	0.182806	-0.73801
UPI000BE2C422	SILsvsASCC	1.26968	70	0.0145051	0.0893178	-1.04906
B2RLW9	SILsvsASCC	1.26662	70	0.000108109	0.00522679	-2.28176
F8N8L8	SILsvsASCC	1.26379	70	0.00163295	0.0272522	-1.5646
V2Z6N9	SILsvsASCC	1.26378	70	8.96196e-05	0.00456293	-2.34076
A0A377BTK2	SILsvsASCC	1.26243	70	0.0298379	0.14833	-0.828771
A7AJP7	SILsvsASCC	1.25889	70	0.0435787	0.190954	-0.719071
A0A246ED06	SILsvsASCC	1.25751	70	0.0109523	0.0732222	-1.13536
A0A1Z2TI00	SILsvsASCC	1.25531	70	0.039545	0.179114	-0.74687
A0A2R5ET39	SILsvsASCC	1.25129	70	0.00257113	0.0365249	-1.43741
Q8A733	SILsvsASCC	1.239	70	2.02359e-05	0.00191907	-2.71691
X7SAA2	SILsvsASCC	1.23868	70	0.046645	0.199819	-0.699362
B0MC26	SILsvsASCC	1.23853	70	0.00918945	0.0663658	-1.17806
A5KRF0	SILsvsASCC	1.23329	70	0.0298586	0.148347	-0.82872
Q64SN1	SILsvsASCC	1.22863	70	6.55529e-05	0.00387481	-2.41175
A5KRH1	SILsvsASCC	1.22497	70	0.00978017	0.0685923	-1.16372
Q8R5W2	SILsvsASCC	1.21814	70	0.000247742	0.00903144	-2.04424
B0NTF1	SILsvsASCC	1.21778	70	3.85599e-05	0.00287666	-2.54111
F0H8Q7	SILsvsASCC	1.2173	70	0.00239799	0.034566	-1.46135
A0A293N8M5	SILsvsASCC	1.21557	70	0.0593247	0.230774	-0.636813
A0A1V4G7Y0	SILsvsASCC	1.21111	70	0.0144275	0.0889672	-1.05077
C9N1P8	SILsvsASCC	1.20491	70	0.00957168	0.067752	-1.16908
A0A1B2YPK8	SILsvsASCC	1.20259	70	0.00434234	0.0495677	-1.3048
A0A1X6RMI6	SILsvsASCC	1.2001	70	0.0332448	0.160147	-0.795482
A0A075QL32	SILsvsASCC	1.19916	70	0.0263159	0.136507	-0.864846
A0A376Y8Q9	SILsvsASCC	1.19753	70	0.0270241	0.138532	-0.858451
UPI00045EDE65	SILsvsASCC	1.19582	70	0.0208876	0.115996	-0.935557
UPI00062CAFF2	SILsvsASCC	1.19385	70	0.00325896	0.0417592	-1.37925
A0A080HUZ5	SILsvsASCC	1.18478	70	0.0344298	0.163984	-0.785197
A7VEU0	SILsvsASCC	1.18387	70	0.0210528	0.116467	-0.933797
A0A158T0E6	SILsvsASCC	1.18317	70	0.0440465	0.192126	-0.716414
UPI000255FF79	SILsvsASCC	1.18216	70	0.0309152	0.151633	-0.819206
A0A078TFP0	SILsvsASCC	1.17826	70	0.0629139	0.239289	-0.621077
A6KYJ9	SILsvsASCC	1.17668	70	1.51509e-05	0.00161479	-2.79188
G1VFY7	SILsvsASCC	1.17548	70	0.056699	0.22431	-0.649151
Q5I6B0	SILsvsASCC	1.17536	70	0.00143684	0.0255932	-1.59187
E0XQM4	SILsvsASCC	1.17513	70	0.00289715	0.0390357	-1.40854
F7BQW2	SILsvsASCC	1.17443	70	0.0464229	0.199269	-0.700561
A0A2P1HN03	SILsvsASCC	1.16932	70	0.0358655	0.168096	-0.774443
Q57T06	SILsvsASCC	1.16571	70	0.015835	0.0955124	-1.01994
A0A376IEJ4	SILsvsASCC	1.16527	70	0.0322468	0.156299	-0.806044
A7B6K2	SILsvsASCC	1.16331	70	0.0206169	0.115261	-0.938317
A0A0K6BW58	SILsvsASCC	1.16237	70	0.000249937	0.0090348	-2.04408
E0NVY9	SILsvsASCC	1.16064	70	0.0284305	0.143064	-0.844468
A0A133NFL6	SILsvsASCC	1.15938	70	0.00729038	0.058485	-1.23296
A0A174IWH6	SILsvsASCC	1.15889	70	0.00957778	0.067752	-1.16908
UPI000F517A39	SILsvsASCC	1.15673	70	0.00378321	0.0458554	-1.33861
N9CSC5	SILsvsASCC	1.15656	70	0.0340125	0.162986	-0.787851
Q8RGH1	SILsvsASCC	1.15647	70	0.000272182	0.00928028	-2.03244
A0A0P6BNG0	SILsvsASCC	1.15631	70	0.0105395	0.0715909	-1.14514
A0A374A9T3	SILsvsASCC	1.15556	70	0.00498258	0.052487	-1.27995
Q8RIF4	SILsvsASCC	1.15443	70	0.000254098	0.0090695	-2.04242
A0A0P6B7T7	SILsvsASCC	1.15363	70	0.00103083	0.0203339	-1.69178
A0A017H5K0	SILsvsASCC	1.15195	70	0.0188451	0.108242	-0.965605
A5ZYK6	SILsvsASCC	1.15166	70	0.0457767	0.197034	-0.705459
F3PPY6	SILsvsASCC	1.14589	70	5.83949e-05	0.00366507	-2.43592
A0A2L2YE71	SILsvsASCC	1.13182	70	0.00553324	0.054431	-1.26415
Q8RG36	SILsvsASCC	1.12871	70	0.000596373	0.0147648	-1.83077
B6W9M0	SILsvsASCC	1.1281	70	0.00209528	0.0314474	-1.50241
I2X7L9	SILsvsASCC	1.12602	70	0.0109852	0.0732222	-1.13536
UPI0001E929D6	SILsvsASCC	1.12178	70	0.00846967	0.0629302	-1.20114
Q9UL75	SILsvsASCC	1.11924	70	0.063886	0.241884	-0.616392
A0A381YNG7	SILsvsASCC	1.11742	70	0.0264327	0.136759	-0.864044
Q8A1F7	SILsvsASCC	1.11504	70	5.70214e-06	0.000931802	-3.03068
A0A0E2J2I0	SILsvsASCC	1.11184	70	0.0401075	0.180307	-0.743986
Q8WY65	SILsvsASCC	1.11047	70	0.00607472	0.055754	-1.25372
E7ABD3	SILsvsASCC	1.10856	70	0.0504625	0.209774	-0.678248
Q7R7C4	SILsvsASCC	1.10804	70	0.0203881	0.114513	-0.941144
D5EZ16	SILsvsASCC	1.10803	70	0.0216704	0.119308	-0.92333
A0A372Q0S8	SILsvsASCC	1.10802	70	4.99111e-05	0.0033783	-2.4713
A0A133PCA7	SILsvsASCC	1.10725	70	0.00544462	0.0541899	-1.26608
F4V9M9	SILsvsASCC	1.10632	70	0.0101644	0.0700352	-1.15468
A0A376YC03	SILsvsASCC	1.10547	70	0.028935	0.145011	-0.838599
UPI000DC15EBB	SILsvsASCC	1.104	70	0.0544487	0.21932	-0.658923
A0A097PUH2	SILsvsASCC	1.09987	70	0.0308331	0.151633	-0.819206
A0A388Q2X7	SILsvsASCC	1.09952	70	0.00454429	0.0505052	-1.29666
A0A125X4X1	SILsvsASCC	1.09942	70	0.0377329	0.174309	-0.75868
Q8A492	SILsvsASCC	1.09394	70	0.000166069	0.00680843	-2.16695
A5ZYV6	SILsvsASCC	1.09309	70	0.0675735	0.248648	-0.604416
A0A3E4TDD0	SILsvsASCC	1.09292	70	0.0401708	0.180465	-0.743606
R6F7H6	SILsvsASCC	1.08918	70	0.0123222	0.0790931	-1.10186
D6AP29	SILsvsASCC	1.08478	70	0.0104438	0.0712211	-1.14739
A0A0J2EIP5	SILsvsASCC	1.08161	70	0.0113463	0.0745554	-1.12752
U2DVB8	SILsvsASCC	1.08149	70	0.000105618	0.00517888	-2.28576
A0A212JPD1	SILsvsASCC	1.08038	70	0.000874877	0.0183703	-1.73588
A0A2K5DRX7	SILsvsASCC	1.0767	70	0.0640999	0.242464	-0.615352
UPI000D09D4F4	SILsvsASCC	1.07615	70	0.0373287	0.173151	-0.761576
A0A2I3MHU9	SILsvsASCC	1.07328	70	0.0304039	0.150192	-0.823353
A0A1C5PWH9	SILsvsASCC	1.06355	70	6.14561e-05	0.0037162	-2.4299
F0F4F4	SILsvsASCC	1.06348	70	0.00803971	0.0609958	-1.2147
D6KLR8	SILsvsASCC	1.05666	70	0.0146744	0.0900958	-1.0453
A0A2X1KW10	SILsvsASCC	1.05542	70	0.026778	0.137925	-0.860356
D6K2W0	SILsvsASCC	1.05452	70	0.0659923	0.24527	-0.610355
A0A0N8CUF4	SILsvsASCC	1.05291	70	0.043747	0.191594	-0.717617
E6SVL0	SILsvsASCC	1.05225	70	4.14886e-05	0.00298404	-2.52519
Q5L887	SILsvsASCC	1.05136	70	0.00082135	0.0176475	-1.75332
UPI0006CE488A	SILsvsASCC	1.04942	70	0.0398075	0.179769	-0.745285
A0A0J8Z099	SILsvsASCC	1.04893	70	0.0568915	0.224565	-0.648659
A0A0E9EUL7	SILsvsASCC	1.0482	70	0.0626925	0.238799	-0.621967
UPI000BBB67AF	SILsvsASCC	1.046	70	0.0290652	0.14541	-0.837404
A6KYI5	SILsvsASCC	1.04235	70	0.0210111	0.116421	-0.933969
A6KWD6	SILsvsASCC	1.04217	70	0.0106926	0.0722165	-1.14136
UPI00067E6489	SILsvsASCC	1.04171	70	0.0223793	0.122159	-0.913074
A0A377DQ51	SILsvsASCC	1.04049	70	0.0141711	0.0878804	-1.05611
Q8RIF5	SILsvsASCC	1.04011	70	0.00189443	0.0294	-1.53165
Q8RHH9	SILsvsASCC	1.04008	70	0.00425545	0.0489988	-1.30981
D6BA22	SILsvsASCC	1.03876	70	0.028088	0.141897	-0.848028
Q8A2E6	SILsvsASCC	1.03565	70	2.41603e-05	0.00213849	-2.66989
G1QCU5	SILsvsASCC	1.0318	70	0.00822089	0.0617461	-1.20939
A0A1C5UTA0	SILsvsASCC	1.03006	70	0.0268505	0.138066	-0.859914
D5EUS1	SILsvsASCC	1.0289	70	0.0276634	0.140454	-0.852465
A0A174KMD6	SILsvsASCC	1.02609	70	0.06078	0.234461	-0.62993
A0A382PVV6	SILsvsASCC	1.02323	70	0.0645944	0.243587	-0.613345
A5ZYK8	SILsvsASCC	1.02288	70	0.000113487	0.00541428	-2.26646
A7HZL6	SILsvsASCC	1.02067	70	0.0171535	0.101185	-0.994882
UPI000E5587A1	SILsvsASCC	1.01738	70	0.0510486	0.211195	-0.675317
Q8RIF8	SILsvsASCC	1.0132	70	0.000171377	0.00697633	-2.15637
Q1MP74	SILsvsASCC	1.01182	70	0.0345675	0.164408	-0.784078
A0A0I9S8F4	SILsvsASCC	1.01156	70	0.000409262	0.0116373	-1.93415
R5FPP1	SILsvsASCC	1.0108	70	0.00632506	0.0563489	-1.24911
UPI0002058348	SILsvsASCC	1.00904	70	0.0571928	0.224914	-0.647984
A0A132GTK8	SILsvsASCC	1.00875	70	0.0101891	0.0701489	-1.15398
J7TNS4	SILsvsASCC	1.00822	70	0.0606874	0.234461	-0.62993
A0A373UQH4	SILsvsASCC	1.006	70	0.00281211	0.0384908	-1.41464
A0A0P9UAS1	SILsvsASCC	1.00521	70	0.0017858	0.0286459	-1.54294
G6AI72	SILsvsASCC	1.0025	70	0.0414996	0.184561	-0.733859
A0A2I9CQT6	SILsvsASCC	1.00249	70	0.0341626	0.163427	-0.786675
G1VFX1	SILsvsASCC	1.00171	70	0.0371142	0.172433	-0.763378
F7LFA0	SILsvsASCC	1.00079	70	0.0105666	0.0717464	-1.1442
A0A1B2YSM7	SILsvsASCC	0.998927	70	0.0106625	0.0721589	-1.14171
A5Z4A0	SILsvsASCC	0.997771	70	0.0196537	0.11133	-0.953388
A0A2U8J8L2	SILsvsASCC	0.997261	70	0.0551448	0.220733	-0.656133
A0A0E2TAZ7	SILsvsASCC	0.996828	70	0.00180201	0.0287721	-1.54103
A0A0E9FAB1	SILsvsASCC	0.996675	70	0.00555627	0.054431	-1.26415
A0A1D7PGR6	SILsvsASCC	0.996097	70	0.017512	0.10239	-0.989741
Q8A465	SILsvsASCC	0.995044	70	9.6358e-05	0.00477294	-2.32121
A6P1U5	SILsvsASCC	0.992612	70	0.00410827	0.0480086	-1.31868
A0A170MXH8	SILsvsASCC	0.990054	70	0.0268792	0.138102	-0.859801
A0A0M4RMK2	SILsvsASCC	0.984629	70	0.00379938	0.0460191	-1.33706
UPI0007D70F8B	SILsvsASCC	0.984139	70	0.0583964	0.228398	-0.641307
UPI0005322F6F	SILsvsASCC	0.983187	70	0.0311627	0.152535	-0.816632
G7SQ06	SILsvsASCC	0.982346	70	0.024862	0.130909	-0.883032
D4CVV7	SILsvsASCC	0.98104	70	0.000679018	0.0159463	-1.79734
Q8RE42	SILsvsASCC	0.97986	70	0.000162067	0.0066843	-2.17494
A0A2K6CCB7	SILsvsASCC	0.977479	70	0.0307575	0.151505	-0.819572
Q5L8C7	SILsvsASCC	0.974904	70	0.000375281	0.0111554	-1.95252
UPI000620A933	SILsvsASCC	0.970967	70	0.0233336	0.1257	-0.900666
A0A015ZDR9	SILsvsASCC	0.970931	70	0.000722606	0.0164324	-1.7843
A0A0N1KG03	SILsvsASCC	0.968541	70	0.00752727	0.0592025	-1.22766
A0A0E0TZ52	SILsvsASCC	0.968127	70	0.0506053	0.210014	-0.677753
A0A016BUN3	SILsvsASCC	0.963033	70	0.00308139	0.0405991	-1.39148
S3YG03	SILsvsASCC	0.962684	70	0.00254649	0.0362344	-1.44088
UPI00004F8DA4	SILsvsASCC	0.960669	70	0.0206682	0.115261	-0.938317
Q7Y5M2	SILsvsASCC	0.955105	70	0.0149758	0.091401	-1.03905
Q5L7M0	SILsvsASCC	0.95504	70	0.000503226	0.0132001	-1.87942
Q8R602	SILsvsASCC	0.94963	70	0.00173958	0.028389	-1.54685
Q5L8B5	SILsvsASCC	0.94825	70	7.13748e-06	0.00105293	-2.9776
D4CVQ3	SILsvsASCC	0.94819	70	0.011755	0.0764475	-1.11664
A0A0P6GVY0	SILsvsASCC	0.947447	70	0.00249728	0.0358893	-1.44503
A0A2X1UHV5	SILsvsASCC	0.946965	70	0.0567389	0.22431	-0.649151
Q8RIH0	SILsvsASCC	0.945189	70	0.000635536	0.015193	-1.81836
Q8A499	SILsvsASCC	0.943479	70	0.00162866	0.0272522	-1.5646
Q8RIF6	SILsvsASCC	0.942346	70	0.00200719	0.030443	-1.51651
A0A2K6RYY7	SILsvsASCC	0.940251	70	0.010993	0.0732222	-1.13536
Q8RIG1	SILsvsASCC	0.939785	70	0.00182925	0.0289893	-1.53776
UPI0002348130	SILsvsASCC	0.937574	70	0.0246081	0.130334	-0.884941
H1D5A2	SILsvsASCC	0.929593	70	0.00408133	0.0478884	-1.31977
A0A1B2YXE8	SILsvsASCC	0.928038	70	0.0565688	0.224176	-0.649411
A0A1B2Z3S3	SILsvsASCC	0.927397	70	0.0557777	0.221774	-0.654088
A0A1W5VKP6	SILsvsASCC	0.926513	70	0.00705408	0.0575232	-1.24016
A7B5W7	SILsvsASCC	0.921094	70	0.0303274	0.149943	-0.824074
A0A377DNN8	SILsvsASCC	0.920674	70	0.0662691	0.245702	-0.609591
UPI00092E23DC	SILsvsASCC	0.920154	70	0.0466786	0.199819	-0.699362
Q8RGH3	SILsvsASCC	0.917639	70	0.00203022	0.0307653	-1.51194
Q8RIM0	SILsvsASCC	0.914008	70	0.000434075	0.0120259	-1.91988
W6EIH9	SILsvsASCC	0.913259	70	0.00396926	0.0471179	-1.32681
A0A016FWE7	SILsvsASCC	0.913196	70	0.000441408	0.0121511	-1.91539
A8S9X2	SILsvsASCC	0.912094	70	0.0324127	0.156927	-0.804303
UPI00042DA5C0	SILsvsASCC	0.910712	70	0.0316585	0.154227	-0.81184
J6CJG5	SILsvsASCC	0.909545	70	0.0312485	0.152747	-0.816028
Q8RHI4	SILsvsASCC	0.905663	70	0.00174183	0.028389	-1.54685
UPI00065F26EC	SILsvsASCC	0.90548	70	0.0607743	0.234461	-0.62993
Q8RIG4	SILsvsASCC	0.904795	70	0.000737924	0.0165698	-1.78068
A0A388NZ19	SILsvsASCC	0.904749	70	0.0651869	0.244438	-0.611831
Q8RE44	SILsvsASCC	0.90448	70	0.00174114	0.028389	-1.54685
A2NXP8	SILsvsASCC	0.904282	70	0.0477339	0.20266	-0.693232
Q8RHI5	SILsvsASCC	0.902944	70	9.4863e-05	0.00473218	-2.32494
A0A376W4A6	SILsvsASCC	0.900384	70	0.028745	0.144268	-0.840829
A0A0F5EWI4	SILsvsASCC	0.900105	70	0.0172678	0.101466	-0.993679
G6B1L2	SILsvsASCC	0.900097	70	0.0201384	0.113332	-0.945649
Q8RIG8	SILsvsASCC	0.899797	70	0.000195136	0.00772275	-2.11223
A7LT91	SILsvsASCC	0.897397	70	1.76313e-05	0.00180069	-2.74456
B0P4F9	SILsvsASCC	0.89692	70	0.0421099	0.186507	-0.729305
R6WV99	SILsvsASCC	0.893418	70	0.00041876	0.0117909	-1.92845
E7SU79	SILsvsASCC	0.892451	70	0.0162798	0.0973964	-1.01146
Q6UGH1	SILsvsASCC	0.89204	70	0.0247713	0.13067	-0.883824
Q8RE41	SILsvsASCC	0.891774	70	0.000313457	0.0102023	-1.9913
W1WP01	SILsvsASCC	0.889502	70	0.053104	0.216072	-0.665402
C6J7T3	SILsvsASCC	0.888733	70	0.0584936	0.228571	-0.640978
A0A382ZUP4	SILsvsASCC	0.887641	70	0.017972	0.104408	-0.981265
Q8REI3	SILsvsASCC	0.886836	70	0.000705866	0.0161672	-1.79137
A0A2P2KAX0	SILsvsASCC	0.886788	70	0.0351503	0.16592	-0.780102
A0A383HMV8	SILsvsASCC	0.88645	70	0.0266271	0.137559	-0.861511
UPI000EF55C7E	SILsvsASCC	0.881573	70	0.0367448	0.17104	-0.766903
H1DC11	SILsvsASCC	0.881151	70	0.00618021	0.0560606	-1.25134
A0A2X1KG35	SILsvsASCC	0.881045	70	0.0263206	0.136507	-0.864846
G6B195	SILsvsASCC	0.880839	70	0.00993584	0.0691782	-1.16003
F9DAK5	SILsvsASCC	0.880319	70	0.0628911	0.239289	-0.621077
UPI0001F2FE82	SILsvsASCC	0.880085	70	0.0681163	0.249615	-0.602729
Q8RHI2	SILsvsASCC	0.879949	70	0.000731249	0.0165562	-1.78104
A7I3T8	SILsvsASCC	0.879298	70	0.0638877	0.241884	-0.616392
Q8RIG9	SILsvsASCC	0.877852	70	0.000705894	0.0161672	-1.79137
T1DH78	SILsvsASCC	0.877774	70	0.00590578	0.0555023	-1.25569
UPI000A366CE3	SILsvsASCC	0.877085	70	0.0611006	0.235296	-0.628385
G1VFW8	SILsvsASCC	0.876467	70	0.0670505	0.247337	-0.606711
F4V9M8	SILsvsASCC	0.875934	70	0.0259475	0.13512	-0.869281
G9S8W6	SILsvsASCC	0.875801	70	0.000568865	0.0144817	-1.83918
R9RER0	SILsvsASCC	0.873129	70	0.000640584	0.0152307	-1.81728
E6SRC4	SILsvsASCC	0.873115	70	0.000371629	0.0111554	-1.95252
UPI0001D04396	SILsvsASCC	0.872917	70	0.0553329	0.220769	-0.656062
D5RC25	SILsvsASCC	0.871433	70	0.00183446	0.0290219	-1.53727
UPI0009FB9509	SILsvsASCC	0.870802	70	0.0326485	0.15798	-0.801399
Q8A0Z5	SILsvsASCC	0.868302	70	8.53518e-05	0.00453595	-2.34333
C5EDJ5	SILsvsASCC	0.86759	70	0.0190803	0.109229	-0.961661
A0A0P5DI76	SILsvsASCC	0.864668	70	0.0390735	0.177897	-0.749831
A0A016EN64	SILsvsASCC	0.864587	70	0.0199337	0.112657	-0.948241
A0A1B2Z4G5	SILsvsASCC	0.863843	70	0.0417848	0.185518	-0.731614
A0A0P5NUA0	SILsvsASCC	0.862528	70	0.0180925	0.104756	-0.979822
Q90133	SILsvsASCC	0.861703	70	0.0260356	0.135354	-0.86853
A0A372Q0K4	SILsvsASCC	0.858392	70	0.0438549	0.191722	-0.717327
A0A182EZT6	SILsvsASCC	0.857912	70	0.0283854	0.142921	-0.844904
A0A374AC46	SILsvsASCC	0.857731	70	0.00187232	0.0291662	-1.53512
A0A174RNU0	SILsvsASCC	0.856993	70	0.0106327	0.072082	-1.14217
A0A0E9FV46	SILsvsASCC	0.856864	70	0.00273763	0.0378315	-1.42215
UPI0009AA22FD	SILsvsASCC	0.854107	70	0.0113763	0.0746032	-1.12724
UPI0001C591D8	SILsvsASCC	0.85313	70	0.0570668	0.224818	-0.648169
Q8R600	SILsvsASCC	0.851747	70	0.00175436	0.0284445	-1.546
F1LIK0	SILsvsASCC	0.849421	70	0.0340136	0.162986	-0.787851
A0A0J1IW26	SILsvsASCC	0.848304	70	0.00233058	0.0339458	-1.46921
A5KP23	SILsvsASCC	0.847323	70	0.0531756	0.216108	-0.665329
A0A078RXH7	SILsvsASCC	0.845863	70	0.00945059	0.0672648	-1.17221
R5F9U5	SILsvsASCC	0.845799	70	0.0152636	0.092764	-1.03262
H1D6B9	SILsvsASCC	0.842676	70	0.00692541	0.0573958	-1.24112
Q8A484	SILsvsASCC	0.841608	70	0.0002103	0.00804726	-2.09435
B5QJ46	SILsvsASCC	0.841465	70	0.00203408	0.0307662	-1.51193
C5EJF5	SILsvsASCC	0.83843	70	0.0442208	0.19274	-0.715028
A0A3E4W3S1	SILsvsASCC	0.83789	70	0.00188729	0.0293466	-1.53244
Q1MP75	SILsvsASCC	0.837844	70	0.000930923	0.0190376	-1.72039
A0A1B2YXB9	SILsvsASCC	0.837172	70	0.0613718	0.235972	-0.62714
E7NSS8	SILsvsASCC	0.836832	70	0.00798312	0.0606731	-1.217
H1D635	SILsvsASCC	0.836692	70	0.00340322	0.0428921	-1.36762
UPI000C810966	SILsvsASCC	0.834162	70	0.0681124	0.249615	-0.602729
UPI000DD4288F	SILsvsASCC	0.833109	70	0.0232652	0.125585	-0.901062
S3XIW3	SILsvsASCC	0.828273	70	0.0281549	0.142175	-0.847178
K1GLC9	SILsvsASCC	0.826088	70	0.00172247	0.0282067	-1.54965
G5SS34	SILsvsASCC	0.824772	70	0.000377951	0.0111626	-1.95224
A0A212J2L0	SILsvsASCC	0.823291	70	0.000688709	0.0159773	-1.7965
E0XUV5	SILsvsASCC	0.82218	70	0.0342503	0.163633	-0.786129
Q8A4V8	SILsvsASCC	0.820708	70	0.000137421	0.00608174	-2.21597
UPI0007414E66	SILsvsASCC	0.816445	70	0.061714	0.23676	-0.625691
A0A3B8VVZ7	SILsvsASCC	0.816192	70	0.0205472	0.114963	-0.939443
D1PYJ5	SILsvsASCC	0.81499	70	0.010665	0.0721589	-1.14171
A0A3E5E038	SILsvsASCC	0.81462	70	0.0257468	0.134257	-0.872063
A8SWC8	SILsvsASCC	0.812518	70	0.0384879	0.176207	-0.753977
D1JN84	SILsvsASCC	0.812452	70	0.00872268	0.0642178	-1.19234
UPI000620A940	SILsvsASCC	0.808361	70	0.0639941	0.24217	-0.615879
A6LEJ2	SILsvsASCC	0.803621	70	0.00734615	0.0585382	-1.23256
A0A069RZ42	SILsvsASCC	0.802579	70	0.0641316	0.242478	-0.615328
A0A067ZUW7	SILsvsASCC	0.799754	70	0.000613256	0.0149674	-1.82485
J6H6S6	SILsvsASCC	0.799663	70	0.00880891	0.0644791	-1.19058
I0TC27	SILsvsASCC	0.797696	70	0.0659928	0.24527	-0.610355
F9EN09	SILsvsASCC	0.797092	70	0.0022962	0.0336814	-1.47261
W8ZBZ4	SILsvsASCC	0.796106	70	0.00278808	0.0382834	-1.41699
Q8RIG0	SILsvsASCC	0.795648	70	0.00196341	0.0299898	-1.52303
V8FT72	SILsvsASCC	0.795099	70	0.0269427	0.13832	-0.859116
A0A330F1A5	SILsvsASCC	0.794271	70	0.0064932	0.0563489	-1.24911
A0A081TQ32	SILsvsASCC	0.794024	70	0.000447122	0.0122692	-1.91118
Q8A5S7	SILsvsASCC	0.794024	70	0.000392373	0.0113084	-1.9466
A5TT18	SILsvsASCC	0.793147	70	0.00162799	0.0272522	-1.5646
Q8A477	SILsvsASCC	0.79183	70	0.000406653	0.0115822	-1.93621
A0A382GA82	SILsvsASCC	0.789698	70	0.0109698	0.0732222	-1.13536
U2LA96	SILsvsASCC	0.788168	70	0.00652275	0.0563489	-1.24911
Q8RHI3	SILsvsASCC	0.786951	70	0.00163407	0.0272522	-1.5646
A5KRI2	SILsvsASCC	0.784321	70	0.000608528	0.0149405	-1.82563
D5EUS8	SILsvsASCC	0.78183	70	0.00773597	0.0599564	-1.22216
H1D9B5	SILsvsASCC	0.78034	70	0.0126557	0.080774	-1.09273
Q8REI5	SILsvsASCC	0.779821	70	0.000626114	0.0151143	-1.82061
A0A133P5C0	SILsvsASCC	0.776054	70	0.00284914	0.0386605	-1.41273
Q7P5M9	SILsvsASCC	0.774434	70	0.00176204	0.0284899	-1.54531
D4CYE1	SILsvsASCC	0.773685	70	0.00170005	0.0279456	-1.55369
UPI000C1C7680	SILsvsASCC	0.772788	70	0.0539091	0.217654	-0.662233
UPI00093572D6	SILsvsASCC	0.768285	70	0.045424	0.1961	-0.707523
G6C154	SILsvsASCC	0.767644	70	0.000438461	0.0121279	-1.91621
Q8A481	SILsvsASCC	0.766812	70	7.88384e-05	0.00434696	-2.36181
D5RCS0	SILsvsASCC	0.766225	70	0.00191784	0.0296347	-1.5282
F0H660	SILsvsASCC	0.764334	70	0.0521222	0.213587	-0.670425
A0A0R1KRN9	SILsvsASCC	0.763356	70	0.00307726	0.0405757	-1.39173
A5ZL08	SILsvsASCC	0.761831	70	0.00159814	0.027203	-1.56538
Q9RQ15	SILsvsASCC	0.760773	70	8.28164e-05	0.00450918	-2.3459
Q8RIH2	SILsvsASCC	0.760641	70	0.00179402	0.0287386	-1.54153
C7XQT8	SILsvsASCC	0.759652	70	0.00157944	0.0271974	-1.56547
E4W109	SILsvsASCC	0.759432	70	0.000480705	0.0128635	-1.89064
Q8RIH1	SILsvsASCC	0.756994	70	0.0066518	0.0566402	-1.24688
W7D682	SILsvsASCC	0.756991	70	0.0165621	0.0987092	-1.00564
UPI000980152C	SILsvsASCC	0.755727	70	0.0487092	0.205502	-0.687184
A0A2I3LL99	SILsvsASCC	0.755267	70	0.0675711	0.248648	-0.604416
E5BHJ2	SILsvsASCC	0.755154	70	0.0109961	0.0732222	-1.13536
A0A162ITP4	SILsvsASCC	0.754564	70	0.00734313	0.0585382	-1.23256
A0A070UGF1	SILsvsASCC	0.754559	70	0.0645399	0.243587	-0.613345
U2DQ57	SILsvsASCC	0.753881	70	0.000574741	0.0144947	-1.83879
Q8RGX5	SILsvsASCC	0.753824	70	0.00308902	0.0406538	-1.3909
Q3LBH1	SILsvsASCC	0.751507	70	0.0646342	0.243631	-0.613268
R5FV36	SILsvsASCC	0.751196	70	0.0398658	0.179844	-0.745103
A0A3A4YTM3	SILsvsASCC	0.750677	70	0.0308992	0.151633	-0.819206
B2PX01	SILsvsASCC	0.749218	70	0.0131502	0.0833539	-1.07907
X8I528	SILsvsASCC	0.747226	70	0.00453925	0.0505052	-1.29666
A0A097PUD0	SILsvsASCC	0.747144	70	0.00741355	0.0587501	-1.23099
Q7P5M8	SILsvsASCC	0.74603	70	0.00184562	0.0290801	-1.5364
D5EUX1	SILsvsASCC	0.745742	70	0.00899295	0.0652726	-1.18527
Q8RIH7	SILsvsASCC	0.74422	70	0.00166884	0.0276296	-1.55862
H1D572	SILsvsASCC	0.743841	70	0.0162628	0.0973964	-1.01146
UPI000CD48706	SILsvsASCC	0.743162	70	0.0658915	0.24527	-0.610355
D9RTK4	SILsvsASCC	0.742924	70	0.0523016	0.214192	-0.669198
A0A381GFY7	SILsvsASCC	0.74265	70	0.065919	0.24527	-0.610355
UPI000995A837	SILsvsASCC	0.742627	70	0.0661311	0.245573	-0.60982
UPI000CD5AC53	SILsvsASCC	0.742576	70	0.0659696	0.24527	-0.610355
A0A370ZPP9	SILsvsASCC	0.742519	70	0.0659005	0.24527	-0.610355
C9XTC0	SILsvsASCC	0.742519	70	0.0659005	0.24527	-0.610355
A0A369F8G7	SILsvsASCC	0.742507	70	0.0659426	0.24527	-0.610355
I6GL33	SILsvsASCC	0.742369	70	0.00175677	0.0284445	-1.546
UPI000988B803	SILsvsASCC	0.742136	70	0.0659553	0.24527	-0.610355
UPI000B8D8EB8	SILsvsASCC	0.742136	70	0.0659553	0.24527	-0.610355
Q8R603	SILsvsASCC	0.741374	70	0.0011656	0.0223785	-1.65017
A0A2U2VXF0	SILsvsASCC	0.741285	70	0.0654287	0.245019	-0.6108
UPI000C1B5FDA	SILsvsASCC	0.737273	70	0.0292359	0.146179	-0.835114
Q8A468	SILsvsASCC	0.736378	70	0.000428433	0.0119656	-1.92207
A0A381NGA6	SILsvsASCC	0.735187	70	0.0170814	0.100818	-0.996464
C3WFW9	SILsvsASCC	0.733077	70	0.0106416	0.072114	-1.14198
A0A382S6C0	SILsvsASCC	0.732664	70	0.0236579	0.126487	-0.897953
Q8RGH2	SILsvsASCC	0.730062	70	0.00192309	0.0296789	-1.52755
Q8RIG6	SILsvsASCC	0.729478	70	0.00175553	0.0284445	-1.546
Q8A488	SILsvsASCC	0.728698	70	6.15778e-05	0.0037162	-2.4299
E0Y373	SILsvsASCC	0.726749	70	0.0594462	0.231142	-0.63612
E5BHF5	SILsvsASCC	0.724932	70	0.0284768	0.143256	-0.843889
A0A0S1YVM2	SILsvsASCC	0.723804	70	0.00163418	0.0272522	-1.5646
A0A383DI56	SILsvsASCC	0.722028	70	0.00287915	0.0389147	-1.40989
X8IP14	SILsvsASCC	0.71876	70	0.00221471	0.0327276	-1.48509
A0A2X1KN80	SILsvsASCC	0.718655	70	0.0348941	0.165006	-0.7825
UPI000900760F	SILsvsASCC	0.716882	70	0.00700763	0.0574866	-1.24043
A0A2Z6QGX8	SILsvsASCC	0.713138	70	0.0367183	0.171009	-0.766982
UPI0002B8CC89	SILsvsASCC	0.712678	70	0.0490252	0.206222	-0.685664
Q5L7Z7	SILsvsASCC	0.711996	70	0.000499883	0.0131479	-1.88114
A0A1D3UY61	SILsvsASCC	0.711128	70	0.00251131	0.0359116	-1.44477
Q8A276	SILsvsASCC	0.711008	70	0.000215508	0.00817509	-2.08751
A0A069S1E1	SILsvsASCC	0.710042	70	0.000125071	0.00585601	-2.2324
Q8RIH3	SILsvsASCC	0.709579	70	0.00139757	0.0251325	-1.59976
A0A0P6BMQ3	SILsvsASCC	0.708497	70	0.0176583	0.103037	-0.987008
A0A2A7AP59	SILsvsASCC	0.706588	70	0.0409872	0.182806	-0.73801
F3QKR2	SILsvsASCC	0.704451	70	0.00183072	0.0289893	-1.53776
H1D8Y8	SILsvsASCC	0.702923	70	0.0158782	0.0956907	-1.01913
A0A2X3JT82	SILsvsASCC	0.699805	70	0.00360085	0.0441563	-1.35501
U2J131	SILsvsASCC	0.69871	70	0.0521565	0.213677	-0.670242
Q8RH05	SILsvsASCC	0.697151	70	0.00157931	0.0271974	-1.56547
B3JF63	SILsvsASCC	0.696875	70	0.0135983	0.0855032	-1.06802
A0A2A9M6C3	SILsvsASCC	0.695287	70	0.0664033	0.246054	-0.608969
A0A1V5HK09	SILsvsASCC	0.695206	70	0.0232201	0.125524	-0.901272
A5TT04	SILsvsASCC	0.694558	70	0.0133489	0.0843998	-1.07366
Q8RIR4	SILsvsASCC	0.694324	70	0.00182013	0.0289276	-1.53869
W4PUR5	SILsvsASCC	0.694065	70	0.000117493	0.00553752	-2.25668
H1D3Q1	SILsvsASCC	0.694055	70	0.0118109	0.0765513	-1.11605
A0A2X6GZ29	SILsvsASCC	0.693029	70	0.0477531	0.20266	-0.693232
A0A0K6BXQ6	SILsvsASCC	0.693016	70	0.00127371	0.0235125	-1.6287
A0A133NC41	SILsvsASCC	0.69265	70	0.0424719	0.18758	-0.726812
F0F8Y6	SILsvsASCC	0.691946	70	0.0143348	0.0886167	-1.05248
Q8A483	SILsvsASCC	0.690644	70	0.000605723	0.0149141	-1.8264
H1HN81	SILsvsASCC	0.690269	70	0.0033582	0.0425755	-1.37084
A0A1Y4PZV5	SILsvsASCC	0.688268	70	0.0152522	0.0927271	-1.03279
R6Q399	SILsvsASCC	0.688186	70	0.00703973	0.0575232	-1.24016
H1DBG0	SILsvsASCC	0.68816	70	0.00717356	0.0580204	-1.23642
D4CUS7	SILsvsASCC	0.686448	70	0.00171272	0.0280737	-1.5517
UPI000BDF245D	SILsvsASCC	0.684589	70	0.0097406	0.0684595	-1.16457
UPI00063FD37D	SILsvsASCC	0.68271	70	0.0347216	0.164687	-0.783342
B0MGK2	SILsvsASCC	0.682532	70	0.0210599	0.116467	-0.933797
Q8RG31	SILsvsASCC	0.681481	70	0.00155868	0.0270551	-1.56775
D5REY6	SILsvsASCC	0.680392	70	0.00184523	0.0290801	-1.5364
R6F7T6	SILsvsASCC	0.679251	70	0.00309025	0.0406538	-1.3909
Q8RDV8	SILsvsASCC	0.679007	70	0.00189657	0.0294	-1.53165
A0A0K9T6P2	SILsvsASCC	0.677506	70	0.0496821	0.2077	-0.682564
A0A2H6F9Z2	SILsvsASCC	0.677311	70	0.0532293	0.216123	-0.665299
A0A133NQM4	SILsvsASCC	0.676713	70	0.00745028	0.0589053	-1.22985
D1QP77	SILsvsASCC	0.676122	70	0.0199533	0.112731	-0.947956
A0A139JRM5	SILsvsASCC	0.675827	70	0.000691921	0.0159874	-1.79622
E0XRA0	SILsvsASCC	0.673481	70	0.0384045	0.176012	-0.754457
Q8RHM6	SILsvsASCC	0.673331	70	0.00199511	0.0303398	-1.51799
A0A173T339	SILsvsASCC	0.672498	70	0.0615778	0.236448	-0.626265
H1DC31	SILsvsASCC	0.67193	70	0.00814236	0.061585	-1.21052
A0A1J0AJG6	SILsvsASCC	0.671051	70	0.00994332	0.0692023	-1.15988
S3XEQ7	SILsvsASCC	0.670989	70	0.062345	0.238421	-0.622655
B0NL04	SILsvsASCC	0.67065	70	0.00196328	0.0299898	-1.52303
Q8RHJ8	SILsvsASCC	0.670629	70	0.00195701	0.029945	-1.52368
A0A0E2T2G1	SILsvsASCC	0.670114	70	0.000579894	0.0145479	-1.8372
D4CUG9	SILsvsASCC	0.669948	70	0.00187973	0.0292553	-1.53379
D4CRS8	SILsvsASCC	0.669787	70	0.00182904	0.0289893	-1.53776
X7RWX8	SILsvsASCC	0.667999	70	0.00331395	0.0422755	-1.37391
A0A2K4P2V4	SILsvsASCC	0.667757	70	0.0100806	0.0698185	-1.15603
E5BH36	SILsvsASCC	0.667409	70	0.00720674	0.0581254	-1.23563
A0A0K1HDG9	SILsvsASCC	0.6673	70	0.0526887	0.214736	-0.668096
R7GU10	SILsvsASCC	0.666951	70	0.0172387	0.101425	-0.993857
Q8RHJ2	SILsvsASCC	0.6669	70	0.00145321	0.0257785	-1.58874
Q5L8B2	SILsvsASCC	0.66601	70	0.000322486	0.0103482	-1.98514
UPI00001A9325	SILsvsASCC	0.665183	70	0.0424244	0.187419	-0.727187
Q5LG55	SILsvsASCC	0.664972	70	6.37457e-05	0.00383363	-2.41639
A5TV40	SILsvsASCC	0.663689	70	0.00173209	0.0283105	-1.54805
UPI000023991D	SILsvsASCC	0.659064	70	0.0380337	0.174805	-0.757447
R9RCC7	SILsvsASCC	0.658817	70	0.00174506	0.0284148	-1.54646
K1GX44	SILsvsASCC	0.65812	70	0.00740932	0.0587501	-1.23099
Q8RHN4	SILsvsASCC	0.657487	70	0.00982092	0.0687943	-1.16245
R6KAH4	SILsvsASCC	0.655752	70	0.00096019	0.0195508	-1.70884
A0A139L6L7	SILsvsASCC	0.653684	70	8.9377e-05	0.00456293	-2.34076
A0A016FUC0	SILsvsASCC	0.651005	70	0.00186206	0.0291644	-1.53515
B9KEE4	SILsvsASCC	0.649931	70	0.0187409	0.107751	-0.967579
A0A1C0X304	SILsvsASCC	0.648246	70	0.0121478	0.0781976	-1.10681
Q8RGG8	SILsvsASCC	0.647449	70	0.00159195	0.027203	-1.56538
R5ZXX5	SILsvsASCC	0.647236	70	0.00146206	0.0258821	-1.587
A0A1C5RLD8	SILsvsASCC	0.647073	70	0.0264189	0.136759	-0.864044
Q8A999	SILsvsASCC	0.646692	70	5.33253e-05	0.00355365	-2.44933
H1DBB1	SILsvsASCC	0.64393	70	0.00702012	0.0575232	-1.24016
H1D489	SILsvsASCC	0.643199	70	0.00252021	0.036009	-1.44359
A0A1B2YXC6	SILsvsASCC	0.642879	70	0.0471484	0.201033	-0.696733
I4ZCC8	SILsvsASCC	0.641126	70	0.00931791	0.0666544	-1.17617
A0A2K5C3G3	SILsvsASCC	0.639467	70	0.04385	0.191722	-0.717327
R9J210	SILsvsASCC	0.639239	70	0.00646008	0.0563489	-1.24911
E1YDB9	SILsvsASCC	0.637778	70	0.0107028	0.0722165	-1.14136
A0A1C6F7A0	SILsvsASCC	0.635651	70	0.043245	0.190313	-0.720531
C8PK87	SILsvsASCC	0.635482	70	0.021028	0.11644	-0.933898
A0A162IVM8	SILsvsASCC	0.633742	70	0.0115354	0.0753133	-1.12313
UPI00084A2F3C	SILsvsASCC	0.632888	70	0.0159661	0.0960864	-1.01734
Q8RE45	SILsvsASCC	0.630463	70	0.000820451	0.0176475	-1.75332
E5BGG3	SILsvsASCC	0.630089	70	0.0244956	0.13001	-0.886022
A0A015P5S0	SILsvsASCC	0.62844	70	0.00443543	0.0499058	-1.30185
A0A1C5PGB6	SILsvsASCC	0.627401	70	0.0434463	0.190842	-0.719326
Q8RDX9	SILsvsASCC	0.626976	70	0.00884026	0.0646418	-1.18949
Q8RH69	SILsvsASCC	0.624606	70	0.0116126	0.0756069	-1.12144
A0A0M1VT56	SILsvsASCC	0.624452	70	0.00155966	0.0270551	-1.56775
A0A099BTI3	SILsvsASCC	0.624011	70	0.0143469	0.0886602	-1.05227
A0A0M4SRF8	SILsvsASCC	0.623782	70	0.0100986	0.0698608	-1.15577
A0A174GT87	SILsvsASCC	0.622317	70	0.000590368	0.0147038	-1.83257
E5BE61	SILsvsASCC	0.622282	70	0.00638012	0.0563489	-1.24911
A0A0E2T819	SILsvsASCC	0.620555	70	0.0571115	0.224902	-0.648007
H1D8L8	SILsvsASCC	0.618518	70	0.00828537	0.0620146	-1.20751
A0A1D5QPP9	SILsvsASCC	0.61849	70	0.00388934	0.046627	-1.33136
Q8A4A2	SILsvsASCC	0.616318	70	0.00045598	0.0123745	-1.90747
B0NLN7	SILsvsASCC	0.615368	70	0.0112201	0.0742842	-1.1291
B2RH62	SILsvsASCC	0.615114	70	0.000151065	0.00645879	-2.18985
UPI00003CEBF3	SILsvsASCC	0.614967	70	0.00646419	0.0563489	-1.24911
A0A388P176	SILsvsASCC	0.614891	70	0.0618969	0.237217	-0.624855
Q8A094	SILsvsASCC	0.614367	70	0.000339227	0.0106456	-1.97283
A0A017N9L7	SILsvsASCC	0.613383	70	0.0134927	0.0851497	-1.06982
S3XLH1	SILsvsASCC	0.61309	70	0.00741201	0.0587501	-1.23099
A5KL06	SILsvsASCC	0.613064	70	0.0180817	0.104756	-0.979822
D3IDZ4	SILsvsASCC	0.612191	70	0.00661541	0.0566333	-1.24693
F9EPG6	SILsvsASCC	0.610626	70	0.00713797	0.0577867	-1.23817
A0A1D7PS63	SILsvsASCC	0.609252	70	0.0271955	0.138997	-0.856994
G6B137	SILsvsASCC	0.60922	70	0.0681873	0.249769	-0.602461
A0A133P862	SILsvsASCC	0.609035	70	0.00796677	0.0606674	-1.21704
Q8AAN9	SILsvsASCC	0.609001	70	0.00171086	0.0280698	-1.55176
Q7P868	SILsvsASCC	0.60867	70	0.00632117	0.0563489	-1.24911
B7RVW1	SILsvsASCC	0.608556	70	0.0605078	0.234162	-0.630483
A0A069S7N8	SILsvsASCC	0.60844	70	0.00931822	0.0666544	-1.17617
Q8RIE0	SILsvsASCC	0.607409	70	0.00699332	0.0574511	-1.2407
K5DFH8	SILsvsASCC	0.606653	70	0.00153119	0.0267686	-1.57238
C3WFW3	SILsvsASCC	0.605561	70	0.00337309	0.0426204	-1.37038
R6H258	SILsvsASCC	0.604343	70	0.000555333	0.0142589	-1.84591
A0A2M9VDH3	SILsvsASCC	0.601656	70	0.00179491	0.0287386	-1.54153
D1VX95	SILsvsASCC	0.600956	70	0.0246603	0.130363	-0.884845
H1DC23	SILsvsASCC	0.600867	70	0.0146784	0.0900958	-1.0453
R9HTU6	SILsvsASCC	0.599628	70	0.0192065	0.109661	-0.959949
Q8RIH4	SILsvsASCC	0.598775	70	0.00676736	0.0569574	-1.24445
E6ST13	SILsvsASCC	0.597588	70	0.000635233	0.015193	-1.81836
A0A174YBX3	SILsvsASCC	0.595706	70	0.033451	0.161005	-0.79316
A0A2J8AZA2	SILsvsASCC	0.595199	70	0.0113518	0.0745554	-1.12752
H1DA19	SILsvsASCC	0.595011	70	0.0247553	0.130666	-0.883838
H1DC48	SILsvsASCC	0.59462	70	0.00863278	0.0637305	-1.19565
Q7P795	SILsvsASCC	0.593824	70	0.0102086	0.0701718	-1.15384
H1DC27	SILsvsASCC	0.592835	70	0.00232449	0.0339144	-1.46962
F9ER93	SILsvsASCC	0.590381	70	0.00204856	0.0307997	-1.51145
E6MLK4	SILsvsASCC	0.590146	70	0.0562168	0.223221	-0.651265
A5TUL8	SILsvsASCC	0.589547	70	0.00158084	0.0271974	-1.56547
R6B5V3	SILsvsASCC	0.589434	70	0.0064943	0.0563489	-1.24911
F3PQ22	SILsvsASCC	0.589279	70	0.000295894	0.00982141	-2.00783
A7UZL1	SILsvsASCC	0.587897	70	0.0073495	0.0585382	-1.23256
Q8A480	SILsvsASCC	0.586442	70	0.000288978	0.00964752	-2.01558
A8ST08	SILsvsASCC	0.585434	70	0.0145534	0.0895513	-1.04793
A0A0I9S846	SILsvsASCC	0.585171	70	0.00653721	0.0563489	-1.24911
H1D8T0	SILsvsASCC	0.584812	70	0.00652252	0.0563489	-1.24911
D4CU28	SILsvsASCC	0.584125	70	0.00241377	0.0347471	-1.45908
Q8A490	SILsvsASCC	0.580205	70	0.00430067	0.0492892	-1.30725
A6LEG9	SILsvsASCC	0.57941	70	0.0406343	0.181602	-0.740879
E5BG39	SILsvsASCC	0.577619	70	0.0241488	0.128407	-0.891413
G6AZR4	SILsvsASCC	0.576907	70	0.0147079	0.0902445	-1.04458
C7XRU1	SILsvsASCC	0.576405	70	0.0112269	0.0743006	-1.12901
H1DBM6	SILsvsASCC	0.576149	70	0.00771622	0.0598693	-1.2228
Q8A474	SILsvsASCC	0.5758	70	0.000445431	0.0122423	-1.91214
A0A1D5RKJ5	SILsvsASCC	0.575424	70	0.0237431	0.126757	-0.897027
Q8RG80	SILsvsASCC	0.573775	70	0.0195266	0.110829	-0.955348
V2Y9E6	SILsvsASCC	0.572795	70	0.00919355	0.0663658	-1.17806
A0A1B2YTQ1	SILsvsASCC	0.572724	70	0.00166302	0.0275997	-1.5591
D5RAC1	SILsvsASCC	0.571544	70	0.00707072	0.0575232	-1.24016
A0A236H811	SILsvsASCC	0.571521	70	0.0187371	0.107751	-0.967579
UPI00044A761A	SILsvsASCC	0.570309	70	0.00822011	0.0617461	-1.20939
A0A0L1BDP8	SILsvsASCC	0.570057	70	0.0411148	0.183254	-0.736947
E7GGY5	SILsvsASCC	0.569154	70	0.000889658	0.0185902	-1.73072
Q8RI55	SILsvsASCC	0.567364	70	0.00714963	0.057854	-1.23767
H1DCI8	SILsvsASCC	0.566635	70	0.00757942	0.0594351	-1.22596
A0A229I5D9	SILsvsASCC	0.564183	70	0.0199083	0.112551	-0.948649
E4VTF3	SILsvsASCC	0.563837	70	0.00039558	0.0113606	-1.9446
H1DBL9	SILsvsASCC	0.561967	70	0.0646942	0.243804	-0.61296
C7XP23	SILsvsASCC	0.561908	70	0.00731296	0.0584901	-1.23292
Q8A476	SILsvsASCC	0.56028	70	0.000628797	0.0151156	-1.82057
I9GSP9	SILsvsASCC	0.55844	70	0.021488	0.11838	-0.926723
A0A3E4FZX4	SILsvsASCC	0.55832	70	0.00977548	0.0685923	-1.16372
R7NWF7	SILsvsASCC	0.558185	70	0.000495017	0.0131446	-1.88125
A0A133P3A3	SILsvsASCC	0.558128	70	0.00653795	0.0563489	-1.24911
R6JB78	SILsvsASCC	0.557817	70	0.00177192	0.0285826	-1.5439
UPI000E215319	SILsvsASCC	0.556637	70	0.0111545	0.07402	-1.13065
UPI000D108D94	SILsvsASCC	0.556255	70	0.0389194	0.17757	-0.750629
R9RDH5	SILsvsASCC	0.555762	70	0.00592963	0.0555023	-1.25569
V2Y5F9	SILsvsASCC	0.555442	70	0.00858343	0.0634475	-1.19759
A0A161QVN3	SILsvsASCC	0.555276	70	0.0179527	0.104366	-0.98144
A0A081TLM3	SILsvsASCC	0.554898	70	0.000360748	0.0110792	-1.95549
A0A183U2L9	SILsvsASCC	0.554839	70	0.0110943	0.073706	-1.1325
A0A133NCU7	SILsvsASCC	0.553929	70	0.00853149	0.0632532	-1.19892
A0A3C1LSQ6	SILsvsASCC	0.553711	70	0.00966221	0.0680138	-1.1674
S4W9Z3	SILsvsASCC	0.551989	70	0.0620883	0.237615	-0.624126
A0A133ND81	SILsvsASCC	0.551706	70	0.050988	0.211186	-0.675335
G6AXY5	SILsvsASCC	0.551548	70	0.0249803	0.131251	-0.881896
Q8RG30	SILsvsASCC	0.551028	70	0.0119517	0.0773184	-1.11172
D5RAC4	SILsvsASCC	0.550843	70	0.00651026	0.0563489	-1.24911
A0A162J2S0	SILsvsASCC	0.550474	70	0.0190957	0.109277	-0.96147
Q8A489	SILsvsASCC	0.549999	70	0.000337328	0.0106456	-1.97283
D4WH19	SILsvsASCC	0.549448	70	0.000770613	0.0168578	-1.7732
A0A015S1R6	SILsvsASCC	0.545003	70	0.00611506	0.0559477	-1.25222
A0A396C3Q0	SILsvsASCC	0.543754	70	0.00678393	0.0569574	-1.24445
A0A174QQC5	SILsvsASCC	0.54374	70	0.0567664	0.22431	-0.649151
A0A0B4ERM4	SILsvsASCC	0.543642	70	0.0418114	0.185518	-0.731614
A0A133NFC7	SILsvsASCC	0.543312	70	0.0155018	0.0939143	-1.02727
A0A1B2Z0J0	SILsvsASCC	0.542855	70	0.0552055	0.220769	-0.656062
A0A2D3WHJ3	SILsvsASCC	0.542596	70	0.0114303	0.0748432	-1.12585
A0A1B2ZBK4	SILsvsASCC	0.541999	70	0.0346793	0.164637	-0.783474
H1DCB4	SILsvsASCC	0.541233	70	0.00617119	0.0560309	-1.25157
H1DC92	SILsvsASCC	0.541231	70	0.0102165	0.0701976	-1.15368
R6JI09	SILsvsASCC	0.539684	70	0.000359142	0.0110792	-1.95549
A0A0D9SDK1	SILsvsASCC	0.539654	70	0.0301983	0.149647	-0.824931
F9D663	SILsvsASCC	0.539624	70	0.00618095	0.0560606	-1.25134
UPI000539E695	SILsvsASCC	0.538699	70	0.00640084	0.0563489	-1.24911
E7FVC2	SILsvsASCC	0.537551	70	0.000865053	0.0182528	-1.73867
A7LYP6	SILsvsASCC	0.536844	70	0.0210243	0.11644	-0.933898
F9ELD6	SILsvsASCC	0.536839	70	0.00440591	0.0497841	-1.30291
P94316	SILsvsASCC	0.535404	70	0.00285368	0.0386917	-1.41238
R5JSR8	SILsvsASCC	0.534268	70	0.0022071	0.0326712	-1.48584
E5BG69	SILsvsASCC	0.533984	70	0.0431194	0.189857	-0.721573
A0A016AQI6	SILsvsASCC	0.533706	70	0.00086184	0.0182296	-1.73922
A6KYK2	SILsvsASCC	0.532752	70	0.00068538	0.0159773	-1.7965
B9CY12	SILsvsASCC	0.531898	70	0.00733536	0.0585271	-1.23264
A0A133NZA9	SILsvsASCC	0.530344	70	0.00140938	0.0252868	-1.59711
H1DAZ9	SILsvsASCC	0.529267	70	0.0100516	0.0696823	-1.15688
D6RB70	SILsvsASCC	0.527495	70	0.0339777	0.162986	-0.787851
A0A0M1VRZ2	SILsvsASCC	0.526578	70	0.0099591	0.0692284	-1.15972
T1CQH8	SILsvsASCC	0.524372	70	0.0376886	0.174261	-0.7588
A0A139DEZ1	SILsvsASCC	0.522769	70	0.0482725	0.204137	-0.690079
Q8RIH5	SILsvsASCC	0.521837	70	0.00706141	0.0575232	-1.24016
A0A134BEJ7	SILsvsASCC	0.521206	70	0.057141	0.224914	-0.647984
A0A0P6FEU5	SILsvsASCC	0.520449	70	0.0667947	0.246974	-0.607348
H1DAW4	SILsvsASCC	0.51927	70	0.00689912	0.0573958	-1.24112
A0A1Y1CQZ8	SILsvsASCC	0.519255	70	0.0490663	0.206222	-0.685664
UPI000940A3EE	SILsvsASCC	0.519255	70	0.0490663	0.206222	-0.685664
F7KY92	SILsvsASCC	0.518897	70	0.00930299	0.0666544	-1.17617
D4CW15	SILsvsASCC	0.518443	70	0.00958322	0.067752	-1.16908
A0A162ITQ7	SILsvsASCC	0.517442	70	0.00429039	0.0492696	-1.30742
A0A0L8EWW6	SILsvsASCC	0.517046	70	0.00159777	0.027203	-1.56538
Q8RHN7	SILsvsASCC	0.516494	70	0.00197987	0.0301878	-1.52017
H1DAH8	SILsvsASCC	0.516421	70	0.00831259	0.0621106	-1.20683
A6KYH6	SILsvsASCC	0.516402	70	0.00068067	0.0159463	-1.79734
V8BR74	SILsvsASCC	0.515246	70	0.0541757	0.218526	-0.660497
A0A133P2X2	SILsvsASCC	0.514354	70	0.00769834	0.0598259	-1.22311
A0A1C0AGF1	SILsvsASCC	0.512222	70	0.033111	0.15968	-0.796749
A0A2X3CIL5	SILsvsASCC	0.511779	70	0.0275401	0.140095	-0.853577
A0A378FVJ2	SILsvsASCC	0.511779	70	0.0275401	0.140095	-0.853577
A0A0K6BWP1	SILsvsASCC	0.511617	70	0.00320436	0.0414228	-1.38276
Q7P3E8	SILsvsASCC	0.510813	70	0.00638738	0.0563489	-1.24911
A0A0S1YUU7	SILsvsASCC	0.510503	70	0.00579191	0.0552347	-1.25779
A0A133N6R1	SILsvsASCC	0.5098	70	0.0109809	0.0732222	-1.13536
J5TX02	SILsvsASCC	0.509511	70	0.00797634	0.0606674	-1.21704
A0A0K6BX57	SILsvsASCC	0.509245	70	0.00722617	0.0582277	-1.23487
H1D3Q0	SILsvsASCC	0.509211	70	0.00848165	0.0629302	-1.20114
Q8RHF4	SILsvsASCC	0.507678	70	0.00678793	0.0569574	-1.24445
Q8A466	SILsvsASCC	0.507386	70	0.00049204	0.0131059	-1.88253
R7MFH5	SILsvsASCC	0.50717	70	0.00771058	0.0598671	-1.22281
A0A170MXP9	SILsvsASCC	0.505531	70	0.0108867	0.0730009	-1.13667
C2MDP1	SILsvsASCC	0.505254	70	0.0505746	0.210014	-0.677753
A0A0M1VTS9	SILsvsASCC	0.505239	70	0.00603795	0.055754	-1.25372
H1DC86	SILsvsASCC	0.505021	70	0.00902545	0.065481	-1.18388
I0S7Z2	SILsvsASCC	0.504262	70	0.0250604	0.13151	-0.881042
C0B6N7	SILsvsASCC	0.504244	70	0.00194581	0.0298001	-1.52578
H1DBY3	SILsvsASCC	0.504111	70	0.00878645	0.0644034	-1.19109
D1PXK2	SILsvsASCC	0.503953	70	0.00693414	0.0573958	-1.24112
A0A0K6BY82	SILsvsASCC	0.503095	70	0.0173475	0.101717	-0.992605
G6C3Z4	SILsvsASCC	0.50104	70	0.0310105	0.151971	-0.818239
Q7VJX6	SILsvsASCC	0.499762	70	0.0107892	0.0726012	-1.13906
Q8RHW1	SILsvsASCC	0.498642	70	0.00121803	0.0228018	-1.64203
R5JRT1	SILsvsASCC	0.49781	70	0.0104077	0.0710309	-1.14855
Q8A4A3	SILsvsASCC	0.497606	70	0.000717273	0.0163505	-1.78647
A0A0K6BY44	SILsvsASCC	0.497025	70	0.00606874	0.055754	-1.25372
D5RCF9	SILsvsASCC	0.496477	70	0.00234307	0.0340383	-1.46803
S6BGD4	SILsvsASCC	0.495786	70	0.0676729	0.248648	-0.604416
E5BGB7	SILsvsASCC	0.495546	70	0.00759498	0.0594351	-1.22596
A0A078R231	SILsvsASCC	0.49552	70	0.0042253	0.0487818	-1.31174
S3XIW8	SILsvsASCC	0.495396	70	0.0611762	0.235534	-0.627946
C7XS48	SILsvsASCC	0.495389	70	0.0098383	0.0688436	-1.16214
A0A133NH95	SILsvsASCC	0.495134	70	0.00636526	0.0563489	-1.24911
H1DAW8	SILsvsASCC	0.495085	70	0.0215507	0.118687	-0.925596
Q8A491	SILsvsASCC	0.495017	70	0.000431028	0.0120041	-1.92067
Q64R32	SILsvsASCC	0.494853	70	0.00558816	0.054431	-1.26415
UPI0009B90E4E	SILsvsASCC	0.494843	70	0.00580385	0.0552347	-1.25779
A0A081TW72	SILsvsASCC	0.494548	70	0.000376921	0.0111589	-1.95238
F9ENG6	SILsvsASCC	0.494037	70	0.00937655	0.0669034	-1.17455
H1D3Z1	SILsvsASCC	0.493979	70	0.0106161	0.072026	-1.14251
H1DC43	SILsvsASCC	0.493102	70	0.0181477	0.10504	-0.978645
D5REA8	SILsvsASCC	0.492828	70	0.00736069	0.0585743	-1.23229
A0A3B9QQ92	SILsvsASCC	0.491338	70	0.00666849	0.0566409	-1.24687
UPI0003C5BDE1	SILsvsASCC	0.491228	70	0.0553142	0.220769	-0.656062
UPI000760BB1C	SILsvsASCC	0.491075	70	0.0552789	0.220769	-0.656062
A0A2K6PZV5	SILsvsASCC	0.490271	70	0.0225713	0.123129	-0.909639
F9EL59	SILsvsASCC	0.489486	70	0.00580533	0.0552347	-1.25779
Q5L8Z8	SILsvsASCC	0.489258	70	0.00140202	0.025181	-1.59893
P62593	SILsvsASCC	0.488907	70	0.00586964	0.0555023	-1.25569
A0A3E4W6B3	SILsvsASCC	0.488686	70	0.000801399	0.0173553	-1.76057
A0A146R6C9	SILsvsASCC	0.48853	70	0.0348729	0.164996	-0.782526
H1D4Z0	SILsvsASCC	0.487899	70	0.045439	0.1961	-0.707523
J8VRH6	SILsvsASCC	0.487875	70	0.00866254	0.0639228	-1.19434
E4VW38	SILsvsASCC	0.487793	70	0.00261048	0.0368112	-1.43402
J8W6J7	SILsvsASCC	0.487733	70	0.0427836	0.188613	-0.724428
A0A2X1RJ90	SILsvsASCC	0.487472	70	0.0435649	0.190954	-0.719071
A0A3E2UB56	SILsvsASCC	0.487432	70	0.00819594	0.0617249	-1.20954
A0A2C6BEZ6	SILsvsASCC	0.487014	70	0.00556874	0.054431	-1.26415
B0P0Y4	SILsvsASCC	0.486689	70	0.00481433	0.051769	-1.28593
J6GPI0	SILsvsASCC	0.486367	70	0.0449876	0.194765	-0.710489
C9N1Q2	SILsvsASCC	0.485855	70	0.0384877	0.176207	-0.753977
E7ABD2	SILsvsASCC	0.485105	70	0.0547173	0.220042	-0.657494
Q8A493	SILsvsASCC	0.484382	70	0.000358758	0.0110792	-1.95549
A0A133NR78	SILsvsASCC	0.48375	70	0.00820667	0.0617249	-1.20954
S4W7E2	SILsvsASCC	0.482623	70	0.0229393	0.124507	-0.904805
H1D827	SILsvsASCC	0.481575	70	0.00753399	0.0592153	-1.22757
A0A140PS69	SILsvsASCC	0.479659	70	0.00571082	0.055128	-1.25863
W1WT70	SILsvsASCC	0.479159	70	0.0650606	0.244388	-0.611921
E5BIK4	SILsvsASCC	0.479131	70	0.00748566	0.0590505	-1.22878
Q8A137	SILsvsASCC	0.478312	70	0.00170904	0.0280667	-1.55181
UPI000461AD50	SILsvsASCC	0.476124	70	0.044573	0.193672	-0.712933
A0A0E2ST46	SILsvsASCC	0.475729	70	0.00616062	0.056021	-1.25165
C9L306	SILsvsASCC	0.475713	70	0.0607268	0.234461	-0.62993
A6KYJ8	SILsvsASCC	0.475599	70	0.000390335	0.0113084	-1.9466
R5G1Q3	SILsvsASCC	0.473964	70	0.0213564	0.117767	-0.928975
Q8A4A1	SILsvsASCC	0.473029	70	0.000601076	0.014842	-1.82851
F4KJW6	SILsvsASCC	0.47007	70	0.030349	0.150007	-0.823889
H1D527	SILsvsASCC	0.469847	70	0.00759124	0.0594351	-1.22596
A0A133L6N7	SILsvsASCC	0.469823	70	0.0618299	0.2371	-0.625069
A0A133NFK6	SILsvsASCC	0.469589	70	0.00943316	0.0671685	-1.17283
H1DC14	SILsvsASCC	0.46927	70	0.0119207	0.0772047	-1.11236
L5MLP7	SILsvsASCC	0.468667	70	0.00818828	0.0617249	-1.20954
H1DBZ6	SILsvsASCC	0.468537	70	0.0163245	0.0976301	-1.01042
A6LFQ4	SILsvsASCC	0.468408	70	0.000433862	0.0120259	-1.91988
Q9AES1	SILsvsASCC	0.468394	70	0.00694077	0.0573958	-1.24112
A0A095WIF8	SILsvsASCC	0.467649	70	0.00545554	0.0542099	-1.26592
UPI0009B6CAA6	SILsvsASCC	0.466919	70	0.0280916	0.141897	-0.848028
A7ZC03	SILsvsASCC	0.466437	70	0.00643529	0.0563489	-1.24911
H1DBU3	SILsvsASCC	0.466234	70	0.00794356	0.0606126	-1.21744
H1D6L0	SILsvsASCC	0.464754	70	0.00577611	0.0552347	-1.25779
A0A017H413	SILsvsASCC	0.463147	70	0.0063155	0.0563489	-1.24911
A0A016CCL4	SILsvsASCC	0.462836	70	0.00764126	0.0595431	-1.22517
A0A015TPR4	SILsvsASCC	0.46276	70	0.0125039	0.0800507	-1.09663
A0A0U1CIK1	SILsvsASCC	0.461763	70	0.0503938	0.20959	-0.67863
R5JME6	SILsvsASCC	0.461716	70	0.0011618	0.0223304	-1.6511
A0A1W9N0L4	SILsvsASCC	0.461336	70	0.00225483	0.033122	-1.47988
Q8RGV1	SILsvsASCC	0.459905	70	0.00545361	0.0542099	-1.26592
A0A1V6H7C5	SILsvsASCC	0.459253	70	0.0120441	0.0777127	-1.10951
F3QKR1	SILsvsASCC	0.458958	70	0.00651807	0.0563489	-1.24911
A0A081TNQ0	SILsvsASCC	0.457833	70	0.00775012	0.0600121	-1.22176
A0A0K6BQ75	SILsvsASCC	0.457172	70	0.0097414	0.0684595	-1.16457
A0A0A2G1F6	SILsvsASCC	0.457074	70	0.0269948	0.138463	-0.858665
E5BDT6	SILsvsASCC	0.456689	70	0.00786256	0.0602878	-1.21977
A0A162ISQ1	SILsvsASCC	0.456054	70	0.00707822	0.0575232	-1.24016
R5W4D0	SILsvsASCC	0.455814	70	0.00147275	0.0260181	-1.58472
W4PWF6	SILsvsASCC	0.455468	70	0.0146764	0.0900958	-1.0453
A0A015S4G1	SILsvsASCC	0.455238	70	0.00710043	0.0575638	-1.23985
H1DC90	SILsvsASCC	0.454749	70	0.0133493	0.0843998	-1.07366
UPI0009C17AF9	SILsvsASCC	0.453785	70	0.00960712	0.0678196	-1.16864
Q5LEQ4	SILsvsASCC	0.453393	70	0.00127255	0.0235125	-1.6287
A0A0K6BYY9	SILsvsASCC	0.453322	70	0.00658575	0.0565241	-1.24777
A0A1X3INE4	SILsvsASCC	0.453129	70	0.0152358	0.0927166	-1.03284
A0A0P0FSS1	SILsvsASCC	0.452532	70	0.00760224	0.0594351	-1.22596
A0A139KSY9	SILsvsASCC	0.451842	70	0.00162144	0.0272522	-1.5646
A0A0C9N6W0	SILsvsASCC	0.45151	70	0.0166123	0.0987947	-1.00527
A0A139KJE5	SILsvsASCC	0.451331	70	0.00804913	0.0610136	-1.21457
A0A343GRN4	SILsvsASCC	0.451251	70	0.0399302	0.179964	-0.744814
A0A162J420	SILsvsASCC	0.450683	70	0.00857342	0.0634279	-1.19772
Q5LDN9	SILsvsASCC	0.449888	70	0.00676717	0.0569574	-1.24445
Q64RD3	SILsvsASCC	0.449828	70	0.00675342	0.0569574	-1.24445
R5RPN8	SILsvsASCC	0.449764	70	0.00888515	0.0647607	-1.18869
A0A017NH99	SILsvsASCC	0.449443	70	0.00196691	0.0300166	-1.52264
D4CUY7	SILsvsASCC	0.447668	70	0.0117947	0.0764749	-1.11648
A0A162J1A2	SILsvsASCC	0.447031	70	0.0184174	0.106352	-0.973256
E5BE90	SILsvsASCC	0.446444	70	0.00995104	0.0692281	-1.15972
Q8A469	SILsvsASCC	0.446406	70	0.000562417	0.0144025	-1.84156
A0A015X7X3	SILsvsASCC	0.445899	70	0.00354409	0.0440296	-1.35625
G6C1L6	SILsvsASCC	0.445836	70	0.00621773	0.0561875	-1.25036
H1DC34	SILsvsASCC	0.445462	70	0.0531518	0.216108	-0.665329
A0A2K6NK16	SILsvsASCC	0.44513	70	0.0545826	0.219705	-0.65816
C9MZ33	SILsvsASCC	0.445061	70	0.0182508	0.105566	-0.976477
F4KJH1	SILsvsASCC	0.445	70	0.0510898	0.211195	-0.675317
UPI00042C2E30	SILsvsASCC	0.44429	70	0.0386871	0.176699	-0.752765
E5BDK7	SILsvsASCC	0.444276	70	0.0676027	0.248648	-0.604416
D4CW06	SILsvsASCC	0.444087	70	0.0574589	0.225703	-0.646462
A0A133N740	SILsvsASCC	0.443265	70	0.0634064	0.240714	-0.618499
C8PK84	SILsvsASCC	0.441758	70	0.0232236	0.125524	-0.901272
R9MNL9	SILsvsASCC	0.440909	70	0.0113656	0.0745896	-1.12732
A0A015V3T0	SILsvsASCC	0.440791	70	0.006089	0.055754	-1.25372
A0A1C6D4K8	SILsvsASCC	0.440385	70	0.0456562	0.196662	-0.706279
F9ERM9	SILsvsASCC	0.439377	70	0.0193854	0.110338	-0.957276
D1JLV0	SILsvsASCC	0.439172	70	0.0066395	0.0566402	-1.24688
H1DC13	SILsvsASCC	0.438955	70	0.0138135	0.0865099	-1.06293
A0A3D2SBR1	SILsvsASCC	0.43816	70	0.0147394	0.090374	-1.04396
H1D9Z7	SILsvsASCC	0.436827	70	0.00594576	0.0555023	-1.25569
A0A376YCI5	SILsvsASCC	0.436303	70	0.0632048	0.240131	-0.619552
Q5L923	SILsvsASCC	0.435689	70	0.00139787	0.0251325	-1.59976
F9EKZ3	SILsvsASCC	0.435536	70	0.0053135	0.0537895	-1.2693
R6VDK6	SILsvsASCC	0.434944	70	0.026609	0.137548	-0.861547
UPI0006A5D8CE	SILsvsASCC	0.434925	70	0.00360552	0.0441563	-1.35501
A0A133NF92	SILsvsASCC	0.4348	70	0.0110046	0.0732223	-1.13536
H1DC10	SILsvsASCC	0.434634	70	0.0164417	0.098127	-1.00821
R6W0L9	SILsvsASCC	0.433764	70	0.0168155	0.099755	-1.00107
F7LJS9	SILsvsASCC	0.433743	70	0.00958029	0.067752	-1.16908
H1D6M4	SILsvsASCC	0.433422	70	0.00752893	0.0592025	-1.22766
U7SSN4	SILsvsASCC	0.431967	70	0.00592125	0.0555023	-1.25569
A0A0K6BZ38	SILsvsASCC	0.431365	70	0.00872484	0.0642178	-1.19234
A7I3U7	SILsvsASCC	0.430564	70	0.0529435	0.21552	-0.666513
A7H0Z3	SILsvsASCC	0.430114	70	0.00645011	0.0563489	-1.24911
R5AM46	SILsvsASCC	0.430038	70	0.00733792	0.0585271	-1.23264
F9GRQ0	SILsvsASCC	0.429839	70	0.0220378	0.120868	-0.917688
A0A017N1V3	SILsvsASCC	0.429251	70	0.00599034	0.0555212	-1.25554
UPI000247A46A	SILsvsASCC	0.428858	70	0.0538018	0.217373	-0.662794
R5J0A3	SILsvsASCC	0.427833	70	0.00194301	0.0298001	-1.52578
A0A0K6BZB6	SILsvsASCC	0.427189	70	0.00560116	0.0544347	-1.26412
E1WS50	SILsvsASCC	0.427073	70	0.00158916	0.027203	-1.56538
D5RBU1	SILsvsASCC	0.426712	70	0.0101452	0.0700185	-1.15479
Q9AF86	SILsvsASCC	0.425927	70	0.0053056	0.0537823	-1.26936
UPI00084A2E96	SILsvsASCC	0.425792	70	0.005972	0.0555212	-1.25554
A0A3D5MRQ2	SILsvsASCC	0.424761	70	0.0526549	0.214649	-0.668271
H1DBV3	SILsvsASCC	0.424341	70	0.0252825	0.132556	-0.8776
U7T8I9	SILsvsASCC	0.423563	70	0.00629627	0.0563489	-1.24911
A0A0K6BU50	SILsvsASCC	0.422146	70	0.00539216	0.0540801	-1.26696
F9EMY8	SILsvsASCC	0.42142	70	0.00686244	0.0573244	-1.24166
H1D670	SILsvsASCC	0.421187	70	0.0198133	0.112124	-0.950302
A0A2B7YNF2	SILsvsASCC	0.419536	70	0.00625758	0.0562238	-1.25008
I8XGM0	SILsvsASCC	0.419354	70	0.00608669	0.055754	-1.25372
P37247	SILsvsASCC	0.418799	70	0.0243462	0.129257	-0.888545
F5H195	SILsvsASCC	0.418687	70	0.0209001	0.115996	-0.935557
F7LQA8	SILsvsASCC	0.417664	70	0.00703864	0.0575232	-1.24016
D4CSL8	SILsvsASCC	0.417181	70	0.00664759	0.0566402	-1.24688
A0A015X060	SILsvsASCC	0.416852	70	0.000710564	0.0162441	-1.7893
D4CXW2	SILsvsASCC	0.416365	70	0.00592726	0.0555023	-1.25569
R6FT54	SILsvsASCC	0.415999	70	0.00526182	0.0536867	-1.27013
A0A133NGG4	SILsvsASCC	0.415766	70	0.00630206	0.0563489	-1.24911
A0A0M3US06	SILsvsASCC	0.415039	70	0.00819851	0.0617249	-1.20954
A0A381PHL0	SILsvsASCC	0.41467	70	0.0274379	0.13974	-0.85468
F7L3W7	SILsvsASCC	0.41438	70	0.0112635	0.0744291	-1.12826
A0A0E2T914	SILsvsASCC	0.414115	70	0.00557041	0.054431	-1.26415
A0A0K1HDC7	SILsvsASCC	0.413885	70	0.0230038	0.124739	-0.903997
A0A170MUH1	SILsvsASCC	0.413056	70	0.0105866	0.071854	-1.14355
A0A162IKM2	SILsvsASCC	0.412863	70	0.0200708	0.113062	-0.946683
A0A1C0W965	SILsvsASCC	0.411667	70	0.00525418	0.0536867	-1.27013
A5Z324	SILsvsASCC	0.411412	70	0.0503715	0.20959	-0.67863
R5RWI8	SILsvsASCC	0.41098	70	0.0067234	0.0568099	-1.24558
A0A0E2SQU5	SILsvsASCC	0.410319	70	0.00596318	0.0555148	-1.25559
H1DBV4	SILsvsASCC	0.410117	70	0.025613	0.13368	-0.873933
D6BHV9	SILsvsASCC	0.409779	70	0.00979089	0.0686117	-1.1636
A0A149NGX3	SILsvsASCC	0.409067	70	0.00687826	0.0573244	-1.24166
A0A016CP15	SILsvsASCC	0.408878	70	0.00833627	0.0621798	-1.20635
D1JU40	SILsvsASCC	0.408726	70	0.00557519	0.054431	-1.26415
A0A133NA47	SILsvsASCC	0.408173	70	0.00704028	0.0575232	-1.24016
U2D9M3	SILsvsASCC	0.407835	70	0.0507771	0.210575	-0.676593
H1D685	SILsvsASCC	0.407797	70	0.0173168	0.101648	-0.992901
Q5LG64	SILsvsASCC	0.406832	70	0.00121357	0.022743	-1.64315
A0A133NA08	SILsvsASCC	0.406295	70	0.00859649	0.0635169	-1.19711
A0A2X1MWM9	SILsvsASCC	0.405685	70	0.0405701	0.181362	-0.741453
A0A376ZR01	SILsvsASCC	0.405685	70	0.0405701	0.181362	-0.741453
A6KYK4	SILsvsASCC	0.405244	70	0.0093392	0.0667472	-1.17557
A0A0P0L796	SILsvsASCC	0.405157	70	0.00633699	0.0563489	-1.24911
Q8RHX4	SILsvsASCC	0.404918	70	0.00844381	0.0628529	-1.20167
B1V891	SILsvsASCC	0.404204	70	0.0443429	0.192971	-0.714509
Q8A475	SILsvsASCC	0.403802	70	0.00464779	0.051031	-1.29217
A0A015PBS9	SILsvsASCC	0.403749	70	0.00151651	0.0265467	-1.57599
A0A149N5T6	SILsvsASCC	0.402713	70	0.00575351	0.0552347	-1.25779
UPI000B3F641F	SILsvsASCC	0.402666	70	0.0552847	0.220769	-0.656062
C9L100	SILsvsASCC	0.400698	70	0.00144863	0.0257606	-1.58904
A0A0E9ENK3	SILsvsASCC	0.399681	70	0.00630098	0.0563489	-1.24911
UPI000943EF04	SILsvsASCC	0.399603	70	0.0048104	0.051769	-1.28593
H1DCE2	SILsvsASCC	0.399096	70	0.0586485	0.229021	-0.640125
A0A0E2TBK2	SILsvsASCC	0.398514	70	0.00146108	0.0258821	-1.587
D5RE94	SILsvsASCC	0.397617	70	0.00492014	0.052383	-1.28081
A0A0B4FPF4	SILsvsASCC	0.39693	70	0.0633724	0.240714	-0.618499
Q8A1D5	SILsvsASCC	0.39605	70	0.00124606	0.0232007	-1.6345
S8H157	SILsvsASCC	0.39579	70	0.00550165	0.0544175	-1.26426
A0A0U1CRG6	SILsvsASCC	0.395349	70	0.0553693	0.220863	-0.655877
E5BH59	SILsvsASCC	0.395111	70	0.0311874	0.152535	-0.816632
A0A015TVC7	SILsvsASCC	0.394738	70	0.00579879	0.0552347	-1.25779
S3XIV7	SILsvsASCC	0.392916	70	0.0405142	0.181362	-0.741453
A0A015PW89	SILsvsASCC	0.392399	70	0.00577358	0.0552347	-1.25779
H1DA89	SILsvsASCC	0.390729	70	0.0658594	0.24527	-0.610355
R7H0I5	SILsvsASCC	0.389223	70	0.00986656	0.0689461	-1.16149
V2Z3Z8	SILsvsASCC	0.388453	70	0.00987809	0.0689708	-1.16133
A0A015UIN3	SILsvsASCC	0.387931	70	0.00500843	0.0525792	-1.27919
A6KWD7	SILsvsASCC	0.386693	70	0.0012864	0.0236628	-1.62593
A0A0K6BRS8	SILsvsASCC	0.385715	70	0.00720578	0.0581254	-1.23563
A0A2C6C3X8	SILsvsASCC	0.385448	70	0.0120028	0.0775328	-1.11051
G9X2B9	SILsvsASCC	0.385357	70	0.00570173	0.0550888	-1.25894
A0A0E2STF2	SILsvsASCC	0.385239	70	0.0121178	0.0781003	-1.10735
A0A016DLR7	SILsvsASCC	0.384948	70	0.00691174	0.0573958	-1.24112
A0A396EE73	SILsvsASCC	0.384523	70	0.00646801	0.0563489	-1.24911
J8SRG6	SILsvsASCC	0.38145	70	0.0193943	0.110338	-0.957276
H1DBZ5	SILsvsASCC	0.380072	70	0.0399876	0.180015	-0.744691
S3XLW4	SILsvsASCC	0.37904	70	0.0619744	0.237285	-0.624731
Q8RIJ7	SILsvsASCC	0.378855	70	0.00631544	0.0563489	-1.24911
F7L2N4	SILsvsASCC	0.377982	70	0.0189638	0.108851	-0.963168
Q8A1E9	SILsvsASCC	0.3779	70	0.00534977	0.0539782	-1.26778
A0A1R4HFS2	SILsvsASCC	0.377179	70	0.0344186	0.163984	-0.785197
A0A3E4FZP2	SILsvsASCC	0.376883	70	0.00119694	0.0226505	-1.64492
H1DCB8	SILsvsASCC	0.376826	70	0.00883194	0.0646203	-1.18963
A0A0K6BU57	SILsvsASCC	0.37669	70	0.0602896	0.233632	-0.631467
Q7P3C1	SILsvsASCC	0.376481	70	0.00479069	0.0516796	-1.28668
UPI000F0A36EE	SILsvsASCC	0.376418	70	0.0575584	0.225872	-0.646139
Q938I6	SILsvsASCC	0.376308	70	0.00581148	0.0552347	-1.25779
A0A3E4G4R4	SILsvsASCC	0.375604	70	0.00160471	0.0272522	-1.5646
F3QKR3	SILsvsASCC	0.375412	70	0.0538746	0.217566	-0.66241
A0A0P6BD24	SILsvsASCC	0.374557	70	0.00162997	0.0272522	-1.5646
H1D9X4	SILsvsASCC	0.374364	70	0.00585138	0.0554612	-1.25601
P53638	SILsvsASCC	0.373916	70	0.00352233	0.0440268	-1.35628
A0A162J327	SILsvsASCC	0.372086	70	0.0287712	0.144358	-0.84056
A0A015TSD1	SILsvsASCC	0.371899	70	0.00557998	0.054431	-1.26415
E1WRK5	SILsvsASCC	0.370384	70	0.00485527	0.0520186	-1.28384
H1D6C3	SILsvsASCC	0.367133	70	0.0458611	0.197348	-0.704767
G6AY02	SILsvsASCC	0.366031	70	0.0319588	0.155339	-0.80872
A0A1B2YTN7	SILsvsASCC	0.364869	70	0.0549433	0.220345	-0.656897
D1JJS5	SILsvsASCC	0.363884	70	0.00783035	0.0602019	-1.22039
A0A371IIL1	SILsvsASCC	0.363592	70	0.0649318	0.244219	-0.61222
F3PJG6	SILsvsASCC	0.3633	70	0.00163784	0.0272869	-1.56405
A0A0K6BQS0	SILsvsASCC	0.363105	70	0.00594179	0.0555023	-1.25569
H1DB58	SILsvsASCC	0.362332	70	0.0299622	0.148648	-0.827841
A6L5E4	SILsvsASCC	0.361651	70	0.00670509	0.0567903	-1.24573
UPI000C173B23	SILsvsASCC	0.360774	70	0.0187275	0.107751	-0.967579
A0A212K361	SILsvsASCC	0.359513	70	0.0468499	0.200453	-0.697987
E1WKS3	SILsvsASCC	0.359488	70	0.00806383	0.0610714	-1.21416
A0A133NHI4	SILsvsASCC	0.359269	70	0.0186971	0.10775	-0.967582
H1D9X7	SILsvsASCC	0.356251	70	0.00591321	0.0555023	-1.25569
A0A0E2SNU0	SILsvsASCC	0.355966	70	0.00461887	0.0508753	-1.29349
A0A0F7WX17	SILsvsASCC	0.355932	70	0.0497511	0.207818	-0.682317
J4VMW5	SILsvsASCC	0.35586	70	0.0102062	0.0701718	-1.15384
A0A0K1HHL1	SILsvsASCC	0.355677	70	0.0294479	0.147026	-0.832607
A0A109PS45	SILsvsASCC	0.355435	70	0.0626357	0.238799	-0.621967
G6C6Q1	SILsvsASCC	0.355157	70	0.00564004	0.054628	-1.26258
Q8R5Z1	SILsvsASCC	0.355126	70	0.00661768	0.0566333	-1.24693
UPI00098C75E9	SILsvsASCC	0.354195	70	0.023447	0.125838	-0.900187
Q8NHA6	SILsvsASCC	0.353644	70	0.0669559	0.247147	-0.607045
Q5LIN3	SILsvsASCC	0.353132	70	0.0129502	0.0824496	-1.08381
A0A162II68	SILsvsASCC	0.353032	70	0.0362568	0.16927	-0.771419
Q8RIF7	SILsvsASCC	0.35288	70	0.00468196	0.0512108	-1.29064
Q8A9S7	SILsvsASCC	0.35179	70	0.00163132	0.0272522	-1.5646
A0A0U0XR68	SILsvsASCC	0.351615	70	0.0317214	0.154446	-0.811223
A0A076IVA3	SILsvsASCC	0.351329	70	0.00587087	0.0555023	-1.25569
A0A0S2ZP67	SILsvsASCC	0.350516	70	0.00434859	0.0495677	-1.3048
A0A396BQH5	SILsvsASCC	0.350497	70	0.00687439	0.0573244	-1.24166
Q8RHB5	SILsvsASCC	0.349724	70	0.00560829	0.0544733	-1.26382
Q8RE31	SILsvsASCC	0.34862	70	0.00495119	0.052383	-1.28081
Q8AAP2	SILsvsASCC	0.347926	70	0.00439585	0.0497841	-1.30291
A0A139T4T8	SILsvsASCC	0.346359	70	0.00778068	0.060065	-1.22138
A0A0K6BQZ3	SILsvsASCC	0.345515	70	0.00729877	0.058485	-1.23296
UPI00067DC83E	SILsvsASCC	0.345289	70	0.0571846	0.224914	-0.647984
C6IGG8	SILsvsASCC	0.345233	70	0.000920426	0.0189126	-1.72325
D1JRN9	SILsvsASCC	0.345155	70	0.00678283	0.0569574	-1.24445
Q5L8W7	SILsvsASCC	0.345146	70	0.00457288	0.0506273	-1.29562
UPI000050C059	SILsvsASCC	0.344374	70	0.0197582	0.111849	-0.951369
D4CV09	SILsvsASCC	0.342155	70	0.00625575	0.0562238	-1.25008
Q64X98	SILsvsASCC	0.342076	70	0.00467189	0.0511944	-1.29078
Q8R5Y3	SILsvsASCC	0.341572	70	0.00498414	0.052487	-1.27995
A0A015VN23	SILsvsASCC	0.340945	70	0.00764832	0.0595444	-1.22516
UPI0001CC46F5	SILsvsASCC	0.340706	70	0.0272191	0.139036	-0.856873
A0A0K6BPS2	SILsvsASCC	0.340623	70	0.0046909	0.0512437	-1.29036
Q8A988	SILsvsASCC	0.340329	70	0.00513377	0.053368	-1.27272
Q8AAP0	SILsvsASCC	0.339889	70	0.00450385	0.0502498	-1.29887
E5BI84	SILsvsASCC	0.339199	70	0.00524152	0.0536587	-1.27036
H1DBM7	SILsvsASCC	0.338949	70	0.00639604	0.0563489	-1.24911
Q8A6P8	SILsvsASCC	0.33893	70	0.00113927	0.0219707	-1.65816
A0A069DBZ5	SILsvsASCC	0.337978	70	0.0095258	0.0675772	-1.1702
R7KL80	SILsvsASCC	0.337874	70	0.00579366	0.0552347	-1.25779
E4W0Y3	SILsvsASCC	0.337319	70	0.0059098	0.0555023	-1.25569
A0A1S1MIF1	SILsvsASCC	0.337121	70	0.00501306	0.0525792	-1.27919
J5TWY1	SILsvsASCC	0.336518	70	0.0147543	0.0904331	-1.04367
A0A069D0K7	SILsvsASCC	0.33604	70	0.00708542	0.0575232	-1.24016
H1D982	SILsvsASCC	0.335914	70	0.00554087	0.054431	-1.26415
A0A0E2SSM1	SILsvsASCC	0.334753	70	0.0043768	0.0497652	-1.30307
D4CVK5	SILsvsASCC	0.33314	70	0.00161474	0.0272522	-1.5646
A0A174G660	SILsvsASCC	0.332646	70	0.00648953	0.0563489	-1.24911
Q9AE24	SILsvsASCC	0.332169	70	0.00129533	0.0237845	-1.62371
A0A0K1HDE7	SILsvsASCC	0.331172	70	0.0516371	0.212386	-0.672875
Q5L8C0	SILsvsASCC	0.331007	70	0.00606625	0.055754	-1.25372
A0A396F3B0	SILsvsASCC	0.330929	70	0.00440755	0.0497841	-1.30291
Q5L8B9	SILsvsASCC	0.330788	70	0.00587249	0.0555023	-1.25569
Q8RH11	SILsvsASCC	0.330098	70	0.00444961	0.0499676	-1.30131
A0A016CTW4	SILsvsASCC	0.329887	70	0.00663375	0.0566402	-1.24688
F8U1H6	SILsvsASCC	0.329359	70	0.0115843	0.0754512	-1.12233
D4CWV2	SILsvsASCC	0.328171	70	0.00412671	0.0481054	-1.31781
A0A2M9UQG5	SILsvsASCC	0.327872	70	0.00679133	0.0569574	-1.24445
A0A2C6C3R2	SILsvsASCC	0.325677	70	0.00475518	0.0516192	-1.28719
A0A017PKU1	SILsvsASCC	0.325662	70	0.00692	0.0573958	-1.24112
F7KYR1	SILsvsASCC	0.324655	70	0.00433622	0.049565	-1.30482
D1JMM2	SILsvsASCC	0.324623	70	0.00557926	0.054431	-1.26415
A0A1B2YQI3	SILsvsASCC	0.324309	70	0.0513035	0.211471	-0.674748
A0A0M1VVS3	SILsvsASCC	0.323654	70	0.00832071	0.0621443	-1.2066
A0A174P957	SILsvsASCC	0.323323	70	0.0087919	0.0644034	-1.19109
A0A377GP77	SILsvsASCC	0.322999	70	0.0243322	0.129223	-0.888661
I8ZAI7	SILsvsASCC	0.322591	70	0.00687519	0.0573244	-1.24166
A0A0K6BQI0	SILsvsASCC	0.322346	70	0.00621279	0.0561722	-1.25048
R5R9A8	SILsvsASCC	0.322082	70	0.00660011	0.0565911	-1.24725
Q64N36	SILsvsASCC	0.321467	70	0.0051293	0.053368	-1.27272
Q5LIL0	SILsvsASCC	0.321047	70	0.00577605	0.0552347	-1.25779
A0A2M9UXI9	SILsvsASCC	0.319819	70	0.00440786	0.0497841	-1.30291
A0A0E2STH3	SILsvsASCC	0.319528	70	0.00527197	0.0537156	-1.2699
A0A2B7YKK4	SILsvsASCC	0.319393	70	0.00463358	0.0509398	-1.29294
UPI0009B6B8EC	SILsvsASCC	0.319284	70	0.0110015	0.0732223	-1.13536
Q8A639	SILsvsASCC	0.318314	70	0.0123456	0.0792138	-1.1012
U2CWG0	SILsvsASCC	0.318017	70	0.00428839	0.0492696	-1.30742
I9JSL3	SILsvsASCC	0.317785	70	0.00614846	0.0560145	-1.2517
Q8RDR9	SILsvsASCC	0.317049	70	0.00433398	0.049565	-1.30482
D4VEF8	SILsvsASCC	0.3168	70	0.00472031	0.0514706	-1.28844
Q8A624	SILsvsASCC	0.315674	70	0.00771779	0.0598693	-1.2228
A0A016BS44	SILsvsASCC	0.315642	70	0.00697632	0.0573969	-1.24111
E5BHJ3	SILsvsASCC	0.315468	70	0.062954	0.239389	-0.620896
W8F975	SILsvsASCC	0.314526	70	0.00509392	0.0531566	-1.27444
A0A396BWS2	SILsvsASCC	0.313048	70	0.00665311	0.0566402	-1.24688
A0A0K6BS94	SILsvsASCC	0.313034	70	0.00559391	0.0544347	-1.26412
S3XEP8	SILsvsASCC	0.313013	70	0.0328727	0.158753	-0.799278
A0A2K6NAM4	SILsvsASCC	0.312485	70	0.0267169	0.137858	-0.860569
A0A381E4G5	SILsvsASCC	0.312404	70	0.053446	0.216646	-0.66425
Q9FDN5	SILsvsASCC	0.309564	70	0.00523719	0.0536462	-1.27046
E6SR85	SILsvsASCC	0.309412	70	0.00110812	0.021587	-1.66581
A0A149N4U7	SILsvsASCC	0.309394	70	0.00685161	0.0573194	-1.2417
E6LBR9	SILsvsASCC	0.309009	70	0.0581279	0.227554	-0.642915
A5TSU5	SILsvsASCC	0.30844	70	0.00647215	0.0563489	-1.24911
A0A0K1HDE2	SILsvsASCC	0.308158	70	0.0584486	0.228499	-0.641115
Q5L8W8	SILsvsASCC	0.307908	70	0.00522036	0.053633	-1.27057
A0A2C6C5U4	SILsvsASCC	0.307623	70	0.00416842	0.0484629	-1.31459
Q89ZV6	SILsvsASCC	0.306861	70	0.0044986	0.0502498	-1.29887
Q64UI2	SILsvsASCC	0.30606	70	0.00590738	0.0555023	-1.25569
A0A0B4S142	SILsvsASCC	0.304248	70	0.0276617	0.140454	-0.852465
D5RCR7	SILsvsASCC	0.303921	70	0.0140864	0.0875519	-1.05773
R6J5Q7	SILsvsASCC	0.302167	70	0.00619626	0.0561109	-1.25095
A0A0E2SPJ6	SILsvsASCC	0.302147	70	0.00547738	0.0542708	-1.26543
R5RA88	SILsvsASCC	0.301169	70	0.00478578	0.0516796	-1.28668
B9CYN7	SILsvsASCC	0.300625	70	0.0475686	0.202456	-0.693668
I9SGZ6	SILsvsASCC	0.300381	70	0.00494987	0.052383	-1.28081
A0A0P0M4R8	SILsvsASCC	0.300221	70	0.00696279	0.0573961	-1.24112
A0A0K6BS51	SILsvsASCC	0.300057	70	0.00598194	0.0555212	-1.25554
Q8RDW5	SILsvsASCC	0.29957	70	0.00532655	0.05389	-1.26849
A0A3E4IFI0	SILsvsASCC	0.296811	70	0.00494132	0.052383	-1.28081
A0A0K6BWX4	SILsvsASCC	0.296554	70	0.00572597	0.0552125	-1.25796
A0A0K6BR88	SILsvsASCC	0.2962	70	0.00723455	0.0582294	-1.23486
E7C5B6	SILsvsASCC	0.295765	70	0.0314361	0.153316	-0.814411
S3YP13	SILsvsASCC	0.295248	70	0.0242736	0.128951	-0.889575
A7ZFZ0	SILsvsASCC	0.294382	70	0.0414419	0.1844	-0.734239
A0A069D0E5	SILsvsASCC	0.293172	70	0.0051931	0.0535788	-1.27101
A0A0K6BWN9	SILsvsASCC	0.292878	70	0.00670559	0.0567903	-1.24573
A0A0P6BPS7	SILsvsASCC	0.291452	70	0.0299394	0.148578	-0.828046
A0A081TV60	SILsvsASCC	0.290481	70	0.00424271	0.0488847	-1.31083
A0A0P5WNR6	SILsvsASCC	0.290321	70	0.00579332	0.0552347	-1.25779
A0A397WFR9	SILsvsASCC	0.289931	70	0.00402575	0.047527	-1.32306
A0A016A669	SILsvsASCC	0.28932	70	0.00441019	0.0497841	-1.30291
A6KZL8	SILsvsASCC	0.289263	70	0.00543042	0.0540848	-1.26692
A0A3D0ED67	SILsvsASCC	0.288542	70	0.0514465	0.211824	-0.674025
UPI0004F0572B	SILsvsASCC	0.288276	70	0.00486217	0.0520279	-1.28376
A0A016BM89	SILsvsASCC	0.288082	70	0.0076205	0.0594351	-1.22596
A0A0K6BXA1	SILsvsASCC	0.28671	70	0.00575532	0.0552347	-1.25779
A6KYH2	SILsvsASCC	0.285973	70	0.00100889	0.0200281	-1.69836
A0A0K1HDH5	SILsvsASCC	0.285352	70	0.0482001	0.203955	-0.690465
A0A2V7EP84	SILsvsASCC	0.284755	70	0.0169938	0.100484	-0.997903
Q8A7Z7	SILsvsASCC	0.284084	70	0.00485183	0.0520186	-1.28384
A0A0K1HE49	SILsvsASCC	0.283424	70	0.044065	0.192158	-0.716342
A0A3E4I5N6	SILsvsASCC	0.283228	70	0.00519018	0.0535788	-1.27101
D4CSB4	SILsvsASCC	0.282833	70	0.00596112	0.0555148	-1.25559
A0A0E2TPN3	SILsvsASCC	0.282205	70	0.0565765	0.224176	-0.649411
A0A0K1HGT5	SILsvsASCC	0.28185	70	0.0651882	0.244438	-0.611831
Q59199	SILsvsASCC	0.281664	70	0.00396822	0.0471179	-1.32681
A0A078Q6K4	SILsvsASCC	0.281533	70	0.00556387	0.054431	-1.26415
A0A1B2YNN7	SILsvsASCC	0.277325	70	0.00946696	0.0672704	-1.17218
C7XS43	SILsvsASCC	0.27667	70	0.00398991	0.0472979	-1.32516
C2MC58	SILsvsASCC	0.275856	70	0.0590162	0.229989	-0.638293
H1DBB2	SILsvsASCC	0.274378	70	0.00488514	0.052209	-1.28225
A0A133NDP6	SILsvsASCC	0.272244	70	0.00447106	0.0501758	-1.29951
A0A0K6BRM6	SILsvsASCC	0.270667	70	0.00444673	0.0499676	-1.30131
A7I177	SILsvsASCC	0.268608	70	0.0626052	0.238799	-0.621967
D4CUQ6	SILsvsASCC	0.268516	70	0.00474343	0.0515565	-1.28772
A0A348FR19	SILsvsASCC	0.268083	70	0.0452232	0.195529	-0.708788
D4CWV1	SILsvsASCC	0.266957	70	0.00461641	0.0508753	-1.29349
Q8RIA1	SILsvsASCC	0.266365	70	0.00350669	0.0438909	-1.35763
Q5LG30	SILsvsASCC	0.265186	70	0.00505945	0.0529249	-1.27634
A0A0K6BS93	SILsvsASCC	0.264816	70	0.00419838	0.0485684	-1.31365
A0A0K1HDK7	SILsvsASCC	0.263097	70	0.0518069	0.212851	-0.671925
Q8RH47	SILsvsASCC	0.262735	70	0.00396805	0.0471179	-1.32681
A0A3E4I5X3	SILsvsASCC	0.26259	70	0.00366551	0.0447747	-1.34897
E0QLP7	SILsvsASCC	0.262577	70	0.0567663	0.22431	-0.649151
Q8RED7	SILsvsASCC	0.260881	70	0.00656718	0.0564398	-1.24841
A0A0K1HGJ4	SILsvsASCC	0.260831	70	0.0573913	0.225592	-0.646677
Q8A5J0	SILsvsASCC	0.260018	70	0.00558379	0.054431	-1.26415
A0A0K1HDN9	SILsvsASCC	0.260011	70	0.0390532	0.177897	-0.749831
S3XRD9	SILsvsASCC	0.258917	70	0.0602615	0.233576	-0.631572
A0A2K9H1N8	SILsvsASCC	0.256635	70	0.00448323	0.0501819	-1.29945
A0A316YAT4	SILsvsASCC	0.256037	70	0.00456078	0.050583	-1.296
A0A316TUT4	SILsvsASCC	0.256017	70	0.00456302	0.050583	-1.296
Q8RHT2	SILsvsASCC	0.254205	70	0.00498104	0.052487	-1.27995
S3XPZ8	SILsvsASCC	0.25408	70	0.0472033	0.201167	-0.696442
R5K425	SILsvsASCC	0.251483	70	0.000757061	0.0166251	-1.77924
A0A139LIJ9	SILsvsASCC	0.250881	70	0.00345679	0.0433789	-1.36272
S3XHF0	SILsvsASCC	0.24996	70	0.059785	0.231885	-0.634727
A0A0K1HDD7	SILsvsASCC	0.24822	70	0.0592455	0.23057	-0.637197
A0A096D3K3	SILsvsASCC	0.247511	70	0.00442746	0.0499058	-1.30185
F4KMM3	SILsvsASCC	0.247499	70	0.058429	0.228474	-0.641163
J9F764	SILsvsASCC	0.247047	70	0.0234206	0.125838	-0.900187
A0A0K1HEZ2	SILsvsASCC	0.246557	70	0.0595773	0.231325	-0.635777
F7LSP5	SILsvsASCC	0.245911	70	0.0055988	0.0544347	-1.26412
Q8A0Z8	SILsvsASCC	0.24573	70	0.00526292	0.0536867	-1.27013
A0A016BEH3	SILsvsASCC	0.244377	70	0.00381142	0.0461327	-1.33599
H1D6H6	SILsvsASCC	0.24434	70	0.00345825	0.0433789	-1.36272
Q8RH70	SILsvsASCC	0.244141	70	0.00423956	0.0488847	-1.31083
A0A134BN96	SILsvsASCC	0.242313	70	0.0682548	0.249963	-0.602124
P22841	SILsvsASCC	0.240782	70	0.00390637	0.0466925	-1.33075
C4ZBU2	SILsvsASCC	0.240699	70	0.053714	0.217156	-0.663228
A0A0K1HDD9	SILsvsASCC	0.239701	70	0.0470935	0.200998	-0.696809
A0A0K1HEE3	SILsvsASCC	0.239296	70	0.041885	0.185653	-0.731297
A0A0K1HEY8	SILsvsASCC	0.239029	70	0.0549773	0.220345	-0.656897
A0A0K1HE94	SILsvsASCC	0.238493	70	0.0358786	0.168096	-0.774443
Q8RHM2	SILsvsASCC	0.237086	70	0.00442444	0.0499058	-1.30185
A0A0K1HE88	SILsvsASCC	0.236133	70	0.0491883	0.206567	-0.684939
D6RJG4	SILsvsASCC	0.234077	70	0.0524649	0.214192	-0.669198
A0A0K1HEW8	SILsvsASCC	0.233788	70	0.0548954	0.220345	-0.656897
Q5LGR5	SILsvsASCC	0.232434	70	0.00343561	0.0431892	-1.36463
C9PXM5	SILsvsASCC	0.231846	70	0.0651488	0.244438	-0.611831
S3YL34	SILsvsASCC	0.229207	70	0.0331105	0.15968	-0.796749
Q5GBH5	SILsvsASCC	0.229141	70	0.00353031	0.0440268	-1.35628
A7LRB1	SILsvsASCC	0.227385	70	0.00341459	0.0429561	-1.36697
C7XQ55	SILsvsASCC	0.225288	70	0.00318008	0.0412882	-1.38417
Q8RHI7	SILsvsASCC	0.224603	70	0.00382146	0.0461956	-1.3354
F4KJW5	SILsvsASCC	0.223814	70	0.034253	0.163633	-0.786129
B0NSG7	SILsvsASCC	0.223748	70	0.00397959	0.047208	-1.32598
K1GIY8	SILsvsASCC	0.223394	70	0.00371963	0.0452809	-1.34409
Q8RH45	SILsvsASCC	0.223309	70	0.00427195	0.0491559	-1.30842
U2CGQ3	SILsvsASCC	0.222671	70	0.0038681	0.0465903	-1.3317
A0A0K6BY41	SILsvsASCC	0.222623	70	0.00340361	0.0428921	-1.36762
Q8A129	SILsvsASCC	0.222123	70	0.00344229	0.0432416	-1.3641
S3YH97	SILsvsASCC	0.221881	70	0.030221	0.149674	-0.824854
Q8RE70	SILsvsASCC	0.221245	70	0.00358952	0.0441563	-1.35501
A0A0K1HE32	SILsvsASCC	0.220856	70	0.0348722	0.164996	-0.782526
Q7P7Y2	SILsvsASCC	0.220256	70	0.00329579	0.0421373	-1.37533
A0A0K1HDY0	SILsvsASCC	0.219286	70	0.0511529	0.211195	-0.675317
A0A0K1HD88	SILsvsASCC	0.21797	70	0.066866	0.247038	-0.607237
Q5LJ28	SILsvsASCC	0.217829	70	0.00321906	0.0415565	-1.38136
A0A0K1HHJ8	SILsvsASCC	0.217526	70	0.034987	0.165355	-0.781584
F4KMM6	SILsvsASCC	0.216705	70	0.0616187	0.2365	-0.62617
A0A0K1HHI6	SILsvsASCC	0.215016	70	0.0554847	0.221221	-0.655173
A0A0K1HHG2	SILsvsASCC	0.21355	70	0.0609276	0.234839	-0.629229
S3XLZ0	SILsvsASCC	0.211603	70	0.0540279	0.218032	-0.66148
R6JN51	SILsvsASCC	0.210885	70	0.00301374	0.0401058	-1.39679
UPI000E495CA1	SILsvsASCC	0.208015	70	0.0568318	0.224466	-0.64885
A0A2K5C385	SILsvsASCC	0.207017	70	0.0585263	0.228596	-0.640932
A0A0K1HEI1	SILsvsASCC	0.20667	70	0.0466554	0.199819	-0.699362
E6SNS4	SILsvsASCC	0.204011	70	0.00313132	0.0408515	-1.38879
A0A0K1HG72	SILsvsASCC	0.202277	70	0.0550824	0.220585	-0.656424
S3XBI2	SILsvsASCC	0.190821	70	0.0353968	0.166744	-0.777951
A0A0V0GKN2	SILsvsASCC	0.187395	70	0.0670279	0.247307	-0.606764
UPI00006833FE	SILsvsASCC	0.18469	70	0.0614674	0.236231	-0.626664
I4ZA94	SILsvsASCC	0.164799	70	0.0546278	0.219784	-0.658003
A0A2N9CJ98	SILsvsASCC	0.164348	70	0.0379818	0.174805	-0.757447
S3XGK4	SILsvsASCC	0.158287	70	0.0657507	0.24527	-0.610355
A0A0K1HH06	SILsvsASCC	0.156291	70	0.0473713	0.201684	-0.695328
A0A0K1HDJ7	SILsvsASCC	0.149358	70	0.0592109	0.230539	-0.637255
UPI0007DC5C23	SILsvsASCC	-0.263664	70	0.0662798	0.245702	0.609591
A0A090N901	SILsvsASCC	-0.275206	70	0.0677535	0.248814	0.604125
UPI00045E4E79	SILsvsASCC	-0.281238	70	0.0607627	0.234461	0.62993
A0A1D5QPL5	SILsvsASCC	-0.281578	70	0.0589702	0.229861	0.638535
A0A2J8NL43	SILsvsASCC	-0.28496	70	0.0535272	0.216873	0.663794
G7Q352	SILsvsASCC	-0.309352	70	0.0608022	0.234461	0.62993
UPI0007DC6B9D	SILsvsASCC	-0.31962	70	0.0341166	0.163298	0.787019
Q9GMS0	SILsvsASCC	-0.33514	70	0.0621968	0.237925	0.62356
UPI000745F235	SILsvsASCC	-0.341997	70	0.0462112	0.198656	0.701898
Q6ZNU0	SILsvsASCC	-0.360145	70	0.0411313	0.183254	0.736947
A0A0D9SB55	SILsvsASCC	-0.369721	70	0.0674399	0.248648	0.604416
Q9BY65	SILsvsASCC	-0.386517	70	0.0511122	0.211195	0.675317
B9EIL0	SILsvsASCC	-0.389017	70	0.051669	0.212386	0.672875
Q6UXV6	SILsvsASCC	-0.400013	70	0.0464595	0.199327	0.700435
D3DR43	SILsvsASCC	-0.411622	70	0.0648439	0.243942	0.612713
E9PRX6	SILsvsASCC	-0.41278	70	0.0532132	0.216123	0.665299
F6TZZ9	SILsvsASCC	-0.41837	70	0.0375877	0.173978	0.759505
A0A2I2Y6E0	SILsvsASCC	-0.429804	70	0.0174828	0.102289	0.990169
A0A2I3SMR1	SILsvsASCC	-0.448113	70	0.0627297	0.238799	0.621967
UPI0006DC3693	SILsvsASCC	-0.450201	70	0.0675147	0.248648	0.604416
UPI000C2A4805	SILsvsASCC	-0.45699	70	0.0478136	0.202817	0.692896
A0A2K5XG05	SILsvsASCC	-0.461213	70	0.0578054	0.226446	0.645035
UPI0009071775	SILsvsASCC	-0.468555	70	0.0305265	0.150625	0.822102
F8WDF4	SILsvsASCC	-0.472896	70	0.0473588	0.201684	0.695328
A0A3B3ISM1	SILsvsASCC	-0.480236	70	0.0654958	0.245019	0.6108
W0UV48	SILsvsASCC	-0.488134	70	0.0667471	0.246904	0.607472
G7NSG0	SILsvsASCC	-0.488169	70	0.0636295	0.241425	0.617217
I7GPA7	SILsvsASCC	-0.499114	70	0.0380676	0.174839	0.757361
A0A2L2YYK7	SILsvsASCC	-0.512689	70	0.0577762	0.226446	0.645035
UPI000C2A2041	SILsvsASCC	-0.512858	70	0.0262643	0.136379	0.865254
K7EMK3	SILsvsASCC	-0.521232	70	0.04188	0.185653	0.731297
Q762C6	SILsvsASCC	-0.522665	70	0.0532933	0.216281	0.664982
X1K0E0	SILsvsASCC	-0.524453	70	0.0655135	0.245019	0.6108
A0A0U0Y514	SILsvsASCC	-0.526336	70	0.034692	0.164637	0.783474
Q8NEQ3	SILsvsASCC	-0.538736	70	0.0357805	0.167818	0.77516
F6XTE8	SILsvsASCC	-0.543268	70	0.0213352	0.117726	0.929129
Q96PS2	SILsvsASCC	-0.550839	70	0.0665575	0.246414	0.608334
Q8NH91	SILsvsASCC	-0.556062	70	0.0502778	0.209309	0.679212
A0A2I3H8N4	SILsvsASCC	-0.557624	70	0.0557008	0.221571	0.654488
UPI0005F36CFF	SILsvsASCC	-0.557872	70	0.0220087	0.120862	0.917709
UPI0005335A4A	SILsvsASCC	-0.561402	70	0.0549763	0.220345	0.656897
UPI000D2F636F	SILsvsASCC	-0.566742	70	0.0263538	0.136531	0.864769
A0A1A9AIB7	SILsvsASCC	-0.572223	70	0.0373089	0.173151	0.761576
UPI00029DD13A	SILsvsASCC	-0.582993	70	0.0210785	0.116496	0.933691
P03897	SILsvsASCC	-0.584837	70	0.0549163	0.220345	0.656897
J3QL77	SILsvsASCC	-0.585682	70	0.0267591	0.137925	0.860356
A0A2Z4K506	SILsvsASCC	-0.591168	70	0.0391097	0.177925	0.749764
Q9MZZ3	SILsvsASCC	-0.596949	70	0.00816982	0.0616847	1.20982
UPI0007DC65FD	SILsvsASCC	-0.605938	70	0.0356256	0.167351	0.776373
A0A2J8PRS8	SILsvsASCC	-0.606731	70	0.0574431	0.225693	0.646483
Q8HNR5	SILsvsASCC	-0.607191	70	0.0442501	0.19277	0.71496
A0A0F7Z8Y0	SILsvsASCC	-0.608904	70	0.00705959	0.0575232	1.24016
A0A2K5UM87	SILsvsASCC	-0.609286	70	0.0475878	0.202456	0.693668
X1U5J0	SILsvsASCC	-0.612152	70	0.0656496	0.24527	0.610355
Q6XCG6	SILsvsASCC	-0.61249	70	0.0159995	0.096153	1.01704
UPI000859AD81	SILsvsASCC	-0.617558	70	0.0575077	0.225792	0.646291
Q6ZP33	SILsvsASCC	-0.619445	70	0.0163618	0.097718	1.01003
A0A0U0Y5A5	SILsvsASCC	-0.623255	70	0.0279306	0.141498	0.849251
G7N8L1	SILsvsASCC	-0.626476	70	0.0424174	0.187419	0.727187
Q8NGM4	SILsvsASCC	-0.627663	70	0.0489589	0.20611	0.685901
G7PRK3	SILsvsASCC	-0.631581	70	0.0456219	0.196613	0.706389
H2PU37	SILsvsASCC	-0.633894	70	0.017856	0.103909	0.983345
E5RJL9	SILsvsASCC	-0.633943	70	0.0403	0.18067	0.743115
A0A343FX81	SILsvsASCC	-0.639239	70	0.00927032	0.0666544	1.17617
UPI0004F0976C	SILsvsASCC	-0.643396	70	0.0330395	0.159469	0.797323
P60608	SILsvsASCC	-0.658341	70	0.0254458	0.13317	0.875594
A0A2K5RH03	SILsvsASCC	-0.660268	70	0.0205234	0.114963	0.939443
I7GMA4	SILsvsASCC	-0.673764	70	0.0273976	0.139617	0.855062
UPI0008F4C3A5	SILsvsASCC	-0.675606	70	0.0233629	0.1257	0.900666
A0A346LZP8	SILsvsASCC	-0.675882	70	0.00360721	0.0441563	1.35501
A0A2K5X651	SILsvsASCC	-0.683881	70	0.0354266	0.166793	0.777823
A0A059RLN6	SILsvsASCC	-0.685975	70	0.0668869	0.247038	0.607237
B2CB35	SILsvsASCC	-0.688895	70	0.0637482	0.24177	0.616598
D3DQT6	SILsvsASCC	-0.689872	70	0.0240311	0.127899	0.893132
Q6ZNT2	SILsvsASCC	-0.691739	70	0.0594838	0.231185	0.636041
B4DXX6	SILsvsASCC	-0.694429	70	0.0529418	0.21552	0.666513
UPI000934626E	SILsvsASCC	-0.69591	70	0.0190589	0.109179	0.961861
UPI000C18CBAF	SILsvsASCC	-0.699688	70	0.0469491	0.200679	0.697498
Q07DS4	SILsvsASCC	-0.705618	70	0.0439983	0.192013	0.71667
A0A343GB63	SILsvsASCC	-0.705935	70	0.00336213	0.0425755	1.37084
A0A343IDY4	SILsvsASCC	-0.707955	70	0.0613398	0.235972	0.62714
Q8HXI2	SILsvsASCC	-0.714075	70	0.0567362	0.22431	0.649151
P03891	SILsvsASCC	-0.715621	70	0.0577792	0.226446	0.645035
Q3LV83	SILsvsASCC	-0.720317	70	0.0176203	0.102884	0.987651
F5H2N8	SILsvsASCC	-0.72186	70	0.0505886	0.210014	0.677753
UPI0009349AFE	SILsvsASCC	-0.722491	70	0.0159916	0.096153	1.01704
A0A1W2PQ68	SILsvsASCC	-0.730017	70	0.0556941	0.221571	0.654488
A0A343GJ32	SILsvsASCC	-0.732977	70	0.00375974	0.0456351	1.3407
A0A343GR14	SILsvsASCC	-0.732991	70	0.0619155	0.237217	0.624855
Q9H5X8	SILsvsASCC	-0.734444	70	0.0630436	0.239624	0.62047
P03928	SILsvsASCC	-0.734561	70	0.060481	0.234162	0.630483
Q6UWQ9	SILsvsASCC	-0.739434	70	0.0563874	0.223684	0.650366
F6K4X5	SILsvsASCC	-0.739956	70	0.00310614	0.0407385	1.38999
A0A343JJA9	SILsvsASCC	-0.741142	70	0.0481127	0.203686	0.69104
A0A2K5WUI3	SILsvsASCC	-0.743027	70	0.0438369	0.191722	0.717327
Q8HNQ2	SILsvsASCC	-0.748377	70	0.0476512	0.202626	0.693305
A0A382P3N9	SILsvsASCC	-0.749503	70	0.0317685	0.154588	0.810824
K7LYH0	SILsvsASCC	-0.753514	70	0.0666917	0.246805	0.607646
B2CB95	SILsvsASCC	-0.754344	70	0.0375136	0.173728	0.76013
A0A0G2UR89	SILsvsASCC	-0.75598	70	0.0548519	0.220345	0.656897
A0A127SFT5	SILsvsASCC	-0.760769	70	0.0562191	0.223221	0.651265
F2YL84	SILsvsASCC	-0.760834	70	0.0531749	0.216108	0.665329
A0A1A9AH86	SILsvsASCC	-0.762644	70	0.0272466	0.139094	0.856691
A0A1A9AMP8	SILsvsASCC	-0.763573	70	0.0351642	0.16592	0.780102
A0A343GUC1	SILsvsASCC	-0.764912	70	0.0536805	0.217156	0.663228
A0A344AJ23	SILsvsASCC	-0.769905	70	0.0422964	0.187141	0.727831
Q8N939	SILsvsASCC	-0.775471	70	0.0319803	0.155356	0.808671
Q8WWD2	SILsvsASCC	-0.775969	70	0.0453728	0.196078	0.707571
X1CT56	SILsvsASCC	-0.776872	70	0.042728	0.188422	0.724867
A0A0F8JIU6	SILsvsASCC	-0.777331	70	0.0652357	0.24451	0.611704
A6ZI08	SILsvsASCC	-0.779042	70	0.0345367	0.164352	0.784226
G7P5I0	SILsvsASCC	-0.779392	70	0.0508865	0.210927	0.675868
A0A343GGA7	SILsvsASCC	-0.779424	70	0.000823073	0.0176475	1.75332
A0A0N8EQS0	SILsvsASCC	-0.779834	70	0.0524682	0.214192	0.669198
A0A1V0CLZ2	SILsvsASCC	-0.782311	70	0.0512934	0.211471	0.674748
A0A127AYN1	SILsvsASCC	-0.782622	70	0.0660902	0.245527	0.609901
A0A343GRW5	SILsvsASCC	-0.784189	70	0.0260248	0.135354	0.86853
Q9NZA4	SILsvsASCC	-0.786677	70	0.0220683	0.120898	0.91758
Q9P1L9	SILsvsASCC	-0.787746	70	0.0511712	0.211195	0.675317
A0A2H4GDB9	SILsvsASCC	-0.788026	70	0.0297779	0.148202	0.829145
Q8WZA8	SILsvsASCC	-0.793186	70	0.0380398	0.174805	0.757447
A0A024GWJ5	SILsvsASCC	-0.793705	70	0.0494444	0.207038	0.68395
V5N3X0	SILsvsASCC	-0.794296	70	0.0489322	0.20611	0.685901
A0A1R1BNA5	SILsvsASCC	-0.798386	70	0.013304	0.0842049	1.07466
A0A343FX76	SILsvsASCC	-0.798899	70	0.0268148	0.138033	0.860018
A0A0P4XQS3	SILsvsASCC	-0.80229	70	0.0570147	0.224818	0.648169
G5D8T4	SILsvsASCC	-0.803321	70	0.0523243	0.214192	0.669198
Q9N2K0	SILsvsASCC	-0.803958	70	0.0668977	0.247038	0.607237
Q5T9C7	SILsvsASCC	-0.805144	70	0.0556077	0.221405	0.654814
A0A344AK09	SILsvsASCC	-0.80577	70	0.0012235	0.0228545	1.64103
G7PD05	SILsvsASCC	-0.812212	70	0.0638905	0.241884	0.616392
A0A127SSB7	SILsvsASCC	-0.815919	70	0.0364573	0.170068	0.769376
A0A343H8X0	SILsvsASCC	-0.816865	70	0.0206602	0.115261	0.938317
A0A1P8NVU7	SILsvsASCC	-0.820964	70	0.0376557	0.174199	0.758953
A0A059RWX3	SILsvsASCC	-0.82464	70	0.0113498	0.0745554	1.12752
A0A2K5S9D0	SILsvsASCC	-0.825801	70	0.0493117	0.206847	0.68435
A0A343GG68	SILsvsASCC	-0.826016	70	0.00317926	0.0412882	1.38417
UPI000935D706	SILsvsASCC	-0.826206	70	0.0247552	0.130666	0.883838
A7L426	SILsvsASCC	-0.827354	70	0.058953	0.229861	0.638535
A0A345ALM2	SILsvsASCC	-0.828594	70	0.000632609	0.015165	1.81916
B2CB69	SILsvsASCC	-0.833655	70	0.0161186	0.0967337	1.01442
A0A2U2W011	SILsvsASCC	-0.833849	70	0.0246472	0.130334	0.884941
UPI0007DC8039	SILsvsASCC	-0.834004	70	0.010819	0.0727451	1.1382
Q8WW44	SILsvsASCC	-0.836095	70	0.0470182	0.200875	0.697074
A0A344AK25	SILsvsASCC	-0.837086	70	0.00111236	0.0216208	1.66513
A0A1B0VZH8	SILsvsASCC	-0.837858	70	0.0228169	0.124233	0.905761
A0A075X860	SILsvsASCC	-0.839967	70	0.0172404	0.101425	0.993857
H2PXE7	SILsvsASCC	-0.840368	70	0.0549968	0.220345	0.656897
A0A2J8XPD3	SILsvsASCC	-0.84506	70	0.0376993	0.174261	0.7588
A0A059RIB6	SILsvsASCC	-0.849597	70	0.0533585	0.216373	0.664798
A0A346LZT3	SILsvsASCC	-0.852212	70	0.000744779	0.0166251	1.77924
P00414	SILsvsASCC	-0.853463	70	0.000574142	0.0144947	1.83879
A0A343E9F5	SILsvsASCC	-0.854004	70	0.022877	0.124482	0.904894
P03905	SILsvsASCC	-0.855113	70	0.0153455	0.0931964	1.0306
A0A2K6PPR1	SILsvsASCC	-0.857453	70	0.0655013	0.245019	0.6108
UPI000D535193	SILsvsASCC	-0.861046	70	0.0655939	0.245214	0.610455
A0A343GQG4	SILsvsASCC	-0.870404	70	0.0347647	0.164743	0.783194
UPI000934BC0C	SILsvsASCC	-0.871331	70	0.022229	0.121469	0.915536
A0A0V0SWA6	SILsvsASCC	-0.871882	70	0.0309999	0.151962	0.818265
Q6ZTQ9	SILsvsASCC	-0.874312	70	0.0399922	0.180015	0.744691
H6BD92	SILsvsASCC	-0.877623	70	0.0149625	0.091401	1.03905
X1VA86	SILsvsASCC	-0.880292	70	0.0263569	0.136531	0.864769
A0A1S7D640	SILsvsASCC	-0.881725	70	0.0342428	0.163633	0.786129
A0A2T4D219	SILsvsASCC	-0.883717	70	0.0320673	0.155691	0.807737
A0A343GQC5	SILsvsASCC	-0.884861	70	0.00323094	0.0416476	1.38041
UPI000D59E3A5	SILsvsASCC	-0.885359	70	0.0300597	0.149047	0.826678
UPI000B41C504	SILsvsASCC	-0.886348	70	0.0295802	0.147559	0.831035
A0A059RS76	SILsvsASCC	-0.886837	70	0.0450014	0.194765	0.710489
I7GM63	SILsvsASCC	-0.891168	70	0.0423939	0.187419	0.727187
A0A141ZRI2	SILsvsASCC	-0.891514	70	0.0396179	0.179189	0.746688
H9E788	SILsvsASCC	-0.891893	70	0.0180762	0.104756	0.979822
UPI00096D0372	SILsvsASCC	-0.892114	70	0.061956	0.237267	0.624763
F2Z2D1	SILsvsASCC	-0.892141	70	0.0172117	0.101425	0.993857
A0A2U7WTT3	SILsvsASCC	-0.894335	70	0.0268532	0.138066	0.859914
A0A222U9G9	SILsvsASCC	-0.895398	70	0.0170331	0.100647	0.997197
A0A059RUV4	SILsvsASCC	-0.89612	70	0.0648271	0.243942	0.612713
I7G881	SILsvsASCC	-0.898591	70	0.0448572	0.194532	0.71101
A0A343GLR1	SILsvsASCC	-0.898685	70	0.0140362	0.0873972	1.0585
X1Q0M9	SILsvsASCC	-0.899649	70	0.0444019	0.193042	0.714348
Q96NH1	SILsvsASCC	-0.902397	70	0.0678271	0.248978	0.603838
UPI0008F4BCAA	SILsvsASCC	-0.902489	70	0.0463231	0.199038	0.701063
A0A1D5QY09	SILsvsASCC	-0.906704	70	0.00476438	0.0516541	1.2869
Q14236	SILsvsASCC	-0.907233	70	0.0513564	0.211554	0.674579
A0A0P6A6U7	SILsvsASCC	-0.910327	70	0.0380032	0.174805	0.757447
A0A0E9EIU5	SILsvsASCC	-0.910401	70	0.0365904	0.170505	0.768262
Q8TEC6	SILsvsASCC	-0.912275	70	0.0533661	0.216373	0.664798
Q6ZPB8	SILsvsASCC	-0.913191	70	0.0567309	0.22431	0.649151
Q4G0H2	SILsvsASCC	-0.913297	70	0.0543781	0.219138	0.659283
P00156	SILsvsASCC	-0.913626	70	0.0194185	0.110397	0.957044
B2YI96	SILsvsASCC	-0.913952	70	0.0186897	0.107743	0.96761
O95284	SILsvsASCC	-0.918113	70	0.0596553	0.231434	0.635572
A0A2K6LF54	SILsvsASCC	-0.918383	70	0.0417619	0.185518	0.731614
A0A2K5HLL7	SILsvsASCC	-0.921817	70	0.0386875	0.176699	0.752765
UPI000DEE9474	SILsvsASCC	-0.923047	70	0.0383874	0.176012	0.754457
Q9Y476	SILsvsASCC	-0.923703	70	0.0396584	0.179189	0.746688
A0A059RPL9	SILsvsASCC	-0.924599	70	0.000973588	0.019677	1.70604
A0A0U0Y312	SILsvsASCC	-0.927451	70	0.0461081	0.198312	0.702651
Q6ZVS9	SILsvsASCC	-0.929278	70	0.0249364	0.131086	0.882442
A0A2R9CME2	SILsvsASCC	-0.930112	70	0.015575	0.0942251	1.02583
A0A059QB52	SILsvsASCC	-0.932722	70	0.000746798	0.0166251	1.77924
A0A346M047	SILsvsASCC	-0.935132	70	0.00250684	0.0359072	1.44482
A0A3A3VN63	SILsvsASCC	-0.936446	70	0.0408256	0.182268	0.739289
A0A0N7L8D0	SILsvsASCC	-0.937255	70	0.0309017	0.151633	0.819206
UPI000D59884F	SILsvsASCC	-0.937368	70	0.0562607	0.223283	0.651144
UPI000C2A9AEE	SILsvsASCC	-0.940714	70	0.049388	0.207003	0.684024
A0A061RRF7	SILsvsASCC	-0.941399	70	0.0496987	0.2077	0.682564
A0A0C5ACC3	SILsvsASCC	-0.943712	70	0.0388898	0.177529	0.75073
A0A0G2JLL4	SILsvsASCC	-0.944112	70	0.0429344	0.189091	0.723329
UPI00083C8150	SILsvsASCC	-0.945767	70	0.043475	0.190842	0.719326
D6REW5	SILsvsASCC	-0.948277	70	0.0250752	0.13151	0.881042
Q8WYT7	SILsvsASCC	-0.949072	70	0.039843	0.179835	0.745125
A0A097KTZ0	SILsvsASCC	-0.949228	70	0.0095025	0.0674674	1.17091
A0A343GRW2	SILsvsASCC	-0.949352	70	0.00239919	0.034566	1.46135
Q4KWF4	SILsvsASCC	-0.949519	70	0.00990151	0.0690784	1.16066
A0A218N9H4	SILsvsASCC	-0.94999	70	0.0362047	0.169073	0.771926
A0A343FX79	SILsvsASCC	-0.950118	70	0.0095897	0.067752	1.16908
A0A0R4PYF0	SILsvsASCC	-0.95149	70	0.00020483	0.0079805	2.09797
A0A2U2W0J5	SILsvsASCC	-0.952593	70	0.0332155	0.160095	0.795623
A0A0D9RPW2	SILsvsASCC	-0.955506	70	0.0401147	0.180307	0.743986
A0A1A9AID1	SILsvsASCC	-0.958938	70	0.00801663	0.0608742	1.21557
Q8WYR6	SILsvsASCC	-0.960013	70	0.016953	0.100311	0.99865
A0A343GUC6	SILsvsASCC	-0.972009	70	0.00838417	0.0624561	1.20443
A6ZH80	SILsvsASCC	-0.977029	70	0.0110916	0.073706	1.1325
A0A0N7BB96	SILsvsASCC	-0.980683	70	0.00352579	0.0440268	1.35628
A0A1A9AML6	SILsvsASCC	-0.980831	70	0.0679565	0.249347	0.603196
A0A343GKA4	SILsvsASCC	-0.981873	70	0.00848428	0.0629302	1.20114
A0A2J8KKA3	SILsvsASCC	-0.98631	70	0.0674907	0.248648	0.604416
Q27V77	SILsvsASCC	-0.987209	70	0.0172716	0.101466	0.993679
Q6ZNW7	SILsvsASCC	-0.987526	70	0.0276758	0.140454	0.852465
G3S6C1	SILsvsASCC	-0.990345	70	0.0378968	0.174706	0.757693
A2NVQ0	SILsvsASCC	-0.995081	70	0.0166234	0.0987947	1.00527
A0A342Y3K6	SILsvsASCC	-0.997097	70	0.00159395	0.027203	1.56538
A0A1X7MDY9	SILsvsASCC	-0.997916	70	0.0359537	0.168265	0.774006
I4LQP3	SILsvsASCC	-0.998981	70	0.0374181	0.173379	0.761004
A0A343JMK4	SILsvsASCC	-0.999434	70	0.00812074	0.0614485	1.21149
Q9H5E2	SILsvsASCC	-1.00414	70	0.0170852	0.100818	0.996464
UPI00097D95F8	SILsvsASCC	-1.00459	70	0.0369367	0.17184	0.764875
B8RA41	SILsvsASCC	-1.00532	70	0.0344121	0.163984	0.785197
F8W9U4	SILsvsASCC	-1.00575	70	0.0487124	0.205502	0.687184
G3I7D6	SILsvsASCC	-1.00648	70	0.01418	0.0878804	1.05611
A0A348H8B4	SILsvsASCC	-1.00696	70	0.0135899	0.0855032	1.06802
Q8SF05	SILsvsASCC	-1.00728	70	0.0413638	0.1841	0.734947
A0A344AJ73	SILsvsASCC	-1.00763	70	0.000400262	0.0114191	1.94237
X2D4V5	SILsvsASCC	-1.00819	70	7.90815e-05	0.00434696	2.36181
B2CB20	SILsvsASCC	-1.013	70	0.00747907	0.0590255	1.22896
A0A075X6H5	SILsvsASCC	-1.0167	70	0.00930351	0.0666544	1.17617
A0A2I3HM98	SILsvsASCC	-1.01703	70	0.0555616	0.221323	0.654973
A1YZH0	SILsvsASCC	-1.01997	70	0.0449472	0.194726	0.710575
A0A2I3SU39	SILsvsASCC	-1.02027	70	0.0185602	0.107105	0.970192
H7C031	SILsvsASCC	-1.02035	70	0.0289541	0.145022	0.838565
UPI00075FCF78	SILsvsASCC	-1.02047	70	0.0306917	0.151268	0.820254
UPI00062A5BCA	SILsvsASCC	-1.02222	70	0.0135618	0.0854605	1.06823
A0A2V2KWK9	SILsvsASCC	-1.02435	70	0.0137383	0.0861325	1.06483
B7Z460	SILsvsASCC	-1.02468	70	0.00784439	0.0602019	1.22039
A0A220QKD9	SILsvsASCC	-1.02554	70	0.0131285	0.0832775	1.07947
A0A344AK34	SILsvsASCC	-1.02678	70	0.00402305	0.047527	1.32306
A0A343GHD0	SILsvsASCC	-1.0285	70	0.0310419	0.152038	0.818047
UPI000B4AD788	SILsvsASCC	-1.03028	70	0.0156108	0.0943753	1.02514
H9M449	SILsvsASCC	-1.03068	70	0.00614128	0.0560145	1.2517
X1BRK8	SILsvsASCC	-1.03072	70	0.0133543	0.0843998	1.07366
UPI000EF77FDD	SILsvsASCC	-1.03088	70	0.0117903	0.0764749	1.11648
Q8N940	SILsvsASCC	-1.0311	70	0.0391552	0.178034	0.749496
Q7LDI9	SILsvsASCC	-1.03152	70	0.00193532	0.0297715	1.5262
A0A343GGB3	SILsvsASCC	-1.03188	70	0.00443388	0.0499058	1.30185
A0A0M3DFF5	SILsvsASCC	-1.03249	70	0.0588516	0.229661	0.638913
Q4JM62	SILsvsASCC	-1.03353	70	0.00654812	0.0563489	1.24911
Q6ZPD3	SILsvsASCC	-1.03388	70	0.0106911	0.0722165	1.14136
Q9P1K6	SILsvsASCC	-1.0342	70	0.0273109	0.139264	0.856162
A0A059RMK0	SILsvsASCC	-1.03954	70	0.000125553	0.00585601	2.2324
Q0VFX3	SILsvsASCC	-1.04247	70	0.0647536	0.243911	0.612769
A0A0A7KTK6	SILsvsASCC	-1.04467	70	0.0392695	0.17846	0.748458
A0A343GRA0	SILsvsASCC	-1.04473	70	0.0537228	0.217156	0.663228
B3KPS1	SILsvsASCC	-1.0459	70	0.0662605	0.245702	0.609591
I7GIC3	SILsvsASCC	-1.04668	70	0.0518977	0.21307	0.671477
A0A0U1N3C3	SILsvsASCC	-1.04676	70	0.0322922	0.156431	0.805677
A0A097KU60	SILsvsASCC	-1.04857	70	0.0064122	0.0563489	1.24911
A0A1A9AL23	SILsvsASCC	-1.05248	70	0.0235908	0.126413	0.898207
P00403	SILsvsASCC	-1.05497	70	0.000139784	0.00612355	2.213
A0A0V1PPS8	SILsvsASCC	-1.05705	70	0.0607663	0.234461	0.62993
Q9UI63	SILsvsASCC	-1.06147	70	0.0489601	0.20611	0.685901
Q59GR9	SILsvsASCC	-1.06164	70	0.049493	0.207141	0.683734
P63128	SILsvsASCC	-1.06183	70	0.00217762	0.0322902	1.49093
A0A2J8PG34	SILsvsASCC	-1.06221	70	0.0220286	0.120868	0.917688
UPI0004F00605	SILsvsASCC	-1.06453	70	0.028686	0.14414	0.841216
Q96MC9	SILsvsASCC	-1.06608	70	0.0203479	0.114362	0.94172
A0A343HGY1	SILsvsASCC	-1.0694	70	0.00624716	0.0562135	1.25016
UPI0005F56040	SILsvsASCC	-1.07248	70	0.00619317	0.0561109	1.25095
E2PGT1	SILsvsASCC	-1.0751	70	0.0266538	0.137614	0.861337
I7GI30	SILsvsASCC	-1.07631	70	0.0570293	0.224818	0.648169
UPI000CD08BDC	SILsvsASCC	-1.07825	70	0.0240463	0.127901	0.893126
UPI000C2B3EC7	SILsvsASCC	-1.07858	70	0.0676315	0.248648	0.604416
Q6ZVV4	SILsvsASCC	-1.07931	70	0.01099	0.0732222	1.13536
Q4R8J6	SILsvsASCC	-1.07962	70	0.0583921	0.228398	0.641307
UPI000985B133	SILsvsASCC	-1.08023	70	0.0199084	0.112551	0.948649
Q9BSG2	SILsvsASCC	-1.08201	70	0.0271312	0.138751	0.857764
V9H0H3	SILsvsASCC	-1.08236	70	0.00157106	0.0271752	1.56583
H2PT29	SILsvsASCC	-1.08256	70	0.0524112	0.214192	0.669198
Q6QAJ1	SILsvsASCC	-1.08566	70	0.0138253	0.0865207	1.06288
A0A1A9ANW3	SILsvsASCC	-1.08936	70	0.0230474	0.124819	0.90372
A0A075X775	SILsvsASCC	-1.09023	70	0.00596071	0.0555148	1.25559
P10266	SILsvsASCC	-1.0903	70	0.00192586	0.0296789	1.52755
Q8TEX8	SILsvsASCC	-1.09816	70	0.0570772	0.224818	0.648169
A0A096LNQ7	SILsvsASCC	-1.10011	70	0.00513343	0.053368	1.27272
Q9WJR5	SILsvsASCC	-1.10018	70	0.00169805	0.0279456	1.55369
UPI0005F37FD8	SILsvsASCC	-1.10161	70	0.0122097	0.0783999	1.10568
A0A3A3VM77	SILsvsASCC	-1.1021	70	0.00212572	0.0316838	1.49916
A0A059RUU9	SILsvsASCC	-1.10435	70	0.00046954	0.0125843	1.90017
A0A2T1LQB5	SILsvsASCC	-1.10497	70	0.0112067	0.0742809	1.12912
UPI0008F4D2EC	SILsvsASCC	-1.1054	70	0.0650413	0.244388	0.611921
A0A343GTF4	SILsvsASCC	-1.1065	70	0.000273788	0.00928028	2.03244
A0A1P8DJX5	SILsvsASCC	-1.10881	70	0.00990999	0.0690818	1.16064
Q9UI77	SILsvsASCC	-1.11364	70	0.00491167	0.0523629	1.28098
A0A2S3SEF4	SILsvsASCC	-1.11451	70	0.00419029	0.0485399	1.3139
A0A2J8KMW9	SILsvsASCC	-1.11785	70	0.00539787	0.0540801	1.26696
Q9P1C4	SILsvsASCC	-1.11955	70	0.0469263	0.200679	0.697498
P00395	SILsvsASCC	-1.12088	70	0.000274693	0.00928028	2.03244
F8W0N6	SILsvsASCC	-1.12107	70	0.00915995	0.0663334	1.17827
I7GNR8	SILsvsASCC	-1.12182	70	0.00542097	0.0540801	1.26696
B7Z2S8	SILsvsASCC	-1.12288	70	0.0477119	0.20266	0.693232
UPI000941437C	SILsvsASCC	-1.12632	70	0.00212195	0.0316824	1.49918
Q9NW77	SILsvsASCC	-1.12841	70	0.0448824	0.194543	0.710984
A0A059QEL3	SILsvsASCC	-1.13001	70	0.000254679	0.0090695	2.04242
H2RH80	SILsvsASCC	-1.13131	70	0.0569088	0.224565	0.648659
A0A2U2VXD3	SILsvsASCC	-1.13167	70	0.0229318	0.124507	0.904805
Q9BZK4	SILsvsASCC	-1.13195	70	0.0273122	0.139264	0.856162
V9H0F6	SILsvsASCC	-1.13336	70	0.00128733	0.0236628	1.62593
A7C793	SILsvsASCC	-1.13345	70	0.000986175	0.0198468	1.70231
UPI0007DC6220	SILsvsASCC	-1.13389	70	0.00264781	0.036975	1.43209
H2PJD4	SILsvsASCC	-1.13504	70	0.0236632	0.126487	0.897953
X1Q7D8	SILsvsASCC	-1.13892	70	0.0418052	0.185518	0.731614
A0A1B1PEP0	SILsvsASCC	-1.14036	70	0.0535672	0.216934	0.663673
B7Z8F1	SILsvsASCC	-1.14291	70	0.0239111	0.127383	0.894888
I7GMT4	SILsvsASCC	-1.14413	70	0.0450863	0.195035	0.709888
P63135	SILsvsASCC	-1.14508	70	0.00113342	0.0218824	1.6599
Q9H7K9	SILsvsASCC	-1.14716	70	0.0332815	0.160234	0.795246
A0A0P9CNW5	SILsvsASCC	-1.14874	70	0.0505797	0.210014	0.677753
A0A2I1K576	SILsvsASCC	-1.15103	70	0.0590534	0.23003	0.638216
A0A2K6RNA6	SILsvsASCC	-1.15121	70	0.0502469	0.209281	0.67927
UPI000F052A0B	SILsvsASCC	-1.15423	70	0.00645747	0.0563489	1.24911
Q9H745	SILsvsASCC	-1.15426	70	0.00119265	0.0226505	1.64492
Q9H2N1	SILsvsASCC	-1.15777	70	0.00539346	0.0540801	1.26696
UPI000D30E44E	SILsvsASCC	-1.15945	70	0.0657407	0.24527	0.610355
Q9H3B8	SILsvsASCC	-1.16406	70	0.0348032	0.164802	0.783037
Q9Y6I0	SILsvsASCC	-1.16513	70	0.00162888	0.0272522	1.5646
A0A345ALM9	SILsvsASCC	-1.16724	70	0.00200531	0.0304413	1.51654
UPI0007DC7EE7	SILsvsASCC	-1.16862	70	0.0012011	0.0226505	1.64492
G2HJA4	SILsvsASCC	-1.16915	70	0.00879484	0.0644034	1.19109
B5LMK0	SILsvsASCC	-1.17002	70	0.00277819	0.0382084	1.41784
A0A343GTU7	SILsvsASCC	-1.17153	70	0.00117917	0.0224889	1.64803
UPI000BF81B68	SILsvsASCC	-1.1727	70	0.0052986	0.0537823	1.26936
A0A344AK86	SILsvsASCC	-1.17367	70	0.00178193	0.028637	1.54307
Q6ZNP2	SILsvsASCC	-1.1751	70	0.0369574	0.171844	0.764866
A0A1A9AF75	SILsvsASCC	-1.176	70	0.0311837	0.152535	0.816632
UPI0000E20AE8	SILsvsASCC	-1.17849	70	0.0596005	0.231325	0.635777
A0A1W2PQ59	SILsvsASCC	-1.17896	70	0.0601674	0.233264	0.632153
V9GY82	SILsvsASCC	-1.17962	70	0.0226978	0.123663	0.90776
Q6ZUG5	SILsvsASCC	-1.18095	70	0.00435332	0.0495677	1.3048
O15313	SILsvsASCC	-1.18113	70	0.0115292	0.0753133	1.12313
R4GNF7	SILsvsASCC	-1.18153	70	0.0255205	0.133319	0.87511
UPI000D3473D9	SILsvsASCC	-1.18212	70	0.0206363	0.115261	0.938317
N6VUI3	SILsvsASCC	-1.18225	70	0.000370789	0.0111554	1.95252
G7P7T0	SILsvsASCC	-1.18346	70	0.000911255	0.0188362	1.72501
E9PPC6	SILsvsASCC	-1.18415	70	0.0276316	0.140454	0.852465
A0A0U0Y4N3	SILsvsASCC	-1.18538	70	0.0239194	0.127383	0.894888
A0A1A6H142	SILsvsASCC	-1.18594	70	0.00760803	0.0594351	1.22596
C6K5R2	SILsvsASCC	-1.18616	70	0.0395795	0.179114	0.74687
UPI000D39132D	SILsvsASCC	-1.18851	70	0.000576934	0.0144947	1.83879
Q96NA9	SILsvsASCC	-1.19012	70	0.0638492	0.241884	0.616392
Q7Z2F6	SILsvsASCC	-1.19033	70	0.0650615	0.244388	0.611921
I7GJ52	SILsvsASCC	-1.19194	70	0.0246328	0.130334	0.884941
A0A343GG78	SILsvsASCC	-1.19428	70	0.0108767	0.0729622	1.1369
A0A1D5QN34	SILsvsASCC	-1.19487	70	0.0102499	0.0702593	1.1533
Q3LVS7	SILsvsASCC	-1.19529	70	0.0519097	0.21307	0.671477
A0A346LZW0	SILsvsASCC	-1.19542	70	0.0510101	0.211186	0.675335
S5GGI0	SILsvsASCC	-1.1959	70	0.0011718	0.0223979	1.64979
P10265	SILsvsASCC	-1.19887	70	0.00198455	0.0302057	1.51991
Q5ZGJ8	SILsvsASCC	-1.20094	70	0.0232689	0.125585	0.901062
UPI000C759357	SILsvsASCC	-1.20528	70	0.000597095	0.0147648	1.83077
A4D2P9	SILsvsASCC	-1.20602	70	0.0482902	0.204137	0.690079
A0A059QVD2	SILsvsASCC	-1.20645	70	0.000500474	0.0131479	1.88114
UPI000E31801D	SILsvsASCC	-1.21325	70	0.00410316	0.0480086	1.31868
H9E791	SILsvsASCC	-1.21434	70	0.000272688	0.00928028	2.03244
A0A1H6F7Q2	SILsvsASCC	-1.21635	70	0.0379342	0.174785	0.757496
A0A1A9AK65	SILsvsASCC	-1.21706	70	0.00142036	0.0253944	1.59526
A0A2R9AR07	SILsvsASCC	-1.21734	70	0.0287091	0.144172	0.841119
A0A0J7KN06	SILsvsASCC	-1.22002	70	0.0520838	0.21348	0.670642
H2RGZ2	SILsvsASCC	-1.22013	70	0.00751366	0.0591632	1.22795
Q6ZPC8	SILsvsASCC	-1.22055	70	0.011217	0.0742842	1.1291
Q9PZ45	SILsvsASCC	-1.22104	70	0.00612313	0.0559477	1.25222
U6DGE3	SILsvsASCC	-1.22219	70	0.00535091	0.0539782	1.26778
A0A343HXG4	SILsvsASCC	-1.22302	70	0.000117745	0.00553752	2.25668
P61567	SILsvsASCC	-1.22307	70	0.000640174	0.0152307	1.81728
A0A075XDJ9	SILsvsASCC	-1.22561	70	0.000224914	0.00845757	2.07275
A0A1A9AL28	SILsvsASCC	-1.22866	70	0.000508085	0.0132471	1.87788
A0A231VNK6	SILsvsASCC	-1.22933	70	0.0479942	0.203283	0.691898
I7GHR7	SILsvsASCC	-1.22999	70	0.0193954	0.110338	0.957276
I7GNM8	SILsvsASCC	-1.23193	70	0.0500794	0.208738	0.680398
A0A1P8DKB2	SILsvsASCC	-1.23283	70	0.064568	0.243587	0.613345
UPI000CA07A78	SILsvsASCC	-1.23478	70	0.0280018	0.141692	0.848655
G3H743	SILsvsASCC	-1.23535	70	0.0232208	0.125524	0.901272
UPI00083F20FD	SILsvsASCC	-1.23752	70	0.0267629	0.137925	0.860356
P63129	SILsvsASCC	-1.24032	70	0.00119851	0.0226505	1.64492
Q4JNY2	SILsvsASCC	-1.24309	70	0.000818862	0.0176449	1.75338
X1V4A8	SILsvsASCC	-1.24558	70	0.0152274	0.0927166	1.03284
Q6UWR0	SILsvsASCC	-1.24588	70	0.0339528	0.162966	0.787904
D6R9P0	SILsvsASCC	-1.24596	70	0.00930036	0.0666544	1.17617
Q9H3C4	SILsvsASCC	-1.2463	70	0.0116728	0.0759412	1.11952
Q9H7D2	SILsvsASCC	-1.25072	70	0.00727658	0.0584429	1.23327
UPI000E6B310B	SILsvsASCC	-1.2514	70	0.0178019	0.103734	0.984079
A0A2N7YDK2	SILsvsASCC	-1.25232	70	0.000498581	0.0131479	1.88114
UPI000D3362F3	SILsvsASCC	-1.25444	70	0.000374886	0.0111554	1.95252
UPI000C086DA7	SILsvsASCC	-1.26005	70	0.00507982	0.0530416	1.27538
D2HJ69	SILsvsASCC	-1.26125	70	0.049869	0.208109	0.681709
Q9BY25	SILsvsASCC	-1.26264	70	0.050976	0.211186	0.675335
A0A2R8ZL41	SILsvsASCC	-1.26288	70	0.0680631	0.249615	0.602729
Q6EER9	SILsvsASCC	-1.26401	70	0.0343272	0.163897	0.785429
A0A2K6F3L1	SILsvsASCC	-1.26426	70	0.0205234	0.114963	0.939443
W5P5C7	SILsvsASCC	-1.26429	70	0.0402828	0.18067	0.743115
O14749	SILsvsASCC	-1.26521	70	0.0296379	0.147761	0.830439
A0A1A9AGB1	SILsvsASCC	-1.26903	70	0.0191822	0.109558	0.960355
UPI000D34A001	SILsvsASCC	-1.27144	70	0.000391379	0.0113084	1.9466
A0A2I3RK88	SILsvsASCC	-1.27245	70	0.0102834	0.070377	1.15257
UPI000CFB331C	SILsvsASCC	-1.27252	70	0.000315427	0.0102144	1.99079
W5PRR6	SILsvsASCC	-1.27433	70	0.0404597	0.181197	0.741848
Q304Z4	SILsvsASCC	-1.27511	70	0.0495498	0.207278	0.683447
Q9B143	SILsvsASCC	-1.27551	70	0.0149084	0.0912479	1.03978
Q2YD82	SILsvsASCC	-1.27647	70	0.0607328	0.234461	0.62993
A0A059RUL2	SILsvsASCC	-1.27756	70	0.000250734	0.0090348	2.04408
Q9H393	SILsvsASCC	-1.27931	70	0.0023092	0.033777	1.47138
Q3V2J8	SILsvsASCC	-1.27944	70	0.0327885	0.158435	0.800149
Q9NXN1	SILsvsASCC	-1.28166	70	0.00130623	0.0238829	1.62191
P04435	SILsvsASCC	-1.28275	70	0.0238104	0.12696	0.896334
S4R3L9	SILsvsASCC	-1.28288	70	0.0493269	0.206847	0.68435
A0A1A9AQQ9	SILsvsASCC	-1.28366	70	0.000387366	0.0112558	1.94862
A5HM75	SILsvsASCC	-1.28721	70	0.0340829	0.163227	0.787207
G7P463	SILsvsASCC	-1.28843	70	0.000257447	0.00910176	2.04087
UPI0007DC7AE2	SILsvsASCC	-1.28847	70	0.0204733	0.114842	0.939899
A0A059RYF2	SILsvsASCC	-1.28946	70	0.00632728	0.0563489	1.24911
X1M3J3	SILsvsASCC	-1.28961	70	0.0604846	0.234162	0.630483
A0A059RLF9	SILsvsASCC	-1.29049	70	0.000161053	0.0066809	2.17517
A0A2T4CWF4	SILsvsASCC	-1.29053	70	0.000358548	0.0110792	1.95549
UPI0005331B75	SILsvsASCC	-1.2932	70	0.0141273	0.0877431	1.05679
A0A059NUD0	SILsvsASCC	-1.29642	70	0.0220713	0.120898	0.91758
Q9UI53	SILsvsASCC	-1.29656	70	0.0515883	0.212307	0.673037
A0A0P6C4E7	SILsvsASCC	-1.29659	70	0.00204713	0.0307997	1.51145
UPI00001AA827	SILsvsASCC	-1.29674	70	0.0194532	0.110448	0.956841
Q9P1E7	SILsvsASCC	-1.29677	70	0.00297577	0.0397854	1.40028
Q6ZPA2	SILsvsASCC	-1.2969	70	0.0499546	0.208365	0.681174
UPI00045DE0BE	SILsvsASCC	-1.2971	70	0.0552877	0.220769	0.656062
UPI000D393092	SILsvsASCC	-1.2976	70	0.000195628	0.00772275	2.11223
UPI000934863D	SILsvsASCC	-1.30028	70	0.00250309	0.0359072	1.44482
A0A346LZT1	SILsvsASCC	-1.30107	70	0.0425249	0.187623	0.726714
Q6ZRD0	SILsvsASCC	-1.30172	70	0.056686	0.22431	0.649151
UPI0007DC731F	SILsvsASCC	-1.30515	70	0.0222288	0.121469	0.915536
Q7Z2T8	SILsvsASCC	-1.30532	70	0.0470782	0.200998	0.696809
H2PMH4	SILsvsASCC	-1.30603	70	0.0335695	0.161306	0.79235
A0A344AK06	SILsvsASCC	-1.30655	70	0.04229	0.187141	0.727831
UPI000984A0AC	SILsvsASCC	-1.30671	70	0.000530265	0.0136837	1.8638
A0A1V2SBX8	SILsvsASCC	-1.3077	70	0.0523729	0.214192	0.669198
A0A2J8XSZ8	SILsvsASCC	-1.31391	70	0.0655092	0.245019	0.6108
Q8TCK3	SILsvsASCC	-1.31511	70	0.0364772	0.170069	0.769374
A0A1D5RB08	SILsvsASCC	-1.31525	70	0.046661	0.199819	0.699362
Q96Q13	SILsvsASCC	-1.3179	70	0.0425097	0.187623	0.726714
UPI0005D03D15	SILsvsASCC	-1.31797	70	0.0627093	0.238799	0.621967
H5ZW02	SILsvsASCC	-1.31885	70	0.000229068	0.00855781	2.06764
A0A162BYK4	SILsvsASCC	-1.32076	70	0.0357319	0.167681	0.775515
A0A1A9APT1	SILsvsASCC	-1.32113	70	0.00266475	0.0371516	1.43002
I7GLS8	SILsvsASCC	-1.32301	70	0.0276453	0.140454	0.852465
Q9UI73	SILsvsASCC	-1.32342	70	0.00628047	0.0563489	1.24911
Q9UI61	SILsvsASCC	-1.32437	70	0.0233785	0.125705	0.900647
A0A2J8L062	SILsvsASCC	-1.3298	70	0.0651586	0.244438	0.611831
A0A0U0Y4C6	SILsvsASCC	-1.33129	70	0.040008	0.180015	0.744691
A0A251XBP0	SILsvsASCC	-1.33413	70	0.0346485	0.164614	0.783533
V9GZ40	SILsvsASCC	-1.33558	70	0.00180741	0.0287875	1.5408
A0A384AAA9	SILsvsASCC	-1.33604	70	0.00459056	0.0506929	1.29505
B4DDQ6	SILsvsASCC	-1.33741	70	0.0194464	0.110448	0.956841
UPI0005F57EE1	SILsvsASCC	-1.33785	70	0.00894332	0.0649488	1.18743
Q6UXQ5	SILsvsASCC	-1.33814	70	0.00784211	0.0602019	1.22039
V9GZZ7	SILsvsASCC	-1.33821	70	0.0417339	0.185508	0.731638
V9H0E4	SILsvsASCC	-1.33827	70	0.000221475	0.00836468	2.07755
A0A2T4DXG8	SILsvsASCC	-1.33981	70	0.039397	0.178851	0.747508
A0A1A9AHK9	SILsvsASCC	-1.3399	70	0.0519408	0.21308	0.671458
UPI00092FA7D1	SILsvsASCC	-1.34147	70	0.0103198	0.0705144	1.15172
D3WZ00	SILsvsASCC	-1.34188	70	0.000879884	0.0184306	1.73446
UPI000C787EC5	SILsvsASCC	-1.34585	70	0.00654112	0.0563489	1.24911
UPI000DAA37CB	SILsvsASCC	-1.34906	70	0.0296989	0.147895	0.830047
A0A059QRI7	SILsvsASCC	-1.34928	70	6.44652e-05	0.00384464	2.41514
A0A2I2ZNK5	SILsvsASCC	-1.34979	70	0.0361609	0.16896	0.772217
UPI0007DC814B	SILsvsASCC	-1.35134	70	0.00400907	0.0474599	1.32367
Q9UI90	SILsvsASCC	-1.35472	70	0.0302749	0.149769	0.824578
G7NBQ4	SILsvsASCC	-1.35558	70	0.0138403	0.0865521	1.06272
A0A1D5QK89	SILsvsASCC	-1.35558	70	0.000344278	0.0107649	1.96799
J9P0E4	SILsvsASCC	-1.35814	70	0.0526362	0.214649	0.668271
Q8BB60	SILsvsASCC	-1.35829	70	0.0665422	0.246414	0.608334
Q6ZUC7	SILsvsASCC	-1.36101	70	0.0245403	0.130168	0.885496
I7GBQ2	SILsvsASCC	-1.36231	70	0.0454574	0.1961	0.707523
A5HM74	SILsvsASCC	-1.36389	70	0.0373765	0.173279	0.761254
UPI000C28403A	SILsvsASCC	-1.36473	70	0.00354514	0.0440296	1.35625
I7GIS1	SILsvsASCC	-1.36744	70	0.000756388	0.0166251	1.77924
F6W3N5	SILsvsASCC	-1.36893	70	0.0235246	0.126137	0.899158
A0A0C3RJK7	SILsvsASCC	-1.36911	70	0.0117801	0.0764749	1.11648
A0A1A9ASW8	SILsvsASCC	-1.37066	70	0.0154609	0.0937651	1.02796
A0A059RIG5	SILsvsASCC	-1.37106	70	4.0939e-05	0.00296894	2.5274
A0A2S3SDX3	SILsvsASCC	-1.37195	70	0.000992014	0.0198468	1.70231
P87891	SILsvsASCC	-1.37224	70	0.000718056	0.0163505	1.78647
A0A0U0Y1M5	SILsvsASCC	-1.37409	70	0.0248598	0.130909	0.883032
UPI000387BC8D	SILsvsASCC	-1.37434	70	0.00824623	0.0618288	1.20881
H2NLD0	SILsvsASCC	-1.37537	70	0.0477304	0.20266	0.693232
A0A0E9DCK8	SILsvsASCC	-1.37608	70	0.042804	0.188613	0.724428
Q9P0F9	SILsvsASCC	-1.37758	70	0.043427	0.190842	0.719326
A0A2K5RJ65	SILsvsASCC	-1.37831	70	0.0351497	0.16592	0.780102
Q9P142	SILsvsASCC	-1.38086	70	0.0435065	0.190842	0.719326
Q6XYA9	SILsvsASCC	-1.38124	70	0.0183624	0.106069	0.97441
A0A2K5EHM5	SILsvsASCC	-1.38186	70	0.000208436	0.00804726	2.09435
A0AR24	SILsvsASCC	-1.38207	70	0.0282556	0.142433	0.846388
A0A3A0Q685	SILsvsASCC	-1.3847	70	0.0335153	0.161225	0.792568
UPI000D353EBC	SILsvsASCC	-1.3853	70	9.47887e-05	0.00473218	2.32494
I7GJG5	SILsvsASCC	-1.38552	70	0.0382835	0.175644	0.755367
UPI0007DC52C2	SILsvsASCC	-1.38611	70	0.0434002	0.190842	0.719326
O00549	SILsvsASCC	-1.38655	70	0.00413327	0.0481054	1.31781
A0A343GGA4	SILsvsASCC	-1.3869	70	0.0439508	0.191921	0.716877
H0YFQ7	SILsvsASCC	-1.38767	70	0.0377703	0.174309	0.75868
Q7Z4C4	SILsvsASCC	-1.38797	70	0.0208697	0.115996	0.935557
Q9P1F5	SILsvsASCC	-1.39043	70	0.0249414	0.131086	0.882442
A0A1A9AQP6	SILsvsASCC	-1.39068	70	0.0112834	0.0744747	1.12799
H0YNR8	SILsvsASCC	-1.39168	70	0.00546193	0.054211	1.26591
X6LTD6	SILsvsASCC	-1.39458	70	0.000663786	0.015673	1.80485
A0A2I3TQH2	SILsvsASCC	-1.39702	70	0.028817	0.144504	0.840122
M0R2J6	SILsvsASCC	-1.39762	70	0.018071	0.104756	0.979822
UPI000CFB2B9B	SILsvsASCC	-1.39888	70	0.000531177	0.0136837	1.8638
UPI00093260EC	SILsvsASCC	-1.3996	70	0.0439551	0.191921	0.716877
A0A0U1N3R8	SILsvsASCC	-1.40039	70	0.0344405	0.163984	0.785197
A0A2I3HPR2	SILsvsASCC	-1.40119	70	0.0101458	0.0700185	1.15479
A0A1W9YNA0	SILsvsASCC	-1.40308	70	0.000248548	0.00903144	2.04424
A0A1V2N2A6	SILsvsASCC	-1.40405	70	0.00190323	0.0294353	1.53113
A0A0U0WW50	SILsvsASCC	-1.40546	70	0.0236158	0.126468	0.898018
H0YJY7	SILsvsASCC	-1.40675	70	0.0293141	0.146485	0.834205
Q14263	SILsvsASCC	-1.4081	70	0.0102418	0.0702593	1.1533
UPI000D36EBC8	SILsvsASCC	-1.40962	70	0.000386576	0.0112558	1.94862
G2HIQ1	SILsvsASCC	-1.41071	70	0.0229651	0.124569	0.904592
A0A3A0Q6E7	SILsvsASCC	-1.41184	70	8.93631e-05	0.00456293	2.34076
Q8NF39	SILsvsASCC	-1.41197	70	0.0478755	0.20288	0.69276
Q9P1H2	SILsvsASCC	-1.4129	70	0.00153384	0.0267686	1.57238
Q6ZNT6	SILsvsASCC	-1.41338	70	0.0308929	0.151633	0.819206
A0A1X6RME2	SILsvsASCC	-1.41386	70	0.0279987	0.141692	0.848655
Q8WUD0	SILsvsASCC	-1.41494	70	0.0256018	0.133662	0.873992
A0A3A3VKF8	SILsvsASCC	-1.4154	70	0.00283996	0.038627	1.41311
X1TCU4	SILsvsASCC	-1.4157	70	0.0183536	0.106069	0.97441
Q8NI69	SILsvsASCC	-1.41749	70	0.0169423	0.100311	0.99865
B4DLD6	SILsvsASCC	-1.41763	70	0.0101551	0.070027	1.15473
Q6ZNY3	SILsvsASCC	-1.41849	70	0.0372591	0.173014	0.76192
A0A0U0Y452	SILsvsASCC	-1.4225	70	0.0296841	0.147895	0.830047
Q9BR87	SILsvsASCC	-1.42725	70	0.0454496	0.1961	0.707523
UPI0008FAA64C	SILsvsASCC	-1.4277	70	0.0378307	0.174494	0.758218
Q71M32	SILsvsASCC	-1.42818	70	0.0326781	0.15799	0.801371
Q9BX60	SILsvsASCC	-1.43211	70	0.0321928	0.156125	0.806528
G2HEE9	SILsvsASCC	-1.43334	70	0.0148283	0.0908219	1.04181
Q9NYI3	SILsvsASCC	-1.4368	70	0.0555521	0.221323	0.654973
H9NL64	SILsvsASCC	-1.43945	70	0.00184825	0.0290801	1.5364
Q71RD4	SILsvsASCC	-1.44048	70	0.0065347	0.0563489	1.24911
A0A0J7MNV3	SILsvsASCC	-1.44073	70	0.035494	0.167019	0.777234
A0A3A3XZX0	SILsvsASCC	-1.443	70	0.0403927	0.180991	0.742343
A0A343H8S5	SILsvsASCC	-1.44408	70	0.00299245	0.039884	1.3992
UPI0008F48F61	SILsvsASCC	-1.44512	70	0.00259868	0.036787	1.43431
UPI0008DC7649	SILsvsASCC	-1.44531	70	0.00016141	0.0066809	2.17517
Q6ZP42	SILsvsASCC	-1.44591	70	0.0319505	0.155339	0.80872
F5H2P5	SILsvsASCC	-1.44729	70	0.0308063	0.151633	0.819206
U2PP59	SILsvsASCC	-1.44811	70	0.0523783	0.214192	0.669198
A0A146USV1	SILsvsASCC	-1.44848	70	0.00725601	0.058332	1.23409
Q3LV92	SILsvsASCC	-1.44851	70	0.017241	0.101425	0.993857
I7GB15	SILsvsASCC	-1.45049	70	0.0335661	0.161306	0.79235
I7GEC6	SILsvsASCC	-1.45147	70	0.0115736	0.0754382	1.12241
UPI0007DC5503	SILsvsASCC	-1.45285	70	0.0144006	0.0888649	1.05127
A0A2I3HYS2	SILsvsASCC	-1.45557	70	0.0314233	0.153316	0.814411
Q9BZH8	SILsvsASCC	-1.45753	70	0.0149711	0.091401	1.03905
N6W0F0	SILsvsASCC	-1.45855	70	0.00624992	0.0562135	1.25016
H2P9B4	SILsvsASCC	-1.46255	70	0.0625201	0.238725	0.622101
Q59FR9	SILsvsASCC	-1.46474	70	0.00820734	0.0617249	1.20954
B7Z8I5	SILsvsASCC	-1.46693	70	0.0443631	0.192971	0.714509
Q9HBP8	SILsvsASCC	-1.46697	70	0.00601939	0.0556597	1.25446
UPI000696AAA9	SILsvsASCC	-1.46699	70	0.00135284	0.0245273	1.61035
A0A1A8HVQ5	SILsvsASCC	-1.46893	70	8.56731e-05	0.00453595	2.34333
UPI000D3CF4D4	SILsvsASCC	-1.46899	70	0.000521829	0.0135644	1.8676
X1TTV0	SILsvsASCC	-1.46979	70	0.0196291	0.11133	0.953388
A0A060BQU5	SILsvsASCC	-1.46994	70	0.00126213	0.0233718	1.63131
I7GII6	SILsvsASCC	-1.47126	70	0.0143093	0.0885548	1.05279
Q96NB7	SILsvsASCC	-1.47133	70	0.0283828	0.142921	0.844904
X1U3N3	SILsvsASCC	-1.47235	70	0.000338784	0.0106456	1.97283
A0A3A3VDF2	SILsvsASCC	-1.47299	70	7.58218e-05	0.00423429	2.37322
A0A2I3S4Q9	SILsvsASCC	-1.47384	70	0.0380899	0.174849	0.757337
UPI000A36EAD0	SILsvsASCC	-1.47568	70	0.000127928	0.00585601	2.2324
A0A059RIH3	SILsvsASCC	-1.47681	70	0.00563998	0.054628	1.26258
UPI00062A985F	SILsvsASCC	-1.47703	70	0.0248566	0.130909	0.883032
G2HG82	SILsvsASCC	-1.47867	70	0.0402735	0.18067	0.743115
UPI000D30A130	SILsvsASCC	-1.47933	70	0.00303806	0.0402432	1.39531
A0A0E9Y1X6	SILsvsASCC	-1.47945	70	0.000162654	0.0066843	2.17494
A0A2I3GRT0	SILsvsASCC	-1.48022	70	2.19313e-05	0.00202425	2.69374
A0A2K6QEU8	SILsvsASCC	-1.4811	70	0.00667155	0.0566409	1.24687
UPI00093628A2	SILsvsASCC	-1.4811	70	0.0370349	0.172112	0.76419
A0A0C4ZLG8	SILsvsASCC	-1.48566	70	0.0168243	0.099755	1.00107
B7Z980	SILsvsASCC	-1.4878	70	0.062368	0.238421	0.622655
A0A1A9AT32	SILsvsASCC	-1.48832	70	0.0647792	0.243911	0.612769
UPI000E3BB347	SILsvsASCC	-1.48985	70	0.0394927	0.179003	0.74714
A0A2I3HKT7	SILsvsASCC	-1.49017	70	0.0162633	0.0973964	1.01146
L8E763	SILsvsASCC	-1.49025	70	0.0187562	0.107767	0.967514
Q9T9W1	SILsvsASCC	-1.49244	70	2.31769e-05	0.00206203	2.68571
Q9Y5X3	SILsvsASCC	-1.4925	70	0.01373	0.0861325	1.06483
I7GI96	SILsvsASCC	-1.49264	70	0.0139372	0.0870318	1.06032
A0A1A9AL59	SILsvsASCC	-1.494	70	0.00335559	0.0425755	1.37084
I7GF21	SILsvsASCC	-1.494	70	0.00518877	0.0535788	1.27101
A0A0U0XXK2	SILsvsASCC	-1.49469	70	0.0355336	0.16709	0.777048
E9PNT4	SILsvsASCC	-1.49711	70	0.0226332	0.123389	0.908725
A0A0E2J979	SILsvsASCC	-1.50024	70	0.00306897	0.0405282	1.39224
A0A329XKT7	SILsvsASCC	-1.50046	70	0.0163426	0.0976708	1.01024
A0A059RHF6	SILsvsASCC	-1.50233	70	0.00323998	0.0416936	1.37993
H0YLW4	SILsvsASCC	-1.50261	70	0.0209692	0.116226	0.934696
Q9PZ44	SILsvsASCC	-1.50615	70	0.000131088	0.00591715	2.22789
A0A024QZP4	SILsvsASCC	-1.50701	70	0.0173556	0.101717	0.992605
G7PQJ1	SILsvsASCC	-1.50761	70	0.00142126	0.0253944	1.59526
UPI000DAF1B96	SILsvsASCC	-1.50827	70	0.0203432	0.114362	0.94172
P03106	SILsvsASCC	-1.51097	70	0.0361089	0.1689	0.772371
UPI0005333BFE	SILsvsASCC	-1.51117	70	0.0135234	0.0852809	1.06915
[truncated: 914 more rows]
