# Supplementary material for: Transcriptome and microbiome-immune changes across preinvasive and invasive anal cancer lesions
Source: JCI Insight. 2024 Jul 18;9(16):e180907. doi: 10.1172/jci.insight.180907 (PMC11343604; doi:10.1172/jci.insight.180907)
Supplement: Supplemental data set 4 [file jciinsight-9-180907-s038.xlsx]

## Sheet: Addit._File4
Additional file 4
Differentially Expressed Genes (DEG) at FDR<0.05
DEG LGSIL vs. HGSIL
GeneID	SYMBOL	GENETYPE	logFC	PValue	FDR
27127	SMC1B	protein-coding	2.89775	6.84438e-11	1.37134e-06
6585	SLIT1	protein-coding	2.20355	3.14101e-09	3.14667e-05
140807	KRT72	protein-coding	-5.06656	3.82582e-08	0.000208358
84215	ZNF541	protein-coding	3.15187	4.15968e-08	0.000208358
319101	KRT73	protein-coding	-5.29816	6.63839e-08	0.000231266
91646	TDRD12	protein-coding	-4.379	6.9255e-08	0.000231266
285084	LINC01305	ncRNA	2.91077	1.01704e-07	0.000291107
3849	KRT2	protein-coding	-6.35367	2.50671e-07	0.000502245
286467	FIRRE	ncRNA	2.41575	2.19031e-07	0.000502245
199713	NLRP7	protein-coding	4.18891	2.39625e-07	0.000502245
126767	AADACL3	protein-coding	-8.72105	6.74434e-07	0.000760746
327657	SERPINA9	protein-coding	-3.68363	5.57283e-07	0.000760746
7288	TULP2	protein-coding	-2.88708	8.70511e-07	0.000760746
113802	HENMT1	protein-coding	1.33424	7.39222e-07	0.000760746
5021	OXTR	protein-coding	1.44619	4.20557e-07	0.000760746
1951	CELSR3	protein-coding	1.69188	8.72686e-07	0.000760746
10388	SYCP2	protein-coding	2.06214	8.73285e-07	0.000760746
503639	DUXAP10	pseudo	2.24606	6.08448e-07	0.000760746
11013	TMSB15A	protein-coding	2.39945	7.7229e-07	0.000760746
254559	MIR9-3HG	ncRNA	2.44319	5.64525e-07	0.000760746
54457	TAF7L	protein-coding	2.58158	5.0263e-07	0.000760746
4744	NEFH	protein-coding	2.77288	7.49305e-07	0.000760746
56936	CCDC177	protein-coding	3.09421	6.69068e-07	0.000760746
347252	IGFBPL1	protein-coding	2.54951	1.25769e-06	0.00104996
503637	DUXAP8	pseudo	2.16109	1.35635e-06	0.00108703
100127967	KRT73-AS1	ncRNA	-5.10018	1.54129e-06	0.00118774
646588	LOC646588	ncRNA	-4.26284	1.94703e-06	0.00144484
387837	CLEC12B	protein-coding	-2.69246	2.11918e-06	0.00151643
23217	ZFR2	protein-coding	3.2219	2.24303e-06	0.0015497
53940	FTHL17	protein-coding	5.60878	2.59186e-06	0.00173102
340120	ANKRD34B	protein-coding	2.3313	2.76639e-06	0.00178798
285498	RNF212	protein-coding	1.69365	3.17184e-06	0.00198597
9480	ONECUT2	protein-coding	2.48926	4.00306e-06	0.00243046
146771	TCAM1P	pseudo	3.20567	4.24697e-06	0.00250272
2645	GCK	protein-coding	2.58888	4.43463e-06	0.00253864
26150	RIBC2	protein-coding	1.49479	4.69104e-06	0.00261083
341277	OVCH2	protein-coding	-2.8481	5.14317e-06	0.0027851
23532	PRAME	protein-coding	4.28487	5.71097e-06	0.00301118
6663	SOX10	protein-coding	-1.86008	6.0398e-06	0.00302534
221692	PHACTR1	protein-coding	-0.906885	5.89764e-06	0.00302534
101101776	BMS1P17	pseudo	1.90673	6.7796e-06	0.00331307
283212	KLHL35	protein-coding	1.70438	7.02425e-06	0.0033509
80835	TAS1R1	protein-coding	-3.43339	7.94873e-06	0.00370374
642477	NA	NA	1.9389	8.80412e-06	0.00400908
4994	OR3A1	protein-coding	2.66447	1.09047e-05	0.00485524
10734	STAG3	protein-coding	1.58526	1.28539e-05	0.00559869
101928471	SOX5-AS1	ncRNA	-1.81603	1.34974e-05	0.00563404
70	ACTC1	protein-coding	3.28157	1.33122e-05	0.00563404
339855	KY	protein-coding	-2.26781	1.4286e-05	0.00584151
375196	LOC375196	ncRNA	2.64184	2.20031e-05	0.00881709
970	CD70	protein-coding	1.9121	2.34318e-05	0.00902846
10642	IGF2BP1	protein-coding	3.98577	2.31292e-05	0.00902846
7169	TPM2	protein-coding	1.61712	2.43893e-05	0.00922006
6954	TCP11	protein-coding	2.21057	3.07032e-05	0.011392
84631	SLITRK2	protein-coding	-2.30528	3.73925e-05	0.0131051
2315	MLANA	protein-coding	-1.46152	3.79365e-05	0.0131051
3925	STMN1	protein-coding	1.08975	3.68497e-05	0.0131051
3674	ITGA2B	protein-coding	1.62216	3.62547e-05	0.0131051
4057	LTF	protein-coding	2.82303	4.22427e-05	0.0143453
53904	MYO3A	protein-coding	2.10358	4.93272e-05	0.016472
100048912	CDKN2B-AS1	ncRNA	1.39962	5.03686e-05	0.016544
933	CD22	protein-coding	-3.10498	5.62044e-05	0.0181631
8354	H3C11	protein-coding	0.921828	6.10872e-05	0.0194218
6886	TAL1	protein-coding	1.46532	6.2038e-05	0.0194218
2173	FABP7	protein-coding	-4.52729	8.3291e-05	0.0228605
158835	AWAT2	protein-coding	-4.36866	8.31617e-05	0.0228605
148145	LINC00906	ncRNA	-2.98842	7.82367e-05	0.0228605
84824	FCRLA	protein-coding	-2.47093	7.72607e-05	0.0228605
6490	PMEL	protein-coding	-2.09858	7.89383e-05	0.0228605
995	CDC25C	protein-coding	1.00308	7.92674e-05	0.0228605
3196	TLX2	protein-coding	1.57651	8.01068e-05	0.0228605
339184	CCDC144NL	pseudo	2.12286	8.19541e-05	0.0228605
1002	CDH4	protein-coding	2.14434	7.50994e-05	0.0228605
5457	POU4F1	protein-coding	2.2786	8.66384e-05	0.0234579
51087	YBX2	protein-coding	1.7811	9.04097e-05	0.0241527
27346	TMEM97	protein-coding	0.756942	9.27221e-05	0.0244445
7069	THRSP	protein-coding	-2.31047	0.000100718	0.0253479
6506	SLC1A2	protein-coding	-1.84968	0.000101209	0.0253479
5077	PAX3	protein-coding	-1.75727	0.000100648	0.0253479
389549	FEZF1	protein-coding	2.71537	9.90924e-05	0.0253479
348	APOE	protein-coding	-1.35736	0.000105483	0.0260922
101929578	LOC101929578	pseudo	-1.62062	0.000112885	0.0272502
478	ATP1A3	protein-coding	1.97103	0.00011256	0.0272502
1638	DCT	protein-coding	-3.27381	0.000117146	0.0276134
2766	GMPR	protein-coding	-1.34011	0.000116089	0.0276134
55723	ASF1B	protein-coding	0.994533	0.000124201	0.0289359
6118	RPA2	protein-coding	0.712744	0.000127304	0.029318
59	ACTA2	protein-coding	1.61164	0.000134977	0.0307317
150379	PNPLA5	protein-coding	-4.3765	0.000140841	0.0313544
7062	TCHH	protein-coding	-3.6345	0.000139928	0.0313544
140456	ASB11	protein-coding	-2.03786	0.000148527	0.0319999
57105	CYSLTR2	protein-coding	-1.2239	0.000148938	0.0319999
100	ADA	protein-coding	1.24696	0.000150129	0.0319999
3787	KCNS1	protein-coding	1.57016	0.000146265	0.0319999
974	CD79B	protein-coding	-2.61765	0.000154003	0.032327
5104	SERPINA5	protein-coding	-2.57563	0.000154891	0.032327
5126	PCSK2	protein-coding	-2.75906	0.000158074	0.0323333
5273	SERPINB10	protein-coding	-2.00493	0.000158148	0.0323333
5557	PRIM1	protein-coding	0.748779	0.000162857	0.0329596
94239	H2AZ2	protein-coding	0.463242	0.000168225	0.0337055
57379	AICDA	protein-coding	-4.54949	0.000171819	0.0339581
375775	PNPLA7	protein-coding	-1.49274	0.000176265	0.0339581
83592	AKR1E2	protein-coding	1.22845	0.000174447	0.0339581
845	CASQ2	protein-coding	1.97466	0.000174623	0.0339581
6660	SOX5	protein-coding	-1.40448	0.000185546	0.0354057
10398	MYL9	protein-coding	1.57124	0.000187388	0.0354198
55143	CDCA8	protein-coding	0.816077	0.000194845	0.0360528
8970	H2BC11	protein-coding	0.90491	0.000196134	0.0360528
51209	RAB9B	protein-coding	1.62475	0.00019539	0.0360528
1465	CSRP1	protein-coding	0.984337	0.000202592	0.0369012
441058	LINC01667	ncRNA	3.67781	0.000210791	0.0380487
149647	FAM71A	protein-coding	-3.3912	0.000213214	0.0381425
100130370	LOC100130370	ncRNA	-1.62517	0.000224826	0.0398639
693174	MIR589	ncRNA	-2.24065	0.000234141	0.0401556
23632	CA14	protein-coding	-0.804488	0.000229931	0.0401556
3033	HADH	protein-coding	0.59619	0.000233139	0.0401556
91442	FAAP24	protein-coding	0.721869	0.000234488	0.0401556
57512	GPR158	protein-coding	-2.49716	0.000237	0.0402417
10763	NES	protein-coding	1.04549	0.000241583	0.0406753
653689	GSTT2B	protein-coding	-1.87331	0.000263569	0.0437842
51252	FAM178B	protein-coding	1.66152	0.000264418	0.0437842
105370098	NA	NA	-3.90614	0.000269762	0.0443028
344875	COL6A4P1	pseudo	1.6883	0.000274275	0.0446779
547	KIF1A	protein-coding	-2.86722	0.000280449	0.0453151
8359	H4C1	protein-coding	0.868587	0.000287496	0.0460822
22798	LAMB4	protein-coding	-3.27173	0.000294661	0.0468558
118611	C10orf90	protein-coding	-1.6977	0.000299324	0.0470226
219621	CABCOCO1	protein-coding	1.57138	0.000300404	0.0470226
8348	H2BC17	protein-coding	0.951148	0.000308514	0.0479178
431705	ASTL	protein-coding	-1.87013	0.000314373	0.0480822
646576	HHIP-AS1	ncRNA	2.40443	0.000314064	0.0480822
1719	DHFR	protein-coding	0.687462	0.000326629	0.0481202
8366	H4C2	protein-coding	0.769217	0.000320485	0.0481202
29089	UBE2T	protein-coding	0.912237	0.000322489	0.0481202
146857	SLFN13	protein-coding	1.0659	0.000326161	0.0481202
11063	SOX30	protein-coding	1.91139	0.000322727	0.0481202
284	ANGPT1	protein-coding	1.20264	0.000335665	0.0490904
144455	E2F7	protein-coding	0.963831	0.000338729	0.0491795
80726	IQCN	protein-coding	-1.72848	0.000342186	0.049324
100129128	KHDC1L	protein-coding	-3.8501	0.000348421	0.049864
DEG HGSIL vs ASCC
ENTREZID	SYMBOL	GENETYPE	logFC	PValue	FDR
101929748	LOC101929748	ncRNA	4.86082	5.33654e-09	0.000106923
100169951	SNAR-A3	snRNA	3.73409	5.96365e-08	0.000298719
728378	POTEF	protein-coding	5.21214	5.9339e-08	0.000298719
10529	NEBL	protein-coding	-1.25761	3.45492e-08	0.000298719
1469	CST1	protein-coding	6.53244	8.17491e-08	0.000314348
8973	CHRNA6	protein-coding	4.67124	1.00529e-07	0.000314348
6585	SLIT1	protein-coding	-2.18023	1.09824e-07	0.000314348
100126798	SNAR-A1	snRNA	5.30808	1.58835e-07	0.000318241
5743	PTGS2	protein-coding	3.02119	1.45548e-07	0.000318241
3918	LAMC2	protein-coding	2.19253	1.29876e-07	0.000318241
6616	SNAP25	protein-coding	3.04567	2.23631e-07	0.000320047
5341	PLEK	protein-coding	2.623	1.97095e-07	0.000320047
5142	PDE4B	protein-coding	1.90226	2.11487e-07	0.000320047
132671	SPATA18	protein-coding	-1.12901	2.20421e-07	0.000320047
4103	MAGEA4	protein-coding	9.5011	2.89618e-07	0.000362674
348	APOE	protein-coding	1.90238	2.88884e-07	0.000362674
100169957	SNAR-A6	snRNA	5.05772	3.44466e-07	0.000383429
6189	RPS3A	protein-coding	-1.05886	3.43031e-07	0.000383429
57718	PPP4R4	protein-coding	2.56206	3.77403e-07	0.000397981
100126799	SNAR-A2	snRNA	5.23963	4.11246e-07	0.000411987
4105	MAGEA6	protein-coding	8.41705	4.65634e-07	0.000444259
56666	PANX2	protein-coding	2.07221	5.54393e-07	0.000504901
255631	COL24A1	protein-coding	1.70699	6.70476e-07	0.000571181
54082	TSPEAR-AS1	ncRNA	3.45016	6.84186e-07	0.000571181
4102	MAGEA3	protein-coding	8.70858	7.55422e-07	0.000605425
90019	SYT8	protein-coding	-2.23121	8.88749e-07	0.000684884
203569	PAGE2	protein-coding	8.50754	9.95938e-07	0.000712665
5008	OSM	protein-coding	3.88874	9.85709e-07	0.000712665
341	APOC1	protein-coding	2.23974	1.21701e-06	0.000840826
338879	RNASE10	protein-coding	4.94995	1.26598e-06	0.000845504
1178	CLC	protein-coding	4.9292	1.43878e-06	0.000929913
100874155	LINC00392	ncRNA	4.88872	1.50018e-06	0.0009393
388585	HES5	protein-coding	-2.16961	1.61521e-06	0.000980678
266740	MAGEA2B	protein-coding	8.59726	1.72114e-06	0.000995845
3624	INHBA	protein-coding	2.38103	1.7396e-06	0.000995845
284418	FAM71E2	protein-coding	3.668	1.95445e-06	0.00108776
4100	MAGEA1	protein-coding	6.25786	2.43615e-06	0.00131921
7130	TNFAIP6	protein-coding	2.24382	2.74516e-06	0.00144185
7941	PLA2G7	protein-coding	2.01144	2.85186e-06	0.00144185
100505817	LINC02582	ncRNA	3.7138	2.87851e-06	0.00144185
100126800	SNAR-A12	snRNA	3.59834	3.19099e-06	0.00155938
6474	SHOX2	protein-coding	2.50298	3.79544e-06	0.00173516
100820829	MYZAP	protein-coding	-1.48729	3.8105e-06	0.00173516
100505918	LOC100505918	ncRNA	3.79008	3.6991e-06	0.00173516
1800	DPEP1	protein-coding	3.13319	3.9783e-06	0.00177132
102723547	CSAG2	protein-coding	4.57295	4.19736e-06	0.00178932
4502	MT2A	protein-coding	1.36858	4.16035e-06	0.00178932
103695433	LINC01322	ncRNA	5.99219	5.3519e-06	0.00223397
59340	HRH4	protein-coding	2.25747	5.49483e-06	0.00224682
114991	ZNF618	protein-coding	1.29052	5.63938e-06	0.00225981
4494	MT1F	protein-coding	1.94523	6.12968e-06	0.00236181
3433	IFIT2	protein-coding	1.78895	6.01654e-06	0.00236181
875	CBS	protein-coding	2.01551	6.46139e-06	0.00242057
9332	CD163	protein-coding	1.73794	6.54028e-06	0.00242057
9982	FGFBP1	protein-coding	-1.54798	6.6446e-06	0.00242057
221711	SYCP2L	protein-coding	2.40036	7.07928e-06	0.00253287
10017	BCL2L10	protein-coding	-1.71644	7.3771e-06	0.00259311
50486	G0S2	protein-coding	3.38199	8.08404e-06	0.00275876
105373368	MAGEA4-AS1	ncRNA	6.6576	8.12373e-06	0.00275876
100130673	LOC100130673	pseudo	3.69089	8.44104e-06	0.00277254
3952	LEP	protein-coding	3.52999	8.34314e-06	0.00277254
160364	CLEC12A	protein-coding	2.01199	9.02159e-06	0.00278879
146754	DNAH2	protein-coding	1.78213	9.32567e-06	0.00278879
10874	NMU	protein-coding	-1.50581	9.15785e-06	0.00278879
23336	SYNM	protein-coding	-1.62716	9.24647e-06	0.00278879
3921	RPSA	protein-coding	-0.965838	9.09833e-06	0.00278879
554279	LINC00862	ncRNA	2.07133	9.07486e-06	0.00278879
123099	DEGS2	protein-coding	-1.75838	9.8002e-06	0.00286613
84777	DLGAP1-AS2	ncRNA	1.6103	9.87039e-06	0.00286613
374918	IGFL1	protein-coding	-3.12244	1.00913e-05	0.00288841
100505967	LINC00645	ncRNA	7.15413	1.03908e-05	0.00289152
440910	LOC440910	ncRNA	5.45995	1.02579e-05	0.00289152
4023	LPL	protein-coding	1.8282	1.14037e-05	0.00304645
5396	PRRX1	protein-coding	1.60882	1.11335e-05	0.00304645
219621	CABCOCO1	protein-coding	-2.11163	1.12862e-05	0.00304645
7503	XIST	ncRNA	6.53331	1.16309e-05	0.00306628
774	CACNA1B	protein-coding	2.7157	1.22058e-05	0.00314236
2212	FCGR2A	protein-coding	1.74777	1.239e-05	0.00314236
27094	KCNMB3	protein-coding	1.29161	1.23872e-05	0.00314236
10361	NPM2	protein-coding	1.50478	1.26341e-05	0.0031642
342510	CD300E	protein-coding	2.30669	1.29126e-05	0.00319404
366	AQP9	protein-coding	2.29782	1.33469e-05	0.0032612
56833	SLAMF8	protein-coding	1.2517	1.3689e-05	0.0033045
3929	LBP	protein-coding	4.1453	1.49159e-05	0.00345065
168667	BMPER	protein-coding	2.9344	1.51192e-05	0.00345065
3553	IL1B	protein-coding	2.88164	1.48173e-05	0.00345065
54898	ELOVL2	protein-coding	2.54545	1.52418e-05	0.00345065
84818	IL17RC	protein-coding	-0.858893	1.53278e-05	0.00345065
105378190	NA	NA	-4.50687	1.47047e-05	0.00345065
389903	CSAG3	protein-coding	4.78743	1.6006e-05	0.00352739
5979	RET	protein-coding	2.12941	1.60208e-05	0.00352739
728689	EIF3CL	protein-coding	-0.648574	1.64894e-05	0.00359111
4312	MMP1	protein-coding	3.6019	1.81984e-05	0.00379817
1437	CSF2	protein-coding	3.41669	1.76326e-05	0.00379817
387914	SHISA2	protein-coding	2.73375	1.81647e-05	0.00379817
80162	PGGHG	protein-coding	1.41675	1.80778e-05	0.00379817
25769	SLC24A2	protein-coding	2.28817	1.87946e-05	0.00380372
8614	STC2	protein-coding	1.99846	1.86198e-05	0.00380372
256536	TCERG1L	protein-coding	-2.3178	1.84916e-05	0.00380372
554202	MIR31HG	ncRNA	-1.72268	2.0175e-05	0.00404226
4109	MAGEA10	protein-coding	3.79466	2.10977e-05	0.00418528
54084	TSPEAR	protein-coding	2.72116	2.25161e-05	0.00442286
7850	IL1R2	protein-coding	1.66061	2.28617e-05	0.00444715
845	CASQ2	protein-coding	-2.49751	2.33611e-05	0.00450062
9383	TSIX	ncRNA	3.74539	2.54183e-05	0.0048503
597	BCL2A1	protein-coding	2.58438	2.67176e-05	0.00489587
387837	CLEC12B	protein-coding	2.43544	2.69147e-05	0.00489587
115908	CTHRC1	protein-coding	1.22172	2.64045e-05	0.00489587
23328	SASH1	protein-coding	-1.03666	2.73676e-05	0.00489587
4598	MVK	protein-coding	-1.12641	2.73009e-05	0.00489587
200407	CREG2	protein-coding	-1.99978	2.67837e-05	0.00489587
8665	EIF3F	protein-coding	-0.619339	2.67135e-05	0.00489587
6515	SLC2A3	protein-coding	1.78294	2.88716e-05	0.00511922
440823	MIAT	ncRNA	1.13375	3.21612e-05	0.00565248
3589	IL11	protein-coding	2.32473	3.27113e-05	0.00569916
114548	NLRP3	protein-coding	1.59598	3.34613e-05	0.00577958
619567	SNORD2	snoRNA	1.31786	3.3996e-05	0.00582174
8437	RASAL1	protein-coding	-1.11636	3.43572e-05	0.00583373
23218	NBEAL2	protein-coding	-0.898703	3.47221e-05	0.00584615
2214	FCGR3A	protein-coding	1.73202	3.50779e-05	0.00585683
6579	SLCO1A2	protein-coding	4.94919	3.54177e-05	0.00585774
51156	SERPINA10	protein-coding	2.47628	3.60987e-05	0.00585774
353189	SLCO4C1	protein-coding	2.23489	3.61785e-05	0.00585774
9235	IL32	protein-coding	1.61587	3.62528e-05	0.00585774
440905	FAR2P1	pseudo	4.85104	3.65779e-05	0.005863
84859	LRCH3	protein-coding	0.59923	3.8939e-05	0.00619192
285768	LINC01622	ncRNA	3.288	4.03607e-05	0.00636745
100049587	SIGLEC14	protein-coding	2.09483	4.1033e-05	0.00637315
57016	AKR1B10	protein-coding	-1.57659	4.0779e-05	0.00637315
4237	MFAP2	protein-coding	1.49564	4.16732e-05	0.0064228
375686	SPATC1	protein-coding	1.47498	4.29831e-05	0.00647526
652968	CASTOR1	protein-coding	-1.19602	4.26074e-05	0.00647526
80852	GRIP2	protein-coding	-1.56613	4.26973e-05	0.00647526
54959	ODAM	protein-coding	5.70987	4.61673e-05	0.00685192
4241	MELTF	protein-coding	1.38523	4.60167e-05	0.00685192
54210	TREM1	protein-coding	2.69571	4.70295e-05	0.00687797
4897	NRCAM	protein-coding	1.43679	4.68166e-05	0.00687797
5346	PLIN1	protein-coding	2.82528	4.76505e-05	0.00689628
30817	ADGRE2	protein-coding	1.09842	4.7843e-05	0.00689628
8663	EIF3C	protein-coding	-0.612721	4.85076e-05	0.00694214
441531	PGAM4	protein-coding	-1.1508	4.90633e-05	0.00697186
1937	EEF1G	protein-coding	-0.711968	5.0592e-05	0.00713846
140690	CTCFL	protein-coding	4.8575	5.2853e-05	0.00740534
4017	LOXL2	protein-coding	1.30238	5.34807e-05	0.00744124
3937	LCP2	protein-coding	1.53116	5.63241e-05	0.00778282
3481	IGF2	protein-coding	2.26867	5.74946e-05	0.0078003
3687	ITGAX	protein-coding	1.46379	5.71433e-05	0.0078003
5507	PPP1R3C	protein-coding	-2.11392	5.76185e-05	0.0078003
728978	UNC5B-AS1	ncRNA	-1.36133	5.80187e-05	0.00780176
8353	H3C6	protein-coding	-1.74476	5.95054e-05	0.00794833
10814	CPLX2	protein-coding	2.51087	6.15384e-05	0.00801484
253982	ASPHD1	protein-coding	1.45109	6.09837e-05	0.00801484
1795	DOCK3	protein-coding	-1.22415	6.16034e-05	0.00801484
55013	MCUB	protein-coding	-0.708032	6.0491e-05	0.00801484
57512	GPR158	protein-coding	2.81136	6.32402e-05	0.00812231
4057	LTF	protein-coding	-3.09833	6.32156e-05	0.00812231
105372843	NA	NA	2.52204	6.46338e-05	0.00824843
728	C5AR1	protein-coding	1.59134	6.57028e-05	0.00833178
7345	UCHL1	protein-coding	2.16004	6.63255e-05	0.00835785
6556	SLC11A1	protein-coding	1.77938	6.85913e-05	0.00858934
113157	RPLP0P2	pseudo	1.62202	6.98945e-05	0.00859223
10631	POSTN	protein-coding	1.70388	6.96179e-05	0.00859223
4597	MVD	protein-coding	-1.10639	6.99009e-05	0.00859223
1482	NKX2-5	protein-coding	5.084	7.11596e-05	0.00865923
150372	NFAM1	protein-coding	1.35895	7.18596e-05	0.00865923
8850	KAT2B	protein-coding	-0.647311	7.19653e-05	0.00865923
23521	RPL13A	protein-coding	-0.726633	7.22897e-05	0.00865923
441355	MIR2052HG	ncRNA	4.01516	7.26068e-05	0.00865923
23643	LY96	protein-coding	1.39471	7.37386e-05	0.00874217
677797	SNORA7B	snoRNA	1.36439	7.59808e-05	0.00890904
3101	HK3	protein-coding	1.56705	7.72756e-05	0.00890904
666	BOK	protein-coding	-1.00457	7.73694e-05	0.00890904
27065	NSG1	protein-coding	-1.58508	7.63742e-05	0.00890904
54677	CROT	protein-coding	-0.910232	7.68397e-05	0.00890904
5362	PLXNA2	protein-coding	-0.779013	7.83648e-05	0.0089721
5894	RAF1	protein-coding	-0.573932	8.07747e-05	0.00915847
100507291	LOC100507291	ncRNA	0.805407	8.09068e-05	0.00915847
256764	WDR72	protein-coding	4.74918	8.19603e-05	0.00919507
23025	UNC13A	protein-coding	2.05635	8.2148e-05	0.00919507
1826	DSCAM	protein-coding	2.44812	8.27563e-05	0.0092117
79966	SCD5	protein-coding	1.09133	8.36782e-05	0.00926286
3914	LAMB3	protein-coding	1.1563	8.46373e-05	0.00930052
5569	PKIA	protein-coding	-1.04943	8.49469e-05	0.00930052
39	ACAT2	protein-coding	-1.03175	8.79832e-05	0.00952882
1915	EEF1A1	protein-coding	-0.674148	8.78466e-05	0.00952882
26353	HSPB8	protein-coding	-1.1777	8.90999e-05	0.00959788
10468	FST	protein-coding	1.7771	9.02151e-05	0.00960478
2207	FCER1G	protein-coding	1.4285	9.05432e-05	0.00960478
79671	NLRX1	protein-coding	-1.27277	9.06021e-05	0.00960478
6900	CNTN2	protein-coding	1.49982	9.13871e-05	0.00963701
4314	MMP3	protein-coding	3.4181	9.58003e-05	0.0100495
3300	DNAJB2	protein-coding	-0.666946	9.73803e-05	0.010162
4108	MAGEA9	protein-coding	5.05674	9.81164e-05	0.0101858
100189015	TRX-CAT1-1	tRNA	1.64258	0.000102929	0.0102061
169044	COL22A1	protein-coding	2.57434	9.99676e-05	0.0102061
4973	OLR1	protein-coding	2.4895	0.000101364	0.0102061
8972	MGAM	protein-coding	2.29686	0.000102892	0.0102061
64093	SMOC1	protein-coding	1.82771	0.000104411	0.0102061
80380	PDCD1LG2	protein-coding	1.13573	0.000100645	0.0102061
2831	NPBWR1	protein-coding	-1.73549	0.000101435	0.0102061
92737	DNER	protein-coding	-2.15914	0.000103272	0.0102061
72	ACTG2	protein-coding	-3.28975	0.000102663	0.0102061
10154	PLXNC1	protein-coding	0.778804	0.000103576	0.0102061
6309	SC5D	protein-coding	-0.707332	9.88335e-05	0.0102061
10058	ABCB6	protein-coding	-0.801204	0.000104424	0.0102061
2825	GPR1	protein-coding	-1.68161	0.000106388	0.0102324
1264	CNN1	protein-coding	-2.77934	0.000106736	0.0102324
58484	NLRC4	protein-coding	0.900491	0.000106294	0.0102324
102723859	TBC1D3E	protein-coding	-0.678576	0.000105248	0.0102324
70	ACTC1	protein-coding	-3.31652	0.000108778	0.0103785
547	KIF1A	protein-coding	3.15656	0.000110239	0.0104255
100507487	LINC02615	ncRNA	-1.20797	0.000110312	0.0104255
4332	MNDA	protein-coding	1.46155	0.000112738	0.0105061
8087	FXR1	protein-coding	0.574125	0.000111798	0.0105061
79038	ZFYVE21	protein-coding	-0.601724	0.000112408	0.0105061
338339	CLEC4D	protein-coding	2.51423	0.000118203	0.0105728
220107	DLEU7	protein-coding	1.73081	0.000118157	0.0105728
126868	MAB21L3	protein-coding	-1.30759	0.000116071	0.0105728
200162	SPAG17	protein-coding	-1.70015	0.000118152	0.0105728
54800	KLHL24	protein-coding	0.748602	0.000115911	0.0105728
57579	FAM135A	protein-coding	-0.708317	0.000116591	0.0105728
57095	PITHD1	protein-coding	-0.760085	0.000117662	0.0105728
100874244	NAALADL2-AS2	ncRNA	2.30068	0.000118171	0.0105728
649446	DLGAP1-AS1	ncRNA	1.09296	0.000116155	0.0105728
10563	CXCL13	protein-coding	3.6027	0.000120854	0.010762
440311	LOC440311	pseudo	-0.931446	0.000124161	0.0109785
6752	SSTR2	protein-coding	1.72417	0.000124383	0.0109785
85457	CIPC	protein-coding	-0.571776	0.000125426	0.0109958
219699	UNC5B	protein-coding	-0.879431	0.000125676	0.0109958
5047	PAEP	protein-coding	3.90791	0.000128494	0.011145
259173	ALS2CL	protein-coding	-1.01259	0.000128227	0.011145
5329	PLAUR	protein-coding	1.5026	0.000131405	0.0112749
129642	MBOAT2	protein-coding	-0.910537	0.000131646	0.0112749
105373986	LOC105373986	ncRNA	-1.66705	0.00013168	0.0112749
56670	SUCNR1	protein-coding	1.35093	0.000134827	0.0114953
100847033	MIR4436B2	ncRNA	-1.51692	0.000135459	0.0115002
8038	ADAM12	protein-coding	1.08346	0.000136131	0.0115085
330	BIRC3	protein-coding	1.92333	0.000137229	0.0115506
285533	RNF175	protein-coding	1.11756	0.000137781	0.0115506
10670	RRAGA	protein-coding	-0.65605	0.000139789	0.0116402
6175	RPLP0	protein-coding	-0.874232	0.000140012	0.0116402
6539	SLC6A12	protein-coding	1.49342	0.000140844	0.011661
10749	KIF1C	protein-coding	-0.732117	0.000145589	0.011955
5029	P2RY2	protein-coding	-0.995554	0.000145371	0.011955
389161	ANKUB1	protein-coding	4.1919	0.000147997	0.0119661
170482	CLEC4C	protein-coding	2.72317	0.00014871	0.0119661
8538	BARX2	protein-coding	-1.11458	0.000148538	0.0119661
9348	NDST3	protein-coding	-1.36314	0.00014835	0.0119661
100287314	LINC00941	ncRNA	1.85018	0.000147652	0.0119661
27	ABL2	protein-coding	0.715948	0.000152549	0.0122259
692148	SCARNA10	ncRNA	1.22496	0.000155085	0.0123796
2257	FGF12	protein-coding	1.92792	0.000159276	0.012628
100652739	RAET1E-AS1	ncRNA	-1.41208	0.000159458	0.012628
57091	CASS4	protein-coding	1.35326	0.000160875	0.012662
197135	PATL2	protein-coding	1.29553	0.00016115	0.012662
2730	GCLM	protein-coding	0.907243	0.000161817	0.0126647
7185	TRAF1	protein-coding	1.12159	0.00016369	0.0127615
2632	GBE1	protein-coding	-0.607133	0.000164695	0.01279
55753	OGDHL	protein-coding	2.44673	0.000168001	0.0127987
196051	PLPP4	protein-coding	2.06019	0.000167862	0.0127987
51266	CLEC1B	protein-coding	2.05035	0.000166863	0.0127987
5333	PLCD1	protein-coding	-1.08022	0.000166483	0.0127987
23365	ARHGEF12	protein-coding	-0.555445	0.000167431	0.0127987
831	CAST	protein-coding	-0.774403	0.000173039	0.0131326
100126784	NAV2-AS6	ncRNA	-1.22271	0.000174034	0.0131583
2359	FPR3	protein-coding	1.20029	0.000174932	0.0131765
4321	MMP12	protein-coding	2.42665	0.000177293	0.0132744
7068	THRB	protein-coding	-0.788744	0.000177557	0.0132744
8030	CCDC6	protein-coding	-0.55236	0.000179479	0.0133682
91523	PCED1B	protein-coding	1.27178	0.000181697	0.0134335
105373551	LOC105373551	ncRNA	-1.51168	0.000181118	0.0134335
6124	RPL4	protein-coding	-0.676688	0.000183348	0.0135057
3615	IMPDH2	protein-coding	-0.695538	0.000186697	0.0137021
5274	SERPINI1	protein-coding	0.993094	0.000189099	0.0137947
284756	LINC02910	ncRNA	1.91364	0.00018996	0.0137947
101929125	LINC01730	ncRNA	1.04852	0.000190025	0.0137947
1141	CHRNB2	protein-coding	0.891651	0.000191783	0.0138721
6999	TDO2	protein-coding	2.5924	0.000194091	0.0139383
3156	HMGCR	protein-coding	-0.985381	0.00019346	0.0139383
340542	BEX5	protein-coding	2.21747	0.000197738	0.0140992
389119	INKA1	protein-coding	-1.00687	0.000197546	0.0140992
201294	UNC13D	protein-coding	-0.95205	0.00020127	0.0142734
22998	LIMCH1	protein-coding	-0.989163	0.000203031	0.0142734
103689845	LINC01050	ncRNA	2.89639	0.000202604	0.0142734
387638	NA	NA	-0.972202	0.000202	0.0142734
64388	GREM2	protein-coding	-2.85582	0.000204001	0.0142915
349136	WDR86	protein-coding	1.32363	0.000212222	0.0148156
245972	ATP6V0D2	protein-coding	2.26464	0.000214792	0.014943
25989	ULK3	protein-coding	-0.91195	0.00021816	0.0151248
84034	EMILIN2	protein-coding	0.953809	0.000220494	0.0152338
55686	MREG	protein-coding	-0.924739	0.00022178	0.0152701
7472	WNT2	protein-coding	1.98888	0.000223546	0.0153389
26470	SEZ6L2	protein-coding	1.31531	0.000227287	0.0155306
7348	UPK1B	protein-coding	-2.76216	0.000228332	0.0155306
347689	SOX2-OT	ncRNA	1.61171	0.000228665	0.0155306
5859	QARS1	protein-coding	-0.523026	0.000229955	0.0155654
441027	TMEM150C	protein-coding	1.28017	0.000230927	0.0155786
163071	ZNF114	protein-coding	1.99539	0.00023512	0.0157554
101929715	ODC1-DT	ncRNA	1.72544	0.000234339	0.0157554
3559	IL2RA	protein-coding	1.94396	0.000236818	0.0158163
339145	CIBAR2	protein-coding	3.02469	0.000243325	0.0160948
23416	KCNH3	protein-coding	1.5226	0.00024218	0.0160948
8871	SYNJ2	protein-coding	-0.549044	0.000243398	0.0160948
221400	TDRD6	protein-coding	0.950421	0.00024678	0.016264
101928565	LOC101928565	ncRNA	3.33409	0.00024758	0.016264
3580	CXCR2P1	pseudo	2.32022	0.000250358	0.0163423
11012	KLK11	protein-coding	-1.31561	0.000251219	0.0163423
388524	RPSAP58	protein-coding	-0.732965	0.000251098	0.0163423
3625	INHBB	protein-coding	1.30175	0.000254161	0.016427
9022	CLIC3	protein-coding	-1.58205	0.000254099	0.016427
83875	BCO2	protein-coding	-1.28345	0.000255895	0.0164331
790952	ESRG	ncRNA	-2.14173	0.000255588	0.0164331
8807	IL18RAP	protein-coding	1.65662	0.000265327	0.0169302
4842	NOS1	protein-coding	-1.82133	0.000265112	0.0169302
729252	KRT16P1	pseudo	-1.90982	0.000267857	0.0170223
9457	FHL5	protein-coding	-1.80491	0.000269198	0.0170223
54836	BSPRY	protein-coding	-0.956637	0.000269318	0.0170223
5054	SERPINE1	protein-coding	1.64654	0.000275685	0.0173283
2872	MKNK2	protein-coding	-0.958397	0.00027589	0.0173283
27112	FAM155B	protein-coding	1.94515	0.000278882	0.0174615
10643	IGF2BP3	protein-coding	1.67449	0.000283109	0.0176161
100507316	MINCR	ncRNA	0.871578	0.000282331	0.0176161
8945	BTRC	protein-coding	-0.520654	0.000288151	0.0178743
100129424	RPL19P12	pseudo	-0.810624	0.000299779	0.017996
6588	SLN	protein-coding	3.00639	0.000292109	0.017996
3249	HPN	protein-coding	2.48407	0.000293206	0.017996
51311	TLR8	protein-coding	1.4614	0.000300215	0.017996
56660	KCNK12	protein-coding	1.34322	0.000297227	0.017996
11314	CD300A	protein-coding	1.25935	0.00030179	0.017996
2687	GGT5	protein-coding	1.18365	0.000300549	0.017996
150946	GAREM2	protein-coding	1.04029	0.000299471	0.017996
8909	ENDOU	protein-coding	-1.75901	0.000295035	0.017996
3857	KRT9	protein-coding	-3.12802	0.000301714	0.017996
284001	CCDC57	protein-coding	0.716487	0.000297185	0.017996
25831	HECTD1	protein-coding	-0.638047	0.000295856	0.017996
56904	SH3GLB2	protein-coding	-0.806508	0.000295136	0.017996
64943	NT5DC2	protein-coding	-0.772906	0.000303603	0.0180504
60675	PROK2	protein-coding	3.21214	0.000306974	0.0181968
100033414	SNORD116-2	snoRNA	1.84284	0.000315631	0.0186462
3891	KRT85	protein-coding	4.4096	0.000317303	0.0186462
6646	SOAT1	protein-coding	0.885753	0.000317347	0.0186462
9194	SLC16A7	protein-coding	-0.874896	0.00032533	0.0190594
84293	PRXL2A	protein-coding	-0.867918	0.000328165	0.0191694
1301	COL11A1	protein-coding	3.06005	0.000333301	0.0193006
9547	CXCL14	protein-coding	-1.20377	0.000333104	0.0193006
3265	HRAS	protein-coding	-0.816607	0.000332257	0.0193006
92797	HELB	protein-coding	0.778916	0.000340539	0.0196629
100170217	SNAR-B2	snRNA	2.40933	0.000346883	0.0199717
10580	SORBS1	protein-coding	-1.31373	0.000349608	0.0200306
100500804	MIR3654	ncRNA	-0.678817	0.000349905	0.0200306
3547	IGSF1	protein-coding	2.23456	0.000352213	0.0201053
146691	TOM1L2	protein-coding	-0.633665	0.000354587	0.0201684
100996447	LOC100996447	ncRNA	0.86653	0.000355332	0.0201684
160428	ALDH1L2	protein-coding	1.02642	0.000357317	0.0202237
90427	BMF	protein-coding	0.824888	0.000360543	0.0203489
11187	PKP3	protein-coding	-1.04816	0.000361829	0.0203641
53917	RAB24	protein-coding	-0.715739	0.000363729	0.0204136
26813	SNORD36C	snoRNA	1.25744	0.000367167	0.0204918
84620	ST6GAL2	protein-coding	2.22772	0.000367151	0.0204918
64208	POPDC3	protein-coding	2.14855	0.000369215	0.0205147
101929260	LINC01920	ncRNA	2.4626	0.000369626	0.0205147
793	CALB1	protein-coding	1.48012	0.000373321	0.0206407
51314	NME8	protein-coding	1.3673	0.00037445	0.0206407
6614	SIGLEC1	protein-coding	1.2407	0.000376811	0.0206407
1117	CHI3L2	protein-coding	-1.76443	0.000378075	0.0206407
6142	RPL18A	protein-coding	-0.67143	0.000377038	0.0206407
100500819	MIR3609	ncRNA	1.31393	0.000377767	0.0206407
8490	RGS5	protein-coding	-1.28785	0.000380565	0.0207201
284232	ANKRD20A9P	pseudo	-1.24357	0.000385827	0.0208228
9056	SLC7A7	protein-coding	1.07042	0.000385994	0.0208228
135250	RAET1E	protein-coding	-1.31156	0.000385418	0.0208228
54103	GSAP	protein-coding	0.785525	0.00038862	0.0208228
51279	C1RL	protein-coding	0.563221	0.000389388	0.0208228
64097	EPB41L4A	protein-coding	-0.564858	0.000386993	0.0208228
6272	SORT1	protein-coding	-0.78352	0.000389726	0.0208228
6355	CCL8	protein-coding	1.9801	0.000393708	0.0209376
4629	MYH11	protein-coding	-2.11307	0.000395009	0.0209376
3399	ID3	protein-coding	-0.899925	0.000394401	0.0209376
83937	RASSF4	protein-coding	1.22673	0.000397016	0.0209884
22898	DENND3	protein-coding	1.20126	0.000398632	0.0210184
202915	TMEM184A	protein-coding	-1.0034	0.000400945	0.0210564
114904	C1QTNF6	protein-coding	0.70981	0.000401455	0.0210564
9538	EI24	protein-coding	-0.614774	0.000404005	0.0211348
6416	MAP2K4	protein-coding	-0.516691	0.000408806	0.0213303
6121	RPE65	protein-coding	2.93679	0.000414495	0.021571
144195	SLC2A14	protein-coding	1.56374	0.000424272	0.0220226
379	ARL4D	protein-coding	-1.02833	0.000425534	0.022031
2898	GRIK2	protein-coding	-1.84344	0.000428965	0.0221239
100129269	LINC01160	ncRNA	2.07056	0.000429537	0.0221239
23568	ARL2BP	protein-coding	-0.47336	0.000432084	0.022198
5275	SERPINB13	protein-coding	-1.28615	0.000435055	0.0222935
7164	TPD52L1	protein-coding	-0.89006	0.000437089	0.0222951
1468	SLC25A10	protein-coding	-0.910784	0.000437311	0.0222951
4500	MT1L	pseudo	1.53296	0.000439499	0.0223497
100996301	FOXD3-AS1	ncRNA	1.71264	0.000440873	0.0223629
57111	RAB25	protein-coding	-0.920366	0.000443894	0.0224593
501	ALDH7A1	protein-coding	-0.780505	0.000445947	0.0225063
374569	ASPG	protein-coding	-1.21689	0.000448305	0.0225684
7837	PXDN	protein-coding	0.971847	0.000454598	0.0227999
10485	MIR9-1HG	ncRNA	1.80129	0.000455179	0.0227999
285782	CAGE1	protein-coding	1.50807	0.000456522	0.0228102
338376	IFNE	protein-coding	-1.49148	0.000463788	0.0230011
50856	CLEC4A	protein-coding	0.983337	0.000461579	0.0230011
1200	TPP1	protein-coding	0.588701	0.000463625	0.0230011
8463	TEAD2	protein-coding	0.809549	0.000471333	0.0233176
144203	OVOS2	pseudo	1.85138	0.000475585	0.0234153
64407	RGS18	protein-coding	1.38275	0.000475646	0.0234153
27314	RAB30	protein-coding	0.88413	0.00048125	0.0236332
26253	CLEC4E	protein-coding	2.16227	0.000485927	0.0237547
864	RUNX3	protein-coding	1.04179	0.000486096	0.0237547
729678	LINC00847	ncRNA	0.677433	0.000490382	0.0239058
644168	DRGX	protein-coding	3.95001	0.000502219	0.0243057
2742	GLRA2	protein-coding	3.11268	0.000502223	0.0243057
3073	HEXA	protein-coding	0.550936	0.000501703	0.0243057
55193	PBRM1	protein-coding	-0.42054	0.000507158	0.0243507
7691	ZNF132	protein-coding	-0.708947	0.000507283	0.0243507
79682	CENPU	protein-coding	-0.781663	0.000508016	0.0243507
101928272	LOC101928272	ncRNA	3.52847	0.000506389	0.0243507
116983	ACAP3	protein-coding	-0.935078	0.000510759	0.0244238
101929450	LINC02099	ncRNA	1.93473	0.000514951	0.0245656
692225	SNORD94	snoRNA	1.09046	0.000522003	0.0247254
115572	TENT5B	protein-coding	-1.4167	0.000521941	0.0247254
100506211	MIR210HG	ncRNA	-1.14666	0.000521333	0.0247254
54994	GID8	protein-coding	-0.605339	0.000527229	0.0249141
2512	FTL	protein-coding	0.905121	0.000528943	0.0249362
65009	NDRG4	protein-coding	-1.4334	0.000531405	0.0249935
145200	LINC00239	ncRNA	1.57365	0.000535908	0.0251462
101060321	TBC1D3G	protein-coding	-0.666369	0.000541014	0.0252675
6405	SEMA3F	protein-coding	-0.83568	0.00054025	0.0252675
6098	ROS1	protein-coding	2.8998	0.000546339	0.0254225
101060376	TBC1D3L	protein-coding	-0.849173	0.00054687	0.0254225
51171	HSD17B14	protein-coding	1.04045	0.000556942	0.0257741
5916	RARG	protein-coding	-0.918091	0.000557006	0.0257741
7520	XRCC5	protein-coding	-0.479039	0.000559711	0.0258395
677763	SCARNA21	ncRNA	0.908297	0.000561011	0.02584
130502	TTC32	protein-coding	0.701341	0.000562314	0.0258407
200316	APOBEC3F	protein-coding	1.08548	0.000565468	0.0259261
1237	CCR8	protein-coding	1.58266	0.00056721	0.0259466
4922	NTS	protein-coding	3.92108	0.00057134	0.0260168
163747	LEXM	protein-coding	-1.28594	0.000570846	0.0260168
100130231	LINC00861	ncRNA	1.72255	0.000575391	0.0261418
64400	AKTIP	protein-coding	-0.498034	0.000577505	0.0261785
12	SERPINA3	protein-coding	2.21285	0.00058053	0.0262562
51804	SIX4	protein-coding	1.78212	0.00058624	0.0263953
778	CACNA1F	protein-coding	1.53966	0.000586003	0.0263953
102724560	CBSL	protein-coding	1.53705	0.000591586	0.0265632
187	APLNR	protein-coding	1.15664	0.00059262	0.0265632
63827	BCAN	protein-coding	1.24977	0.000595797	0.0265866
57480	PLEKHG1	protein-coding	-0.520196	0.000594916	0.0265866
51386	EIF3L	protein-coding	-0.53506	0.000597821	0.0266177
105375816	LOC105375816	protein-coding	4.3922	0.000599835	0.0266481
3577	CXCR1	protein-coding	1.83197	0.000604412	0.0267721
7076	TIMP1	protein-coding	1.11894	0.000607176	0.0267721
1290	COL5A2	protein-coding	0.969602	0.000607971	0.0267721
7745	ZKSCAN8	protein-coding	0.619357	0.000607019	0.0267721
4481	MSR1	protein-coding	1.1722	0.000611195	0.026855
6840	SVIL	protein-coding	-0.527733	0.000614766	0.0269034
101060351	TBC1D3K	protein-coding	-0.641771	0.000614982	0.0269034
80183	RUBCNL	protein-coding	1.93542	0.000621316	0.0270624
25801	GCA	protein-coding	0.924222	0.000620663	0.0270624
27185	DISC1	protein-coding	0.846143	0.000624066	0.0270712
81839	VANGL1	protein-coding	-0.539384	0.00062422	0.0270712
728622	SKP1P2	pseudo	-0.849547	0.000636007	0.0274635
100506328	LINC01127	ncRNA	1.79714	0.00063543	0.0274635
8233	ZRSR2	protein-coding	0.678444	0.000637544	0.0274706
1439	CSF2RB	protein-coding	1.14163	0.000640612	0.0275436
3902	LAG3	protein-coding	1.28686	0.000642338	0.027551
83786	FRMD8	protein-coding	-0.755589	0.000643534	0.027551
6688	SPI1	protein-coding	0.967638	0.000646174	0.027569
5364	PLXNB1	protein-coding	-0.645253	0.000646818	0.027569
10901	DHRS4	protein-coding	-0.906837	0.000648083	0.027569
392232	LOC392232	pseudo	1.69476	0.000654693	0.0277912
64092	SAMSN1	protein-coding	1.36877	0.000661891	0.0278351
203100	HTRA4	protein-coding	1.30696	0.000665285	0.0278351
144568	A2ML1	protein-coding	-1.36335	0.000664505	0.0278351
91351	DDX60L	protein-coding	0.98545	0.0006667	0.0278351
8519	IFITM1	protein-coding	0.953821	0.000660105	0.0278351
9697	TRAM2	protein-coding	0.806367	0.000668231	0.0278351
55213	RCBTB1	protein-coding	0.683744	0.000661652	0.0278351
7871	SLMAP	protein-coding	-0.516165	0.000667243	0.0278351
3752	KCND3	protein-coding	-0.810773	0.000667818	0.0278351
64759	TNS3	protein-coding	0.788857	0.000672073	0.027937
57153	SLC44A2	protein-coding	-0.510423	0.000674746	0.0279901
131118	DNAJC19	protein-coding	0.577239	0.000678607	0.0280921
79026	AHNAK	protein-coding	-0.602105	0.000685708	0.0283275
81569	ACTL8	protein-coding	2.81847	0.000691091	0.0283744
11156	PTP4A3	protein-coding	1.18237	0.000689479	0.0283744
114043	TSPEAR-AS2	ncRNA	2.2826	0.000690696	0.0283744
4542	MYO1F	protein-coding	0.946415	0.000701998	0.0286081
80896	NPL	protein-coding	0.685922	0.000698519	0.0286081
10494	STK25	protein-coding	-0.502077	0.000701148	0.0286081
30845	EHD3	protein-coding	-0.967143	0.000702495	0.0286081
9370	ADIPOQ	protein-coding	6.06923	0.000710488	0.0288165
3157	HMGCS1	protein-coding	-0.880751	0.000709628	0.0288165
8843	HCAR3	protein-coding	1.56858	0.000713752	0.0288904
5152	PDE9A	protein-coding	1.84691	0.000717403	0.0289213
3434	IFIT1	protein-coding	1.45475	0.000717282	0.0289213
54472	TOLLIP	protein-coding	-0.688825	0.000736606	0.0296358
101929557	LINC01395	ncRNA	-1.57998	0.000738259	0.0296428
871	SERPINH1	protein-coding	0.663288	0.000742231	0.0296951
3315	HSPB1	protein-coding	-0.902535	0.000742525	0.0296951
6799	SULT1A2	protein-coding	1.34201	0.000744974	0.0297337
474150	TTTY4C	ncRNA	-2.76743	0.000746894	0.029751
7739	ZNF185	protein-coding	-1.08024	0.00075489	0.0299392
2971	GTF3A	protein-coding	-0.490113	0.000756102	0.0299392
643008	SMIM5	protein-coding	-0.814689	0.000753563	0.0299392
100169757	RNA5S6	rRNA	1.55886	0.000760769	0.0300194
2297	FOXD1	protein-coding	1.76068	0.000761122	0.0300194
126789	PUSL1	protein-coding	-0.851115	0.000763969	0.0300725
2124	EVI2B	protein-coding	1.08085	0.000768337	0.0300972
101929173	THSD4-AS2	ncRNA	-1.21965	0.000766715	0.0300972
105378159	NA	NA	2.08054	0.000769103	0.0300972
131034	CPNE4	protein-coding	2.31392	0.000772203	0.0301596
7439	BEST1	protein-coding	0.930614	0.000776569	0.0302711
5033	P4HA1	protein-coding	0.78474	0.000782551	0.030445
51083	GAL	protein-coding	3.93842	0.00078663	0.0304853
28772	IGLV10-54	other	3.92355	0.00078567	0.0304853
199675	MCEMP1	protein-coding	2.10337	0.000806128	0.0311807
100506126	LINC00867	ncRNA	-2.4151	0.000808233	0.0312018
5673	PSG5	protein-coding	2.12123	0.000816024	0.0313215
313	AOAH	protein-coding	1.26526	0.000814552	0.0313215
10205	MPZL2	protein-coding	-0.943694	0.000815709	0.0313215
221002	RASGEF1A	protein-coding	1.55199	0.000818108	0.0313415
100151683	RNU4ATAC	snRNA	1.01763	0.000827958	0.031538
987	LRBA	protein-coding	-0.432707	0.000826619	0.031538
3397	ID1	protein-coding	-0.987424	0.000826041	0.031538
28234	SLCO1B3	protein-coding	4.1593	0.000833524	0.0316897
259307	IL4I1	protein-coding	1.61166	0.000835105	0.0316897
3059	HCLS1	protein-coding	1.19623	0.000849135	0.0317066
6947	TCN1	protein-coding	-1.9525	0.00084228	0.0317066
4292	MLH1	protein-coding	-0.416645	0.000846435	0.0317066
8683	SRSF9	protein-coding	-0.526101	0.000839018	0.0317066
3632	INPP5A	protein-coding	-0.67251	0.000842266	0.0317066
5605	MAP2K2	protein-coding	-0.718902	0.000849793	0.0317066
57205	ATP10D	protein-coding	-0.763782	0.000848119	0.0317066
55561	CDC42BPG	protein-coding	-0.807238	0.00083769	0.0317066
152519	NIPAL1	protein-coding	-0.858107	0.000843726	0.0317066
219527	LRRC55	protein-coding	1.93921	0.000853634	0.0317907
100033435	SNORD116-24	snoRNA	1.58978	0.000861709	0.0318346
51301	GCNT4	protein-coding	-1.03766	0.000857119	0.0318346
157807	CLVS1	protein-coding	-1.14047	0.000862655	0.0318346
51207	DUSP13	protein-coding	-1.56588	0.000860445	0.0318346
56288	PARD3	protein-coding	-0.649758	0.000862756	0.0318346
163732	CITED4	protein-coding	-1.1623	0.000868078	0.0319604
11034	DSTN	protein-coding	-0.599879	0.000870951	0.0319604
50862	RNF141	protein-coding	-0.713045	0.000870711	0.0319604
728269	MAGEA9B	protein-coding	4.79856	0.000875821	0.0320218
79443	FYCO1	protein-coding	-0.516473	0.000874291	0.0320218
692063	SNORA32	snoRNA	1.03404	0.000887454	0.0322597
668	FOXL2	protein-coding	2.17095	0.000884963	0.0322597
201181	ZNF385C	protein-coding	0.989147	0.000888769	0.0322597
55001	TTC22	protein-coding	-0.827379	0.000885965	0.0322597
81792	ADAMTS12	protein-coding	1.19245	0.000897012	0.0324414
3983	ABLIM1	protein-coding	-0.708454	0.000896977	0.0324414
3737	KCNA2	protein-coding	1.49889	0.000902171	0.0325692
389197	C4orf50	protein-coding	1.82877	0.000909617	0.0326042
6348	CCL3	protein-coding	1.79384	0.000916161	0.0326042
27128	CYTH4	protein-coding	1.20802	0.000915003	0.0326042
154075	SAMD3	protein-coding	1.2026	0.000907797	0.0326042
9473	THEMIS2	protein-coding	1.09286	0.000911584	0.0326042
388611	CD164L2	protein-coding	-1.26669	0.000908986	0.0326042
51303	FKBP11	protein-coding	0.812464	0.000914635	0.0326042
85462	FHDC1	protein-coding	-0.781726	0.000914099	0.0326042
30820	KCNIP1	protein-coding	2.23635	0.000919551	0.0326669
6753	SSTR3	protein-coding	2.16038	0.000926496	0.0327429
56675	NRIP3	protein-coding	1.30268	0.000923721	0.0327429
256006	ANKRD31	protein-coding	-1.63945	0.000926593	0.0327429
215	ABCD1	protein-coding	0.900065	0.000934995	0.032935
378805	LINC-PINT	ncRNA	0.886856	0.000935318	0.032935
3290	HSD11B1	protein-coding	1.47675	0.000949206	0.0332488
57495	NWD2	protein-coding	-1.19527	0.000947292	0.0332488
29890	RBM15B	protein-coding	-0.512163	0.000948618	0.0332488
139201	MAP2K4P1	pseudo	-0.785197	0.000952404	0.0332498
4994	OR3A1	protein-coding	-2.22271	0.000952897	0.0332498
5598	MAPK7	protein-coding	-0.745166	0.000954215	0.0332498
8687	KRT38	protein-coding	3.48739	0.000956175	0.0332603
79748	LMAN1L	protein-coding	-1.54767	0.000966113	0.0335477
7096	TLR1	protein-coding	1.03649	0.00096972	0.0336147
7108	TM7SF2	protein-coding	-1.20717	0.000975218	0.0337292
55164	SHQ1	protein-coding	-0.45276	0.000976389	0.0337292
7867	MAPKAPK3	protein-coding	-0.800362	0.000985391	0.0339816
1522	CTSZ	protein-coding	0.986253	0.000989118	0.0340515
79630	C1orf54	protein-coding	0.761788	0.000997299	0.0342742
105	ADARB2	protein-coding	1.8986	0.00100628	0.0343889
9595	CYTIP	protein-coding	1.40864	0.00100732	0.0343889
1620	BRINP1	protein-coding	-2.15993	0.00100922	0.0343889
1777	DNASE2	protein-coding	0.550068	0.00100813	0.0343889
7277	TUBA4A	protein-coding	-0.952821	0.00100692	0.0343889
347468	OR13H1	protein-coding	5.24653	0.00101527	0.0344778
79228	THOC6	protein-coding	-0.566031	0.00101432	0.0344778
29887	SNX10	protein-coding	1.07154	0.00102602	0.0347485
64777	RMND5B	protein-coding	-0.595477	0.00102671	0.0347485
137392	CIBAR1	protein-coding	0.69432	0.00103137	0.0348135
57184	FAM219B	protein-coding	-0.514336	0.0010321	0.0348135
133874	C5orf58	protein-coding	1.5291	0.00103485	0.0348477
326625	MMAB	protein-coding	-0.616082	0.00103946	0.0349441
434	ASIP	protein-coding	1.06909	0.00104187	0.0349663
401105	FLJ42393	ncRNA	0.67892	0.00104707	0.0350819
85388	SNORD14B	snoRNA	0.980168	0.00106031	0.0352211
5806	PTX3	protein-coding	1.96894	0.00106485	0.0352211
93273	LEMD1	protein-coding	1.66161	0.00106383	0.0352211
164668	APOBEC3H	protein-coding	1.44939	0.00106433	0.0352211
11040	PIM2	protein-coding	1.4168	0.00105613	0.0352211
11274	USP18	protein-coding	1.09542	0.0010578	0.0352211
83259	PCDH11Y	protein-coding	-2.14978	0.00106528	0.0352211
387695	C10orf99	protein-coding	-0.987184	0.00106368	0.0352211
2847	MCHR1	protein-coding	-1.59577	0.00107118	0.0353404
85009	MGC16025	ncRNA	-0.764614	0.00107242	0.0353404
29101	SSU72	protein-coding	-0.492325	0.00108247	0.035613
7151	TOP1P1	pseudo	1.18633	0.00109056	0.0357034
6990	DYNLT3	protein-coding	-0.873342	0.00108797	0.0357034
53905	DUOX1	protein-coding	-0.965005	0.00108916	0.0357034
9806	SPOCK2	protein-coding	1.51041	0.00109697	0.0358001
9524	TECR	protein-coding	-0.690223	0.00109709	0.0358001
80032	ZNF556	protein-coding	2.50525	0.00110069	0.0358594
400961	PAIP2B	protein-coding	-0.79447	0.00110566	0.0359627
255324	EPGN	protein-coding	-1.89472	0.0011262	0.0365713
6307	MSMO1	protein-coding	-0.939872	0.00112935	0.0366145
7456	WIPF1	protein-coding	1.07875	0.00113452	0.0367227
353091	RAET1G	protein-coding	-1.1592	0.00113637	0.0367231
54734	RAB39A	protein-coding	1.38918	0.00115071	0.0370074
59	ACTA2	protein-coding	-1.49554	0.00114991	0.0370074
57561	ARRDC3	protein-coding	-0.732891	0.00114976	0.0370074
100093631	GTF2IP4	pseudo	-0.549088	0.00115577	0.0370266
79990	PLEKHH3	protein-coding	-0.761679	0.00115685	0.0370266
80071	CCDC15	protein-coding	-0.797036	0.00115556	0.0370266
154664	ABCA13	protein-coding	2.13537	0.00116364	0.0371845
212	ALAS2	protein-coding	1.48196	0.00117199	0.0373042
84627	ZNF469	protein-coding	1.08532	0.00117184	0.0373042
285362	SUMF1	protein-coding	-0.466393	0.00117483	0.0373042
23423	TMED3	protein-coding	-0.564699	0.00117322	0.0373042
100132417	FCGR1CP	pseudo	1.33492	0.00118018	0.0373555
1002	CDH4	protein-coding	-1.9269	0.00117871	0.0373555
84658	ADGRE3	protein-coding	2.05094	0.00118353	0.0374025
100033428	SNORD116-16	snoRNA	1.7769	0.00119032	0.0374195
5829	PXN	protein-coding	0.764251	0.00119341	0.0374195
79157	MFSD11	protein-coding	-0.442093	0.00118905	0.0374195
64410	KLHL25	protein-coding	-0.659911	0.0011875	0.0374195
81577	GFOD2	protein-coding	-0.776251	0.00119213	0.0374195
3195	TLX1	protein-coding	3.33665	0.00119554	0.037428
353345	GPR141	protein-coding	0.948431	0.00120402	0.0375174
5910	RAP1GDS1	protein-coding	-0.446323	0.00120397	0.0375174
51108	METTL9	protein-coding	-0.507081	0.001201	0.0375174
1674	DES	protein-coding	-3.20249	0.00121723	0.0378701
5148	PDE6G	protein-coding	1.09746	0.00122005	0.037899
159963	SLC5A12	protein-coding	2.43092	0.00122818	0.0379135
799	CALCR	protein-coding	2.26884	0.00123376	0.0379135
339766	MROH2A	protein-coding	1.57478	0.00123035	0.0379135
284759	SIRPB2	protein-coding	0.930688	0.00122442	0.0379135
113235	SLC46A1	protein-coding	0.876036	0.0012275	0.0379135
27031	NPHP3	protein-coding	0.603303	0.00123295	0.0379135
9807	IP6K1	protein-coding	-0.496653	0.00122385	0.0379135
6583	SLC22A4	protein-coding	0.89594	0.00124145	0.0380331
102723354	LINC02298	ncRNA	0.978688	0.00124053	0.0380331
55254	TMEM39A	protein-coding	0.448084	0.00125016	0.0381832
2009	EML1	protein-coding	-0.860068	0.00124857	0.0381832
54509	RHOF	protein-coding	1.31307	0.00125967	0.0383566
147040	KCTD11	protein-coding	-1.01037	0.0012586	0.0383566
2941	GSTA4	protein-coding	-1.10252	0.0012655	0.0384203
43849	KLK12	protein-coding	-1.82995	0.00126559	0.0384203
400578	KRT16P2	pseudo	-1.7238	0.00128107	0.0387148
2583	B4GALNT1	protein-coding	1.835	0.00128261	0.0387148
145781	GCOM1	protein-coding	-1.21702	0.00128302	0.0387148
57415	C3orf14	protein-coding	-0.911548	0.0012796	0.0387148
54797	MED18	protein-coding	-0.761795	0.00128627	0.0387543
2191	FAP	protein-coding	1.20887	0.0012912	0.0388447
9759	HDAC4	protein-coding	-0.631495	0.00129452	0.038886
5923	RASGRF1	protein-coding	1.43134	0.00130488	0.0391387
3383	ICAM1	protein-coding	1.4398	0.00131094	0.0392615
125965	COX6B2	protein-coding	1.53338	0.00132585	0.0394722
11309	SLCO2B1	protein-coding	1.14895	0.00132122	0.0394722
9103	FCGR2C	protein-coding	1.03769	0.00132247	0.0394722
23528	ZNF281	protein-coding	0.584293	0.00132562	0.0394722
100189030	TRE-TTC2-1	tRNA	1.18097	0.00134095	0.0394738
100033427	SNORD116-15	snoRNA	1.82842	0.00133869	0.0394738
7062	TCHH	protein-coding	3.01558	0.00133338	0.0394738
3575	IL7R	protein-coding	1.45543	0.00134167	0.0394738
3718	JAK3	protein-coding	1.27298	0.00133155	0.0394738
58528	RRAGD	protein-coding	-0.834381	0.00132881	0.0394738
2043	EPHA4	protein-coding	-0.858985	0.00133765	0.0394738
407008	MIR223	ncRNA	1.73649	0.0013358	0.0394738
942	CD86	protein-coding	1.17359	0.00134885	0.0395227
23516	SLC39A14	protein-coding	1.1277	0.00134925	0.0395227
7589	ZSCAN21	protein-coding	0.568261	0.00134686	0.0395227
1230	CCR1	protein-coding	1.26621	0.00135635	0.0396728
100131205	RPL21P28	pseudo	-0.687928	0.00135911	0.0396956
64231	MS4A6A	protein-coding	0.985445	0.00136469	0.0398004
120939	TMEM52B	protein-coding	1.78199	0.0013692	0.039874
6351	CCL4	protein-coding	1.51855	0.00137646	0.0399691
643596	RNF224	protein-coding	-1.31031	0.00137638	0.0399691
114801	TMEM200A	protein-coding	1.81876	0.00138412	0.0400346
23276	KLHL18	protein-coding	-0.746034	0.00138345	0.0400346
26052	DNM3	protein-coding	-0.998251	0.00138471	0.0400346
80854	SETD7	protein-coding	-0.437062	0.00138724	0.0400499
641311	RPL31P11	pseudo	-1.01802	0.00139324	0.0401602
282973	JAKMIP3	protein-coding	1.46	0.00140108	0.0401602
4148	MATN3	protein-coding	1.3803	0.00139911	0.0401602
133957	CCDC127	protein-coding	0.72383	0.00139974	0.0401602
7846	TUBA1A	protein-coding	-0.68293	0.00139566	0.0401602
3824	KLRD1	protein-coding	1.22109	0.00140432	0.0401957
624	BDKRB2	protein-coding	-0.630929	0.00140706	0.0402166
220416	LRRC63	protein-coding	1.49093	0.00141307	0.0402734
90768	TENM3-AS1	ncRNA	2.11046	0.00141217	0.0402734
8522	GAS7	protein-coding	-0.958825	0.00141723	0.0402775
105378949	LOC105378949	ncRNA	0.802877	0.0014159	0.0402775
2268	FGR	protein-coding	1.03629	0.00142206	0.0403281
140612	ZFP28	protein-coding	-0.864304	0.00142304	0.0403281
56165	TDRD1	protein-coding	3.0136	0.00143101	0.0404881
1528	CYB5A	protein-coding	-0.718272	0.00143272	0.0404881
51673	TPPP3	protein-coding	-1.39028	0.00144003	0.0406373
100131733	USP30-AS1	ncRNA	1.17025	0.00144358	0.04068
84675	TRIM55	protein-coding	1.53097	0.00145476	0.0407378
8740	TNFSF14	protein-coding	1.18112	0.00145239	0.0407378
810	CALML3	protein-coding	-1.39471	0.00145603	0.0407378
4281	MID1	protein-coding	-0.609308	0.00144767	0.0407378
708	C1QBP	protein-coding	-0.634089	0.00145707	0.0407378
50814	NSDHL	protein-coding	-0.749572	0.00145783	0.0407378
84868	HAVCR2	protein-coding	0.980513	0.00146369	0.0407965
6117	RPA1	protein-coding	-0.555827	0.001464	0.0407965
55289	ACOXL	protein-coding	1.10185	0.001468	0.0408511
81788	NUAK2	protein-coding	-0.825083	0.0014727	0.0408683
100507056	CCAT1	ncRNA	1.29376	0.00147073	0.0408683
9333	TGM5	protein-coding	-1.43623	0.00147517	0.0408803
55281	TMEM140	protein-coding	0.569541	0.00147796	0.0409011
3340	NDST1	protein-coding	-0.68708	0.00148114	0.0409325
7053	TGM3	protein-coding	-2.17199	0.0014919	0.0411718
51700	CYB5R2	protein-coding	-0.908828	0.00149391	0.0411718
7099	TLR4	protein-coding	1.06565	0.00150155	0.0413256
11259	FILIP1L	protein-coding	-0.943377	0.00150429	0.0413442
2358	FPR2	protein-coding	2.52288	0.00150828	0.041397
5425	POLD2	protein-coding	-0.588976	0.00151081	0.0414099
56956	LHX9	protein-coding	2.4443	0.00151952	0.041535
1240	CMKLR1	protein-coding	1.04431	0.00151755	0.041535
317662	FAM149B1	protein-coding	-0.37661	0.00152459	0.0416168
2064	ERBB2	protein-coding	-0.598907	0.0015353	0.0418521
100129716	ARRDC3-AS1	ncRNA	-0.612469	0.00154815	0.042145
11006	LILRB4	protein-coding	1.78612	0.00155219	0.0421845
54329	GPR85	protein-coding	1.3561	0.00155381	0.0421845
1234	CCR5	protein-coding	1.2	0.00155703	0.0421943
91975	ZNF300	protein-coding	-0.778681	0.00155839	0.0421943
25816	TNFAIP8	protein-coding	0.495542	0.00156456	0.0423044
377007	KLHL30	protein-coding	-1.1424	0.00156691	0.0423107
6130	RPL7A	protein-coding	-0.556855	0.00156968	0.0423286
407835	LOC407835	pseudo	-0.796777	0.00157456	0.0423533
79875	THSD4	protein-coding	-0.968574	0.00157482	0.0423533
146880	ARHGAP27P1	pseudo	-0.466292	0.00157954	0.0424008
90874	ZNF697	protein-coding	0.628688	0.00158082	0.0424008
6137	RPL13	protein-coding	-0.630799	0.00158447	0.0424276
10098	TSPAN5	protein-coding	-0.717045	0.00158606	0.0424276
22797	TFEC	protein-coding	1.38202	0.00158933	0.0424583
100129128	KHDC1L	protein-coding	3.34458	0.00160164	0.0425237
6317	SERPINB3	protein-coding	-1.30322	0.00159811	0.0425237
26128	KIFBP	protein-coding	-0.44085	0.00159963	0.0425237
23173	METAP1	protein-coding	-0.449188	0.00160451	0.0425237
387893	KMT5A	protein-coding	-0.485802	0.0016042	0.0425237
10626	TRIM16	protein-coding	-0.757209	0.001597	0.0425237
677767	SCARNA7	ncRNA	0.925148	0.00160764	0.0425504
89790	SIGLEC10	protein-coding	1.33276	0.00160986	0.042553
23266	ADGRL2	protein-coding	-0.83431	0.00161467	0.0426238
1312	COMT	protein-coding	-0.452439	0.00162097	0.0427339
51319	RSRC1	protein-coding	0.604264	0.00162607	0.0428119
84883	AIFM2	protein-coding	0.85661	0.00163118	0.0428902
55279	ZNF654	protein-coding	-0.428272	0.00164888	0.0432987
64900	LPIN3	protein-coding	-0.844166	0.00165308	0.0433022
2194	FASN	protein-coding	-0.905449	0.0016555	0.0433022
90527	DUOXA1	protein-coding	-0.977321	0.0016534	0.0433022
1272	CNTN1	protein-coding	-1.39809	0.00166203	0.0434164
374655	ZNF710	protein-coding	-0.454387	0.00166836	0.0434685
100190938	RAMP2-AS1	ncRNA	1.34742	0.00166658	0.0434685
84315	MON1A	protein-coding	-0.611037	0.00168346	0.043805
121355	GTSF1	protein-coding	2.56306	0.00169775	0.0440985
79861	TUBAL3	protein-coding	1.83211	0.00169914	0.0440985
339416	ANKRD45	protein-coding	2.26975	0.00171726	0.0441201
10870	HCST	protein-coding	1.14009	0.00171759	0.0441201
51816	ADA2	protein-coding	1.04449	0.00170245	0.0441201
3669	ISG20	protein-coding	0.94156	0.00170882	0.0441201
5150	PDE7A	protein-coding	0.563261	0.00171645	0.0441201
5224	PGAM2	protein-coding	-0.595899	0.00171035	0.0441201
51099	ABHD5	protein-coding	-0.731973	0.00171463	0.0441201
11092	SPACA9	protein-coding	-0.99744	0.00171393	0.0441201
51195	RAPGEFL1	protein-coding	-0.755548	0.00173272	0.0444516
7045	TGFBI	protein-coding	0.867066	0.00174484	0.0447053
101060389	TBC1D3D	protein-coding	-0.625839	0.00175202	0.044832
3563	IL3RA	protein-coding	0.752559	0.00175696	0.0448872
4091	SMAD6	protein-coding	-0.870949	0.00175866	0.0448872
1236	CCR7	protein-coding	1.48695	0.0017639	0.0449066
105373985	LOC105373985	ncRNA	-1.2349	0.00176335	0.0449066
255809	C19orf38	protein-coding	1.19273	0.00176969	0.0449399
6713	SQLE	protein-coding	-0.941012	0.00176829	0.0449399
22914	KLRK1	protein-coding	1.41013	0.0017745	0.0450048
100507156	LOC100507156	ncRNA	1.07072	0.00178307	0.045165
6689	SPIB	protein-coding	2.78875	0.00179455	0.0453984
5510	PPP1R7	protein-coding	-0.417972	0.00180395	0.0455787
142678	MIB2	protein-coding	-0.682605	0.00181055	0.0456677
89849	ATG16L2	protein-coding	-0.695234	0.00181203	0.0456677
56127	PCDHB9	protein-coding	1.39233	0.00181717	0.0456872
80004	ESRP2	protein-coding	-0.685086	0.00181736	0.0456872
2535	FZD2	protein-coding	0.978232	0.00182187	0.0457432
115273	RAB42	protein-coding	1.16429	0.00182561	0.0457485
2273	FHL1	protein-coding	-1.61855	0.00182665	0.0457485
80122	MAP3K19	protein-coding	0.994434	0.00183837	0.045966
8452	CUL3	protein-coding	-0.456062	0.00184222	0.045966
347862	GATD1	protein-coding	-0.493555	0.00184058	0.045966
645687	LINC00520	ncRNA	1.87566	0.00185015	0.0460439
6090	RNY5	ncRNA	1.03502	0.00185223	0.0460439
100874027	TPRG1-AS2	ncRNA	-1.32934	0.00184916	0.0460439
28465	IGHV1-46	other	2.48936	0.0018597	0.0461721
100129354	NRADDP	pseudo	-0.857477	0.00186786	0.046227
389396	GLYATL3	protein-coding	4.12825	0.00186547	0.046227
285941	LINC02860	ncRNA	0.662117	0.00187113	0.046227
283314	C1RL-AS1	ncRNA	0.522407	0.00187099	0.046227
55760	DHX32	protein-coding	-0.518156	0.00188232	0.0464461
221692	PHACTR1	protein-coding	0.645692	0.00188591	0.0464774
170690	ADAMTS16	protein-coding	1.4821	0.0018967	0.0466489
105373099	NA	NA	1.62117	0.00189753	0.0466489
57105	CYSLTR2	protein-coding	1.03119	0.00190493	0.0467736
11009	IL24	protein-coding	2.17264	0.00190994	0.0468392
1758	DMP1	protein-coding	3.02504	0.00191655	0.0469438
2495	FTH1	protein-coding	1.12448	0.00192548	0.0469902
284353	NKPD1	protein-coding	-1.47632	0.00192442	0.0469902
100131089	SRP14-AS1	ncRNA	0.82058	0.0019213	0.0469902
51296	SLC15A3	protein-coding	0.987806	0.00193316	0.0471201
56605	ERO1B	protein-coding	0.707521	0.00193668	0.0471453
94103	ORMDL3	protein-coding	0.444238	0.00194025	0.0471453
28466	IGHV1-45	other	2.87291	0.00194125	0.0471453
4318	MMP9	protein-coding	1.57077	0.00195052	0.0471987
941	CD80	protein-coding	1.2204	0.00194897	0.0471987
7001	PRDX2	protein-coding	-0.594272	0.00194838	0.0471987
64288	ZSCAN31	protein-coding	-0.885044	0.00195731	0.0473059
90187	EMILIN3	protein-coding	-0.997494	0.00196178	0.0473568
7054	TH	protein-coding	-1.74502	0.00196669	0.0473614
2161	F12	protein-coding	-0.906508	0.00196641	0.0473614
100124536	SNORA38B	snoRNA	1.10295	0.00197958	0.0474576
5739	PTGIR	protein-coding	1.12374	0.001979	0.0474576
10409	BASP1	protein-coding	0.928511	0.00198016	0.0474576
388115	CCDC9B	protein-coding	-0.853613	0.00197896	0.0474576
100996291	LINC01993	ncRNA	2.15141	0.00198423	0.0474982
9685	CLINT1	protein-coding	-0.46648	0.00199328	0.047658
286140	RNF5P1	pseudo	0.645769	0.00201758	0.0478432
50628	GEMIN4	protein-coding	-0.521755	0.00200962	0.0478432
55272	IMP3	protein-coding	-0.563811	0.00200409	0.0478432
317762	CCDC85C	protein-coding	-0.694338	0.00202013	0.0478432
23413	NCS1	protein-coding	-0.719662	0.00201858	0.0478432
254552	NUDT8	protein-coding	-0.884178	0.00201097	0.0478432
103021295	LOC103021295	ncRNA	-0.658368	0.00201373	0.0478432
100505839	SH3PXD2A-AS1	ncRNA	-0.770464	0.00201813	0.0478432
23234	DNAJC9	protein-coding	-0.54452	0.0020299	0.0480178
1871	E2F3	protein-coding	0.562586	0.00203338	0.0480435
780854	SNORD3D	snoRNA	-1.06822	0.00204965	0.0483586
166336	PRICKLE2	protein-coding	-0.633552	0.00205155	0.0483586
3773	KCNJ16	protein-coding	2.39168	0.00206003	0.0484876
3662	IRF4	protein-coding	1.46251	0.00206424	0.0484876
1840	DTX1	protein-coding	-0.951843	0.00206428	0.0484876
5531	PPP4C	protein-coding	-0.562701	0.00207374	0.0486527
100133205	LINC00240	ncRNA	1.34752	0.0020764	0.0486581
84820	POLR2J4	pseudo	-0.716683	0.00209148	0.0488401
5610	EIF2AK2	protein-coding	0.748007	0.0020895	0.0488401
57118	CAMK1D	protein-coding	-0.700747	0.00209098	0.0488401
574414	PRR9	protein-coding	2.41219	0.00209906	0.0489015
27076	LYPD3	protein-coding	-1.1495	0.00210029	0.0489015
4942	OAT	protein-coding	-0.534689	0.00210143	0.0489015
1852	DUSP9	protein-coding	1.56708	0.00211061	0.0490583
146722	CD300LF	protein-coding	1.43464	0.00213756	0.0494552
6615	SNAI1	protein-coding	1.15652	0.00213376	0.0494552
79745	CLIP4	protein-coding	-0.70129	0.00213739	0.0494552
101928994	LOC101928994	ncRNA	2.01383	0.00213477	0.0494552
8092	ALX1	protein-coding	2.03361	0.00214279	0.049519
112936	VPS26B	protein-coding	-0.480134	0.00214841	0.0495892
6209	RPS15	protein-coding	-0.635805	0.00215078	0.0495892
1834	DSPP	protein-coding	2.54399	0.00215816	0.0496368
7305	TYROBP	protein-coding	1.01918	0.00216028	0.0496368
1465	CSRP1	protein-coding	-0.875843	0.00215807	0.0496368
80381	CD276	protein-coding	0.693747	0.00218085	0.0499977
9743	ARHGAP32	protein-coding	-0.553657	0.00218097	0.0499977
