# Supplementary material for: Transcriptome and microbiome-immune changes across preinvasive and invasive anal cancer lesions
Source: JCI Insight. 2024 Jul 18;9(16):e180907. doi: 10.1172/jci.insight.180907 (PMC11343604; doi:10.1172/jci.insight.180907)
Supplement: Supplemental data set 5 [file jciinsight-9-180907-s039.xlsx]

## Sheet: Hoja1
Additional file 5
Gene Set Enrichment Analysis
LGSIL vs HGSIL
GENE ONTOLOGY (GO)
ID	Description	setSize	NES	pvalue	p.adjust	qvalue
GO:0065004	protein-DNA complex assembly	211	2.65627	2.22187e-23	1.36267e-19	1.17432e-19
GO:0007059	chromosome segregation	409	2.35361	1.63031e-21	4.99934e-18	4.3083e-18
GO:0071824	protein-DNA complex subunit organization	231	2.55309	2.88903e-21	5.90613e-18	5.08976e-18
GO:0098813	nuclear chromosome segregation	319	2.35231	2.03555e-18	3.12101e-15	2.6896e-15
GO:0000280	nuclear division	413	2.17687	7.03128e-17	7.18714e-14	6.19369e-14
GO:0006334	nucleosome assembly	101	2.64092	9.95208e-17	8.71944e-14	7.51419e-14
GO:0048285	organelle fission	459	2.08505	5.91431e-16	4.03027e-13	3.47319e-13
GO:0034728	nucleosome organization	120	2.52916	1.06179e-14	5.42663e-12	4.67653e-12
GO:0006302	double-strand break repair	293	2.17517	2.60673e-13	1.22978e-10	1.05979e-10
GO:0000819	sister chromatid segregation	244	2.2003	4.72022e-13	2.06779e-10	1.78197e-10
GO:0044772	mitotic cell cycle phase transition	430	1.9442	2.97989e-12	1.14223e-09	9.84344e-10
GO:1901987	regulation of cell cycle phase transition	415	1.93291	9.09163e-12	2.93468e-09	2.52903e-09
GO:0140014	mitotic nuclear division	279	2.06616	1.81592e-11	5.56853e-09	4.79882e-09
GO:0045132	meiotic chromosome segregation	93	2.39468	4.34896e-11	1.2701e-08	1.09454e-08
GO:0000070	mitotic sister chromatid segregation	197	2.1778	4.99372e-11	1.39211e-08	1.19969e-08
GO:0000725	recombinational repair	170	2.19928	1.56809e-10	4.00711e-08	3.45323e-08
GO:0007346	regulation of mitotic cell cycle	476	1.8486	2.27554e-10	5.58236e-08	4.81073e-08
GO:0000075	cell cycle checkpoint signaling	186	2.15718	2.48456e-10	5.74161e-08	4.94797e-08
GO:0006338	chromatin remodeling	370	1.94102	2.52769e-10	5.74161e-08	4.94797e-08
GO:1901990	regulation of mitotic cell cycle phase transition	323	1.94869	3.11178e-10	6.58088e-08	5.67123e-08
GO:0061982	meiosis I cell cycle process	109	2.29137	3.40438e-10	6.95969e-08	5.99768e-08
GO:0010948	negative regulation of cell cycle process	289	2.01792	4.31061e-10	8.5269e-08	7.34827e-08
GO:0071459	protein localization to chromosome, centromeric region	43	2.445	6.00012e-10	1.11511e-07	9.60976e-08
GO:0006260	DNA replication	270	2.00977	7.18384e-10	1.2777e-07	1.10109e-07
GO:0000724	double-strand break repair via homologous recombination	166	2.16801	8.14406e-10	1.34993e-07	1.16334e-07
GO:0033044	regulation of chromosome organization	246	2.01487	1.97678e-09	2.88657e-07	2.48757e-07
GO:1901988	negative regulation of cell cycle phase transition	251	2.02431	2.03669e-09	2.90489e-07	2.50336e-07
GO:0007127	meiosis I	105	2.26576	3.42502e-09	4.77401e-07	4.11412e-07
GO:0051983	regulation of chromosome segregation	126	2.21519	6.82627e-09	8.59998e-07	7.41125e-07
GO:0140013	meiotic nuclear division	165	2.1034	6.87101e-09	8.59998e-07	7.41125e-07
GO:1903046	meiotic cell cycle process	183	2.05171	1.08066e-08	1.32554e-06	1.14232e-06
GO:0007091	metaphase/anaphase transition of mitotic cell cycle	94	2.19374	1.6754e-08	1.96302e-06	1.69168e-06
GO:0051321	meiotic cell cycle	242	1.96343	1.69639e-08	1.96302e-06	1.69168e-06
GO:0032200	telomere organization	184	2.03468	1.7941e-08	2.03763e-06	1.75598e-06
GO:0007093	mitotic cell cycle checkpoint signaling	139	2.09549	2.09657e-08	2.33787e-06	2.01471e-06
GO:0045786	negative regulation of cell cycle	366	1.79916	2.4462e-08	2.57555e-06	2.21954e-06
GO:0002181	cytoplasmic translation	154	2.04583	3.00519e-08	3.02145e-06	2.60381e-06
GO:0061644	protein localization to CENP-A containing chromatin	18	2.27702	3.1963e-08	3.11157e-06	2.68148e-06
GO:0030071	regulation of mitotic metaphase/anaphase transition	90	2.20327	3.16768e-08	3.11157e-06	2.68148e-06
GO:0044784	metaphase/anaphase transition of cell cycle	96	2.16583	3.32217e-08	3.16236e-06	2.72524e-06
GO:0006310	DNA recombination	305	1.86762	3.57808e-08	3.3249e-06	2.86531e-06
GO:0032392	DNA geometric change	82	2.18292	5.78355e-08	5.14065e-06	4.43008e-06
GO:1902099	regulation of metaphase/anaphase transition of cell cycle	92	2.17764	5.94676e-08	5.21021e-06	4.49003e-06
GO:0051304	chromosome separation	78	2.23102	6.64773e-08	5.74233e-06	4.94859e-06
GO:0010965	regulation of mitotic sister chromatid separation	58	2.24916	6.97865e-08	5.8086e-06	5.0057e-06
GO:0070192	chromosome organization involved in meiotic cell cycle	61	2.24788	7.00858e-08	5.8086e-06	5.0057e-06
GO:0034502	protein localization to chromosome	115	2.09977	7.45266e-08	6.09429e-06	5.2519e-06
GO:0033045	regulation of sister chromatid segregation	102	2.17537	7.939e-08	6.40657e-06	5.52102e-06
GO:0006261	DNA-templated DNA replication	158	2.07162	8.14508e-08	6.48751e-06	5.59077e-06
GO:1905818	regulation of chromosome separation	72	2.22388	8.31981e-08	6.54172e-06	5.63749e-06
GO:0007051	spindle organization	191	1.97241	9.93474e-08	7.71262e-06	6.64654e-06
GO:0034508	centromere complex assembly	29	2.26834	1.03092e-07	7.90328e-06	6.81084e-06
GO:0032508	DNA duplex unwinding	76	2.1476	1.38191e-07	1.04633e-05	9.017e-06
GO:0006270	DNA replication initiation	37	2.27586	1.95684e-07	1.42154e-05	1.22505e-05
GO:0071103	DNA conformation change	89	2.13039	1.9399e-07	1.42154e-05	1.22505e-05
GO:0051306	mitotic sister chromatid separation	61	2.20803	2.16621e-07	1.52705e-05	1.31598e-05
GO:0051054	positive regulation of DNA metabolic process	288	1.80018	2.71561e-07	1.89259e-05	1.63099e-05
GO:0044839	cell cycle G2/M phase transition	145	1.98823	3.27037e-07	2.22857e-05	1.92053e-05
GO:0045143	homologous chromosome segregation	51	2.22513	4.45071e-07	2.96698e-05	2.55687e-05
GO:0033047	regulation of mitotic sister chromatid segregation	53	2.19401	4.76616e-07	3.10967e-05	2.67983e-05
GO:2001251	negative regulation of chromosome organization	92	2.09933	5.17896e-07	3.3086e-05	2.85127e-05
GO:0140694	non-membrane-bounded organelle assembly	366	1.71019	6.09599e-07	3.77643e-05	3.25443e-05
GO:0007088	regulation of mitotic nuclear division	113	2.03269	6.40342e-07	3.92722e-05	3.38438e-05
GO:0009201	ribonucleoside triphosphate biosynthetic process	118	1.97431	6.564e-07	3.93771e-05	3.39342e-05
GO:0090068	positive regulation of cell cycle process	231	1.8462	6.84819e-07	4.03846e-05	3.48024e-05
GO:0045839	negative regulation of mitotic nuclear division	56	2.20976	7.36025e-07	4.21873e-05	3.63559e-05
GO:0031570	DNA integrity checkpoint signaling	130	1.98165	7.92928e-07	4.50281e-05	3.8804e-05
GO:0009206	purine ribonucleoside triphosphate biosynthetic process	112	2.00647	8.68336e-07	4.88578e-05	4.21044e-05
GO:0140053	mitochondrial gene expression	163	1.91158	8.95525e-07	4.99296e-05	4.30281e-05
GO:0051985	negative regulation of chromosome segregation	49	2.18503	1.01749e-06	5.52238e-05	4.75905e-05
GO:1902100	negative regulation of metaphase/anaphase transition of cell cycle	49	2.18503	1.01749e-06	5.52238e-05	4.75905e-05
GO:1905819	negative regulation of chromosome separation	49	2.18503	1.01749e-06	5.52238e-05	4.75905e-05
GO:0007129	homologous chromosome pairing at meiosis	41	2.19283	1.12877e-06	6.07256e-05	5.23318e-05
GO:1901991	negative regulation of mitotic cell cycle phase transition	176	1.9073	1.2196e-06	6.50416e-05	5.60512e-05
GO:0000086	G2/M transition of mitotic cell cycle	131	1.96858	1.30205e-06	6.88402e-05	5.93247e-05
GO:0033046	negative regulation of sister chromatid segregation	48	2.19029	1.35443e-06	6.92226e-05	5.96543e-05
GO:0033048	negative regulation of mitotic sister chromatid segregation	48	2.19029	1.35443e-06	6.92226e-05	5.96543e-05
GO:0045841	negative regulation of mitotic metaphase/anaphase transition	48	2.19029	1.35443e-06	6.92226e-05	5.96543e-05
GO:2000816	negative regulation of mitotic sister chromatid separation	48	2.19029	1.35443e-06	6.92226e-05	5.96543e-05
GO:2001020	regulation of response to DNA damage stimulus	301	1.74577	1.37419e-06	6.96521e-05	6.00244e-05
GO:0010389	regulation of G2/M transition of mitotic cell cycle	96	2.00371	1.63949e-06	8.04397e-05	6.93209e-05
GO:0051784	negative regulation of nuclear division	61	2.13017	1.73955e-06	8.46718e-05	7.2968e-05
GO:0009145	purine nucleoside triphosphate biosynthetic process	113	1.98826	2.04037e-06	9.8532e-05	8.49123e-05
GO:0022613	ribonucleoprotein complex biogenesis	458	1.59804	2.25275e-06	0.000107939	9.30187e-05
GO:0032543	mitochondrial translation	131	1.94773	2.3191e-06	0.000109623	9.44704e-05
GO:0030261	chromosome condensation	38	2.18359	2.52062e-06	0.000117222	0.000101019
GO:1902749	regulation of cell cycle G2/M phase transition	106	1.99377	2.52297e-06	0.000117222	0.000101019
GO:0045931	positive regulation of mitotic cell cycle	116	1.95641	2.57057e-06	0.000117651	0.000101389
GO:0009060	aerobic respiration	185	1.84867	2.83455e-06	0.000127826	0.000110157
GO:0045930	negative regulation of mitotic cell cycle	223	1.80609	2.83277e-06	0.000127826	0.000110157
GO:0000727	double-strand break repair via break-induced replication	12	2.08871	3.17511e-06	0.000141108	0.000121604
GO:0009142	nucleoside triphosphate biosynthetic process	129	1.9625	3.37031e-06	0.000147644	0.000127235
GO:0045005	DNA-templated DNA replication maintenance of fidelity	54	2.11428	3.43959e-06	0.00014961	0.00012893
GO:0006271	DNA strand elongation involved in DNA replication	15	2.09561	3.60354e-06	0.000153055	0.000131899
GO:0007094	mitotic spindle assembly checkpoint signaling	46	2.15359	3.61861e-06	0.000153055	0.000131899
GO:0071173	spindle assembly checkpoint signaling	46	2.15359	3.61861e-06	0.000153055	0.000131899
GO:0071174	mitotic spindle checkpoint signaling	46	2.15359	3.61861e-06	0.000153055	0.000131899
GO:0051383	kinetochore organization	22	2.15199	3.81884e-06	0.000160417	0.000138243
GO:0050000	chromosome localization	88	1.99048	4.07293e-06	0.000169927	0.000146439
GO:0051783	regulation of nuclear division	134	1.94726	4.10452e-06	0.000170088	0.000146578
GO:0045653	negative regulation of megakaryocyte differentiation	18	2.15194	4.51949e-06	0.000184787	0.000159245
GO:0031577	spindle checkpoint signaling	47	2.14469	5.55291e-06	0.000220897	0.000190363
GO:0045787	positive regulation of cell cycle	315	1.65971	5.83432e-06	0.000229371	0.000197666
GO:0006119	oxidative phosphorylation	139	1.8871	6.18884e-06	0.000240229	0.000207023
GO:0006282	regulation of DNA repair	207	1.7952	7.34294e-06	0.000279716	0.000241052
GO:0000910	cytokinesis	171	1.82856	8.08267e-06	0.000305994	0.000263698
GO:0006754	ATP biosynthetic process	102	1.98839	8.83553e-06	0.000330416	0.000284744
GO:0000077	DNA damage checkpoint signaling	121	1.87289	1.06376e-05	0.000395395	0.000340741
GO:0045652	regulation of megakaryocyte differentiation	35	2.10673	1.09067e-05	0.000402958	0.000347259
GO:0035825	homologous recombination	54	2.05345	1.28199e-05	0.000465252	0.000400942
GO:0042773	ATP synthesis coupled electron transport	94	1.92091	1.32446e-05	0.000475025	0.000409365
GO:0042775	mitochondrial ATP synthesis coupled electron transport	94	1.92091	1.32446e-05	0.000475025	0.000409365
GO:0007143	female meiotic nuclear division	30	2.09615	1.47206e-05	0.00051886	0.00044714
GO:0060047	heart contraction	204	1.70815	1.711e-05	0.000596224	0.00051381
GO:0009141	nucleoside triphosphate metabolic process	255	1.6803	1.86619e-05	0.000642997	0.000554118
GO:1901976	regulation of cell cycle checkpoint	46	2.05031	2.5422e-05	0.000851985	0.000734219
GO:0061640	cytoskeleton-dependent cytokinesis	109	1.87885	2.75647e-05	0.000918773	0.000791775
GO:0008016	regulation of heart contraction	172	1.77167	3.55329e-05	0.00115916	0.000998939
GO:0006268	DNA unwinding involved in DNA replication	21	2.06345	3.73648e-05	0.00121248	0.00104488
GO:0007052	mitotic spindle organization	129	1.85129	3.83951e-05	0.00122644	0.00105692
GO:0051303	establishment of chromosome localization	80	1.94105	3.94593e-05	0.00125391	0.00108058
GO:0000082	G1/S transition of mitotic cell cycle	219	1.67971	4.04272e-05	0.00127804	0.00110138
GO:0002227	innate immune response in mucosa	18	2.06432	4.8829e-05	0.00149734	0.00129037
GO:0007131	reciprocal meiotic recombination	47	2.03838	4.93784e-05	0.0014992	0.00129197
GO:0140527	reciprocal homologous recombination	47	2.03838	4.93784e-05	0.0014992	0.00129197
GO:0051225	spindle assembly	125	1.82956	4.99328e-05	0.00150856	0.00130004
GO:0007062	sister chromatid cohesion	55	1.9985	5.25007e-05	0.00157837	0.0013602
GO:0009144	purine nucleoside triphosphate metabolic process	236	1.63992	5.42475e-05	0.00161505	0.00139181
GO:0008156	negative regulation of DNA replication	29	2.02178	5.51757e-05	0.00163475	0.00140878
GO:0071168	protein localization to chromatin	54	1.97599	5.86094e-05	0.00170356	0.00146809
GO:1901992	positive regulation of mitotic cell cycle phase transition	86	1.86177	5.84279e-05	0.00170356	0.00146809
GO:0030174	regulation of DNA-templated DNA replication initiation	15	2.00467	6.33712e-05	0.00182467	0.00157246
GO:0044843	cell cycle G1/S phase transition	245	1.62698	6.3246e-05	0.00182467	0.00157246
GO:0031297	replication fork processing	44	2.00325	7.43103e-05	0.00209057	0.0018016
GO:0042254	ribosome biogenesis	294	1.59333	7.40453e-05	0.00209057	0.0018016
GO:0042770	signal transduction in response to DNA damage	179	1.68538	7.49691e-05	0.00209948	0.00180928
GO:0051382	kinetochore assembly	17	1.97047	8.18806e-05	0.00228261	0.00196709
GO:0022616	DNA strand elongation	36	2.01647	8.42219e-05	0.00231629	0.00199612
GO:0045739	positive regulation of DNA repair	123	1.75885	8.66019e-05	0.00237111	0.00204337
GO:0019646	aerobic electron transport chain	86	1.83603	8.98791e-05	0.00243906	0.00210192
GO:0015986	proton motive force-driven ATP synthesis	76	1.83931	9.75236e-05	0.00263486	0.00227065
GO:1902850	microtubule cytoskeleton organization involved in mitosis	160	1.73446	9.86917e-05	0.00265472	0.00228777
GO:0051984	positive regulation of chromosome segregation	27	2.00701	0.000102373	0.00274172	0.00236275
GO:0003015	heart process	216	1.6811	0.000103506	0.00276002	0.00237852
GO:0051444	negative regulation of ubiquitin-protein transferase activity	22	1.98996	0.000112403	0.00290872	0.00250666
GO:0031023	microtubule organizing center organization	150	1.7265	0.000120231	0.00308526	0.0026588
GO:0009199	ribonucleoside triphosphate metabolic process	238	1.60639	0.000123291	0.00315059	0.0027151
GO:0031016	pancreas development	70	1.88273	0.000129208	0.0032881	0.0028336
GO:0007019	microtubule depolymerization	40	1.92196	0.000136474	0.00344442	0.00296832
GO:0036297	interstrand cross-link repair	39	1.97451	0.00014793	0.00365829	0.00315262
GO:0009205	purine ribonucleoside triphosphate metabolic process	231	1.62124	0.000157842	0.00388773	0.00335035
GO:2000779	regulation of double-strand break repair	129	1.76778	0.000166279	0.00407916	0.00351532
GO:0006936	muscle contraction	295	1.56456	0.000183789	0.00445526	0.00383943
GO:0072132	mesenchyme morphogenesis	51	1.90696	0.000188321	0.00451328	0.00388943
GO:1905820	positive regulation of chromosome separation	28	1.98721	0.000189316	0.0045178	0.00389332
GO:1903522	regulation of blood circulation	212	1.62067	0.000210693	0.00495088	0.00426654
GO:0006275	regulation of DNA replication	130	1.65811	0.000213945	0.00500812	0.00431587
GO:0044774	mitotic DNA integrity checkpoint signaling	84	1.80869	0.000225424	0.00525676	0.00453014
GO:1904666	regulation of ubiquitin protein ligase activity	26	1.9677	0.000229827	0.00529897	0.00456652
GO:0008608	attachment of spindle microtubules to kinetochore	43	1.90774	0.000246062	0.00563096	0.00485262
GO:0010639	negative regulation of organelle organization	338	1.46023	0.00030965	0.00678244	0.00584494
GO:0034501	protein localization to kinetochore	18	1.97634	0.00031669	0.00688745	0.00593543
GO:1903083	protein localization to condensed chromosome	18	1.97634	0.00031669	0.00688745	0.00593543
GO:0002251	organ or tissue specific immune response	30	1.91969	0.000332386	0.00720326	0.00620758
GO:0046034	ATP metabolic process	207	1.60757	0.000333723	0.00720677	0.00621061
GO:1901989	positive regulation of cell cycle phase transition	106	1.72471	0.000367419	0.00785151	0.00676623
GO:2001252	positive regulation of chromosome organization	110	1.73943	0.000387202	0.00818866	0.00705678
GO:0000281	mitotic cytokinesis	82	1.75926	0.000404627	0.00852776	0.007349
GO:0070920	regulation of production of small RNA involved in gene silencing by RNA	15	1.91753	0.000408204	0.00857369	0.00738858
GO:1902751	positive regulation of cell cycle G2/M phase transition	30	1.90824	0.000424579	0.00885695	0.00763269
GO:0002385	mucosal immune response	27	1.91806	0.000428057	0.00886917	0.00764322
GO:0000212	meiotic spindle organization	14	1.92578	0.000441119	0.00910904	0.00784994
GO:0022900	electron transport chain	168	1.61392	0.000477275	0.00982258	0.00846485
GO:0010971	positive regulation of G2/M transition of mitotic cell cycle	27	1.90536	0.000510377	0.0103305	0.00890257
GO:0030219	megakaryocyte differentiation	60	1.79115	0.000536829	0.0107594	0.00927217
GO:0071897	DNA biosynthetic process	186	1.54577	0.000613454	0.0120202	0.0103587
GO:0007098	centrosome cycle	134	1.68889	0.000623755	0.0121831	0.0104991
GO:1903798	regulation of miRNA maturation	14	1.89753	0.000635938	0.0122386	0.0105469
GO:0042776	proton motive force-driven mitochondrial ATP synthesis	67	1.7615	0.000633555	0.0122386	0.0105469
GO:0030048	actin filament-based movement	114	1.73221	0.000636574	0.0122386	0.0105469
GO:0022618	ribonucleoprotein complex assembly	217	1.54347	0.000667732	0.0127576	0.0109942
GO:0000731	DNA synthesis involved in DNA repair	38	1.84944	0.000681013	0.0129308	0.0111434
GO:0031018	endocrine pancreas development	40	1.80694	0.000680431	0.0129308	0.0111434
GO:2000573	positive regulation of DNA biosynthetic process	74	1.75809	0.000731161	0.0138402	0.0119271
GO:2000001	regulation of DNA damage checkpoint	24	1.86148	0.000749382	0.0141414	0.0121867
GO:0010569	regulation of double-strand break repair via homologous recombination	69	1.79174	0.000795619	0.0149221	0.0128595
GO:0032530	regulation of microvillus organization	13	1.8765	0.000850429	0.0157099	0.0135384
GO:0000375	RNA splicing, via transesterification reactions	302	1.46331	0.00087348	0.0158963	0.013699
GO:0044773	mitotic DNA damage checkpoint signaling	80	1.73897	0.000878058	0.0159323	0.0137301
GO:0051988	regulation of attachment of spindle microtubules to kinetochore	18	1.91492	0.000909967	0.0164626	0.0141871
GO:1900262	regulation of DNA-directed DNA polymerase activity	13	1.86658	0.000951651	0.017016	0.0146639
GO:1900264	positive regulation of DNA-directed DNA polymerase activity	13	1.86658	0.000951651	0.017016	0.0146639
GO:0032528	microvillus organization	24	1.84789	0.000968943	0.0172748	0.014887
GO:0006091	generation of precursor metabolites and energy	479	1.37517	0.000975347	0.0173386	0.0149419
GO:0006937	regulation of muscle contraction	143	1.62244	0.00103942	0.0181102	0.0156069
GO:0051310	metaphase plate congression	70	1.73831	0.00105949	0.0184075	0.0158631
GO:1902969	mitotic DNA replication	14	1.86584	0.00107291	0.0185141	0.015955
GO:0046390	ribose phosphate biosynthetic process	226	1.5145	0.00107468	0.0185141	0.015955
GO:0008380	RNA splicing	435	1.3886	0.00110078	0.0188053	0.0162059
GO:0098727	maintenance of cell number	170	1.57347	0.00126107	0.0211316	0.0182106
GO:0000377	RNA splicing, via transesterification reactions with bulged adenosine as nucleophile	298	1.45791	0.00129211	0.0214756	0.0185071
GO:0000398	mRNA splicing, via spliceosome	298	1.45791	0.00129211	0.0214756	0.0185071
GO:2000045	regulation of G1/S transition of mitotic cell cycle	158	1.59777	0.00131353	0.0217727	0.0187631
GO:0070252	actin-mediated cell contraction	87	1.70422	0.00135804	0.0220943	0.0190403
GO:0051302	regulation of cell division	167	1.52822	0.00135815	0.0220943	0.0190403
GO:2001022	positive regulation of response to DNA damage stimulus	159	1.5679	0.00139211	0.0225868	0.0194647
GO:0032465	regulation of cytokinesis	82	1.67918	0.00142087	0.0229462	0.0197745
GO:1902806	regulation of cell cycle G1/S phase transition	182	1.55227	0.00149514	0.0238794	0.0205787
GO:0070193	synaptonemal complex organization	21	1.85774	0.00160548	0.0255751	0.0220399
GO:0022904	respiratory electron transport chain	116	1.58417	0.00162593	0.0256615	0.0221145
GO:0071826	ribonucleoprotein complex subunit organization	225	1.52469	0.00167052	0.0262008	0.0225792
GO:0045333	cellular respiration	230	1.48692	0.00167467	0.0262008	0.0225792
GO:0022412	cellular process involved in reproduction in multicellular organism	335	1.39194	0.00176303	0.0271675	0.0234123
GO:0009124	nucleoside monophosphate biosynthetic process	39	1.79548	0.00193558	0.0294564	0.0253847
GO:1901970	positive regulation of mitotic sister chromatid separation	17	1.77799	0.00199987	0.0303232	0.0261317
GO:0007144	female meiosis I	11	1.79928	0.00203026	0.0305936	0.0263648
GO:0051315	attachment of mitotic spindle microtubules to kinetochore	21	1.83891	0.00204303	0.0307105	0.0264656
GO:0001763	morphogenesis of a branching structure	184	1.48274	0.00208069	0.0312001	0.0268875
GO:0016072	rRNA metabolic process	255	1.43929	0.00214286	0.0317444	0.0273565
GO:0009260	ribonucleotide biosynthetic process	220	1.48097	0.00217453	0.032136	0.0276939
GO:0019827	stem cell population maintenance	166	1.50999	0.00219994	0.0323555	0.0278832
GO:0044818	mitotic G2/M transition checkpoint	51	1.72298	0.00221834	0.032548	0.028049
GO:0090231	regulation of spindle checkpoint	21	1.82057	0.00227215	0.0331	0.0285247
GO:0090266	regulation of mitotic cell cycle spindle assembly checkpoint	21	1.82057	0.00227215	0.0331	0.0285247
GO:1903504	regulation of mitotic spindle checkpoint	21	1.82057	0.00227215	0.0331	0.0285247
GO:0051231	spindle elongation	14	1.81097	0.00234392	0.0339841	0.0292866
GO:0055123	digestive system development	128	1.51968	0.00238828	0.0343833	0.0296307
GO:0007389	pattern specification process	394	1.37485	0.0024119	0.0346421	0.0298537
GO:0007064	mitotic sister chromatid cohesion	30	1.77239	0.0024229	0.0347188	0.0299198
GO:0019693	ribose phosphate metabolic process	442	1.35919	0.00243218	0.0347705	0.0299643
GO:0007292	female gamete generation	129	1.60021	0.00243979	0.0347983	0.0299883
GO:0006939	smooth muscle contraction	103	1.61754	0.00249515	0.035423	0.0305267
GO:0007080	mitotic metaphase plate congression	56	1.77377	0.00253805	0.035866	0.0309084
GO:0003012	muscle system process	373	1.40288	0.0026268	0.0370348	0.0319157
GO:0090329	regulation of DNA-templated DNA replication	58	1.69963	0.00279317	0.0392002	0.0337818
GO:0031123	RNA 3'-end processing	97	1.57809	0.00280211	0.039236	0.0338126
GO:0010972	negative regulation of G2/M transition of mitotic cell cycle	63	1.66761	0.00302317	0.0419482	0.0361499
GO:0006301	postreplication repair	35	1.75822	0.00310193	0.0427508	0.0368416
GO:0097150	neuronal stem cell population maintenance	23	1.801	0.00330868	0.0450121	0.0387903
GO:1902750	negative regulation of cell cycle G2/M phase transition	65	1.64642	0.00335303	0.0453762	0.0391041
GO:0000079	regulation of cyclin-dependent protein serine/threonine kinase activity	100	1.57421	0.00335901	0.0453762	0.0391041
GO:0000076	DNA replication checkpoint signaling	18	1.81965	0.00337117	0.0454404	0.0391594
GO:1904029	regulation of cyclin-dependent protein kinase activity	103	1.58516	0.00343924	0.046155	0.0397752
GO:0061138	morphogenesis of a branching epithelium	170	1.49305	0.00348209	0.046628	0.0401828
GO:0007130	synaptonemal complex assembly	18	1.8132	0.00352354	0.0467147	0.0402576
GO:2000104	negative regulation of DNA-templated DNA replication	16	1.78428	0.00376448	0.049438	0.0426044
GO:0009152	purine ribonucleotide biosynthetic process	207	1.46984	0.00378355	0.0495823	0.0427288
GO:1903038	negative regulation of leukocyte cell-cell adhesion	134	-1.57133	0.0038206	0.049961	0.0430552
GO:0043122	regulation of I-kappaB kinase/NF-kappaB signaling	245	-1.45512	0.00361692	0.0476021	0.0410223
GO:1901568	fatty acid derivative metabolic process	70	-1.68593	0.00354862	0.0468036	0.0403341
GO:0015850	organic hydroxy compound transport	239	-1.51305	0.00353207	0.0467147	0.0402576
GO:0002702	positive regulation of production of molecular mediator of immune response	123	-1.5946	0.00352882	0.0467147	0.0402576
GO:1903531	negative regulation of secretion by cell	124	-1.59768	0.00353001	0.0467147	0.0402576
GO:0050921	positive regulation of chemotaxis	129	-1.60692	0.00350481	0.0467147	0.0402576
GO:1901741	positive regulation of myoblast fusion	14	-1.82905	0.00353426	0.0467147	0.0402576
GO:1903557	positive regulation of tumor necrosis factor superfamily cytokine production	98	-1.65082	0.00342583	0.0460759	0.0397071
GO:0006638	neutral lipid metabolic process	111	-1.63404	0.00333887	0.0453038	0.0390416
GO:0032735	positive regulation of interleukin-12 production	43	-1.77212	0.00330882	0.0450121	0.0387903
GO:0002861	regulation of inflammatory response to antigenic stimulus	41	-1.76899	0.00331004	0.0450121	0.0387903
GO:0018958	phenol-containing compound metabolic process	91	-1.66854	0.00328663	0.0449931	0.0387739
GO:0002286	T cell activation involved in immune response	100	-1.64458	0.00324011	0.0444555	0.0383106
GO:0002438	acute inflammatory response to antigenic stimulus	22	-1.84177	0.00314352	0.0432269	0.0372518
GO:0001906	cell killing	168	-1.53879	0.00309951	0.0427508	0.0368416
GO:0032722	positive regulation of chemokine production	61	-1.71191	0.00305097	0.0422384	0.0363999
GO:0022408	negative regulation of cell-cell adhesion	185	-1.56375	0.00299968	0.0417167	0.0359504
GO:0045580	regulation of T cell differentiation	171	-1.57569	0.00290859	0.0405417	0.0349378
GO:0002708	positive regulation of lymphocyte mediated immunity	119	-1.61656	0.00285091	0.0398284	0.0343231
GO:0032496	response to lipopolysaccharide	302	-1.47482	0.00264468	0.0372014	0.0320592
GO:0150076	neuroinflammatory response	61	-1.71868	0.00252758	0.0358006	0.030852
GO:0036336	dendritic cell migration	33	-1.85123	0.00249389	0.035423	0.0305267
GO:0002707	negative regulation of lymphocyte mediated immunity	53	-1.76342	0.00238766	0.0343833	0.0296307
GO:0072538	T-helper 17 type immune response	41	-1.79647	0.00235289	0.0340336	0.0293293
GO:0006639	acylglycerol metabolic process	110	-1.63943	0.00231212	0.0336024	0.0289577
GO:0050729	positive regulation of inflammatory response	138	-1.62145	0.00218585	0.0322255	0.0277711
GO:0032732	positive regulation of interleukin-1 production	67	-1.75312	0.00213427	0.0317444	0.0273565
GO:0002712	regulation of B cell mediated immunity	60	-1.7456	0.00214148	0.0317444	0.0273565
GO:0002889	regulation of immunoglobulin mediated immune response	60	-1.7456	0.00214148	0.0317444	0.0273565
GO:0032720	negative regulation of tumor necrosis factor production	59	-1.78112	0.00212805	0.0317444	0.0273565
GO:1900118	negative regulation of execution phase of apoptosis	16	-1.84473	0.00202526	0.0305934	0.0263646
GO:0002687	positive regulation of leukocyte migration	138	-1.62707	0.00200243	0.0303232	0.0261317
GO:0046503	glycerolipid catabolic process	58	-1.808	0.00187317	0.0285776	0.0246274
GO:0010720	positive regulation of cell development	400	-1.45101	0.00181223	0.0277168	0.0238856
GO:0050931	pigment cell differentiation	33	-1.87693	0.00180593	0.0276895	0.0238621
GO:0001771	immunological synapse formation	15	-1.83067	0.00179197	0.0275443	0.0237369
GO:0032945	negative regulation of mononuclear cell proliferation	83	-1.73378	0.0017532	0.027084	0.0233403
GO:0050672	negative regulation of lymphocyte proliferation	83	-1.73378	0.0017532	0.027084	0.0233403
GO:0002690	positive regulation of leukocyte chemotaxis	87	-1.71346	0.00172223	0.0267404	0.0230442
GO:0031343	positive regulation of cell killing	71	-1.77931	0.00170615	0.0265579	0.022887
GO:2000514	regulation of CD4-positive, alpha-beta T cell activation	72	-1.71812	0.00168018	0.0262202	0.0225959
GO:0043370	regulation of CD4-positive, alpha-beta T cell differentiation	52	-1.80674	0.00166922	0.0262008	0.0225792
GO:0072540	T-helper 17 cell lineage commitment	14	-1.86667	0.00162764	0.0256615	0.0221145
GO:0032623	interleukin-2 production	61	-1.75276	0.00161923	0.0256609	0.0221139
GO:0032663	regulation of interleukin-2 production	61	-1.75276	0.00161923	0.0256609	0.0221139
GO:0007600	sensory perception	443	-1.4514	0.00148009	0.0237606	0.0204763
GO:0071675	regulation of mononuclear cell migration	114	-1.66902	0.00148383	0.0237606	0.0204763
GO:0072678	T cell migration	67	-1.7834	0.00145097	0.0233565	0.020128
GO:0002444	myeloid leukocyte mediated immunity	101	-1.71323	0.00142175	0.0229462	0.0197745
GO:0046637	regulation of alpha-beta T cell differentiation	70	-1.73634	0.00135706	0.0220943	0.0190403
GO:0033344	cholesterol efflux	50	-1.78443	0.00134974	0.0220943	0.0190403
GO:0002825	regulation of T-helper 1 type immune response	29	-1.85223	0.00133437	0.0219401	0.0189075
GO:0042102	positive regulation of T cell proliferation	99	-1.68483	0.00132421	0.0218317	0.018814
GO:0050912	detection of chemical stimulus involved in sensory perception of taste	17	-1.88556	0.00132019	0.021824	0.0188074
GO:0032729	positive regulation of type II interferon production	72	-1.73577	0.00127422	0.0212937	0.0183504
GO:0050906	detection of stimulus involved in sensory perception	100	-1.71679	0.00124182	0.020866	0.0179818
GO:0050855	regulation of B cell receptor signaling pathway	21	-1.90823	0.00122873	0.0207028	0.0178411
GO:0046632	alpha-beta T cell differentiation	114	-1.68523	0.00119168	0.0201338	0.0173508
GO:0003334	keratinocyte development	13	-1.85205	0.00118923	0.0201338	0.0173508
GO:0018149	peptide cross-linking	33	-1.91617	0.00115524	0.0196264	0.0169135
GO:0030318	melanocyte differentiation	23	-1.89301	0.00112093	0.0190962	0.0164566
GO:2000107	negative regulation of leukocyte apoptotic process	51	-1.80322	0.00109503	0.0187593	0.0161663
GO:0097529	myeloid leukocyte migration	212	-1.57427	0.00108117	0.0185737	0.0160064
GO:0002237	response to molecule of bacterial origin	318	-1.51428	0.0010628	0.0184129	0.0158677
GO:0002827	positive regulation of T-helper 1 type immune response	18	-1.92488	0.00103666	0.0181102	0.0156069
GO:0001580	detection of chemical stimulus involved in sensory perception of bitter taste	13	-1.86213	0.00102583	0.0180219	0.0155308
GO:0002430	complement receptor mediated signaling pathway	10	-1.8443	0.00102848	0.0180219	0.0155308
GO:0043299	leukocyte degranulation	77	-1.72742	0.00100243	0.0176664	0.0152245
GO:0071706	tumor necrosis factor superfamily cytokine production	160	-1.66713	0.000982587	0.0173666	0.0149661
GO:1903555	regulation of tumor necrosis factor superfamily cytokine production	160	-1.66713	0.000982587	0.0173666	0.0149661
GO:0045838	positive regulation of membrane potential	15	-1.89109	0.000927513	0.0166816	0.0143758
GO:0002833	positive regulation of response to biotic stimulus	299	-1.50025	0.000918117	0.0165612	0.014272
GO:0001909	leukocyte mediated cytotoxicity	129	-1.70837	0.000867613	0.0158963	0.013699
GO:0032615	interleukin-12 production	64	-1.79799	0.000871979	0.0158963	0.013699
GO:0032655	regulation of interleukin-12 production	64	-1.79799	0.000871979	0.0158963	0.013699
GO:0002673	regulation of acute inflammatory response	40	-1.86526	0.000854403	0.0157359	0.0135608
GO:0002704	negative regulation of leukocyte mediated immunity	65	-1.83077	0.000836851	0.0155058	0.0133625
GO:0072310	glomerular epithelial cell development	12	-1.87397	0.000822486	0.0152858	0.0131729
GO:0002526	acute inflammatory response	92	-1.73701	0.000814879	0.0151904	0.0130907
GO:0045088	regulation of innate immune response	345	-1.50023	0.000801782	0.0149919	0.0129196
GO:0098742	cell-cell adhesion via plasma-membrane adhesion molecules	246	-1.57027	0.000753987	0.0141847	0.012224
GO:0006909	phagocytosis	211	-1.59225	0.000640287	0.0122715	0.0105753
GO:0046461	neutral lipid catabolic process	31	-1.93438	0.000633798	0.0122386	0.0105469
GO:0046464	acylglycerol catabolic process	31	-1.93438	0.000633798	0.0122386	0.0105469
GO:0045622	regulation of T-helper cell differentiation	39	-1.87724	0.00058786	0.0115556	0.00995832
GO:0002275	myeloid cell activation involved in immune response	93	-1.76908	0.00058418	0.0115202	0.0099278
GO:0002274	myeloid leukocyte activation	218	-1.60775	0.000575446	0.0113846	0.00981092
GO:0030593	neutrophil chemotaxis	95	-1.7437	0.000567912	0.0112719	0.00971379
GO:0032640	tumor necrosis factor production	156	-1.66147	0.000560181	0.0111545	0.00961267
GO:0032680	regulation of tumor necrosis factor production	156	-1.66147	0.000560181	0.0111545	0.00961267
GO:0002396	MHC protein complex assembly	18	-1.96065	0.000533417	0.0107261	0.00924344
GO:0002501	peptide antigen assembly with MHC protein complex	18	-1.96065	0.000533417	0.0107261	0.00924344
GO:0019433	triglyceride catabolic process	22	-1.96041	0.000505598	0.0102677	0.0088484
GO:0072015	podocyte development	11	-1.89764	0.000490868	0.0100016	0.00861917
GO:0045577	regulation of B cell differentiation	32	-1.93867	0.000487356	0.00996318	0.00858602
GO:0042440	pigment metabolic process	76	-1.82109	0.00048254	0.00989771	0.0085296
GO:0002367	cytokine production involved in immune response	112	-1.75757	0.000426681	0.00886917	0.00764322
GO:0031349	positive regulation of defense response	398	-1.51227	0.000422046	0.00883415	0.00761305
GO:0002407	dendritic cell chemotaxis	26	-1.96941	0.000385452	0.00817986	0.00704919
GO:0070098	chemokine-mediated signaling pathway	79	-1.83434	0.000379106	0.00807312	0.00695721
GO:0046634	regulation of alpha-beta T cell activation	109	-1.79502	0.000352865	0.00756686	0.00652093
GO:0031069	hair follicle morphogenesis	32	-1.96786	0.000352122	0.00756686	0.00652093
GO:0002718	regulation of cytokine production involved in immune response	110	-1.78811	0.000303887	0.00668007	0.00575672
GO:0046189	phenol-containing compound biosynthetic process	40	-1.95518	0.000303646	0.00668007	0.00575672
GO:0060326	cell chemotaxis	270	-1.6168	0.000288256	0.00638222	0.00550003
GO:0042303	molting cycle	109	-1.80742	0.000288015	0.00638222	0.00550003
GO:0042633	hair cycle	109	-1.80742	0.000288015	0.00638222	0.00550003
GO:1990266	neutrophil migration	114	-1.77725	0.000279774	0.00626223	0.00539663
GO:0019748	secondary metabolic process	55	-1.91159	0.000269696	0.00605877	0.00522129
GO:0022404	molting cycle process	94	-1.84491	0.0002678	0.00603829	0.00520365
GO:0022405	hair cycle process	94	-1.84491	0.0002678	0.00603829	0.00520365
GO:0001768	establishment of T cell polarity	15	-1.96549	0.000256354	0.00582304	0.00501815
GO:0002698	negative regulation of immune effector process	113	-1.7788	0.000250331	0.00570736	0.00491846
GO:0046148	pigment biosynthetic process	55	-1.91941	0.000240874	0.00553288	0.0047681
GO:0046631	alpha-beta T cell activation	167	-1.69822	0.000227713	0.00527006	0.0045416
GO:0001767	establishment of lymphocyte polarity	16	-1.98911	0.00022737	0.00527006	0.0045416
GO:0001942	hair follicle development	91	-1.80854	0.000205924	0.00485743	0.00418601
GO:0048730	epidermis morphogenesis	36	-1.99105	0.000204836	0.00485043	0.00417997
GO:0002456	T cell mediated immunity	118	-1.75253	0.000191873	0.00456107	0.00393061
GO:1990868	response to chemokine	87	-1.86081	0.000188391	0.00451328	0.00388943
GO:1990869	cellular response to chemokine	87	-1.86081	0.000188391	0.00451328	0.00388943
GO:0002381	immunoglobulin production involved in immunoglobulin-mediated immune response	70	-1.89945	0.00017315	0.004214	0.00363152
GO:0002437	inflammatory response to antigenic stimulus	69	-1.9324	0.000171635	0.00419378	0.0036141
GO:0045785	positive regulation of cell adhesion	454	-1.52433	0.000143384	0.00356022	0.00306811
GO:0030888	regulation of B cell proliferation	59	-1.97658	0.000142539	0.00355362	0.00306242
GO:0050671	positive regulation of lymphocyte proliferation	137	-1.79035	0.000139872	0.00350137	0.0030174
GO:0002705	positive regulation of leukocyte mediated immunity	140	-1.77246	0.000137491	0.00345588	0.00297819
GO:0071621	granulocyte chemotaxis	117	-1.78715	0.000133227	0.00337637	0.00290967
GO:0050777	negative regulation of immune response	173	-1.76273	0.000118707	0.00305896	0.00263613
GO:0002700	regulation of production of molecular mediator of immune response	174	-1.73126	0.000111237	0.0029071	0.00250527
GO:0002399	MHC class II protein complex assembly	14	-2.00734	0.000111866	0.0029071	0.00250527
GO:0002503	peptide antigen assembly with MHC class II protein complex	14	-2.00734	0.000111866	0.0029071	0.00250527
GO:0001910	regulation of leukocyte mediated cytotoxicity	91	-1.84507	0.00010831	0.00285094	0.00245686
GO:0002831	regulation of response to biotic stimulus	424	-1.54304	0.000106259	0.00281164	0.002423
GO:0032755	positive regulation of interleukin-6 production	91	-1.84645	0.000106359	0.00281164	0.002423
GO:0002285	lymphocyte activation involved in immune response	187	-1.78202	8.83712e-05	0.0024088	0.00207584
GO:0030217	T cell differentiation	287	-1.63658	8.28688e-05	0.00228934	0.0019729
GO:0032946	positive regulation of mononuclear cell proliferation	140	-1.79624	8.23685e-05	0.00228582	0.00196986
GO:0050900	leukocyte migration	356	-1.59353	6.87658e-05	0.00196105	0.00168998
GO:0042129	regulation of T cell proliferation	174	-1.75451	6.90669e-05	0.00196105	0.00168998
GO:0097530	granulocyte migration	140	-1.80883	6.84079e-05	0.00196049	0.0016895
GO:0072676	lymphocyte migration	109	-1.90255	5.71329e-05	0.00167654	0.0014448
GO:0071674	mononuclear cell migration	182	-1.78143	5.68321e-05	0.00167573	0.0014441
GO:0098773	skin epidermis development	121	-1.87461	5.33916e-05	0.00159732	0.00137653
GO:0045619	regulation of lymphocyte differentiation	202	-1.74682	4.6476e-05	0.00143235	0.00123436
GO:0043473	pigmentation	108	-1.85931	4.61207e-05	0.00142858	0.00123111
GO:0032635	interleukin-6 production	145	-1.82855	4.46346e-05	0.00138956	0.00119749
GO:0032675	regulation of interleukin-6 production	145	-1.82855	4.46346e-05	0.00138956	0.00119749
GO:0048066	developmental pigmentation	45	-2.05686	4.24867e-05	0.00133626	0.00115156
GO:0032609	type II interferon production	111	-1.91711	3.83897e-05	0.00122644	0.00105692
GO:0032649	regulation of type II interferon production	111	-1.91711	3.83897e-05	0.00122644	0.00105692
GO:0030595	leukocyte chemotaxis	212	-1.75609	3.47585e-05	0.00113997	0.000982396
GO:1902105	regulation of leukocyte differentiation	298	-1.67527	3.4138e-05	0.00112564	0.000970045
GO:0002822	regulation of adaptive immune response based on somatic recombination of immune receptors built from immunoglobulin superfamily domains	182	-1.81471	3.37054e-05	0.00111738	0.000962928
GO:0006582	melanin metabolic process	24	-2.11497	2.53826e-05	0.000851985	0.000734219
GO:0002377	immunoglobulin production	191	-1.81214	2.32209e-05	0.000786816	0.000678058
GO:0002819	regulation of adaptive immune response	197	-1.81747	2.02566e-05	0.000690186	0.000594784
GO:0042098	T cell proliferation	204	-1.77859	1.9758e-05	0.000676959	0.000583386
GO:0044550	secondary metabolite biosynthetic process	24	-2.12778	1.79407e-05	0.000621639	0.000535713
GO:0034612	response to tumor necrosis factor	228	-1.81474	1.66895e-05	0.000584894	0.000504047
GO:0042438	melanin biosynthetic process	23	-2.11984	1.40588e-05	0.000498397	0.000429506
GO:0070665	positive regulation of leukocyte proliferation	154	-1.83089	1.3623e-05	0.000485753	0.00041861
GO:0031341	regulation of cell killing	103	-1.97678	1.28204e-05	0.000465252	0.000400942
GO:0071356	cellular response to tumor necrosis factor	206	-1.78318	1.23728e-05	0.000454386	0.000391578
GO:0050870	positive regulation of T cell activation	240	-1.78928	8.33415e-06	0.000313579	0.000270234
GO:0042100	B cell proliferation	81	-2.04479	6.83375e-06	0.000261946	0.000225738
GO:0022409	positive regulation of cell-cell adhesion	306	-1.74897	6.592e-06	0.000254269	0.000219122
GO:0050727	regulation of inflammatory response	357	-1.70757	6.06824e-06	0.000237048	0.000204282
GO:0051250	negative regulation of lymphocyte activation	154	-1.86919	5.58276e-06	0.000220897	0.000190363
GO:0050866	negative regulation of cell activation	204	-1.84112	5.05687e-06	0.000202704	0.000174685
GO:0019724	B cell mediated immunity	138	-1.95674	4.94089e-06	0.000199359	0.000171802
GO:0050851	antigen receptor-mediated signaling pathway	190	-1.89587	4.58082e-06	0.000186054	0.000160337
GO:0002706	regulation of lymphocyte mediated immunity	174	-1.89531	4.34457e-06	0.000178827	0.000154109
GO:0050867	positive regulation of cell activation	370	-1.74396	3.34792e-06	0.000147644	0.000127235
GO:1903039	positive regulation of leukocyte cell-cell adhesion	262	-1.81351	3.04861e-06	0.000136475	0.000117611
GO:0002699	positive regulation of immune effector process	247	-1.81981	2.56863e-06	0.000117651	0.000101389
GO:0002695	negative regulation of leukocyte activation	184	-1.92342	2.32366e-06	0.000109623	9.44704e-05
GO:0050864	regulation of B cell activation	122	-2.01321	1.59425e-06	7.88512e-05	6.79519e-05
GO:0030183	B cell differentiation	132	-1.99775	1.38926e-06	6.97408e-05	6.01008e-05
GO:0022407	regulation of cell-cell adhesion	457	-1.72335	7.1845e-07	4.15684e-05	3.58226e-05
GO:0051251	positive regulation of lymphocyte activation	314	-1.80963	7.16281e-07	4.15684e-05	3.58226e-05
GO:0002683	negative regulation of immune system process	438	-1.74896	6.61315e-07	3.93771e-05	3.39342e-05
GO:1903037	regulation of leukocyte cell-cell adhesion	353	-1.7716	6.47972e-07	3.93467e-05	3.39079e-05
GO:0007159	leukocyte cell-cell adhesion	387	-1.7551	5.35676e-07	3.35234e-05	2.88897e-05
GO:0002696	positive regulation of leukocyte activation	357	-1.78292	5.27075e-07	3.33253e-05	2.87189e-05
GO:0050670	regulation of lymphocyte proliferation	226	-1.95298	5.1187e-07	3.30452e-05	2.84775e-05
GO:0002263	cell activation involved in immune response	275	-1.88949	3.49562e-07	2.35589e-05	2.03025e-05
GO:0050863	regulation of T cell activation	359	-1.8133	2.77442e-07	1.91185e-05	1.64759e-05
GO:0002366	leukocyte activation involved in immune response	271	-1.89471	2.06077e-07	1.46962e-05	1.26648e-05
GO:0070663	regulation of leukocyte proliferation	250	-1.91758	1.97018e-07	1.42154e-05	1.22505e-05
GO:0032944	regulation of mononuclear cell proliferation	229	-1.95862	1.85463e-07	1.38713e-05	1.19539e-05
GO:0016064	immunoglobulin mediated immune response	135	-2.1133	6.89678e-08	5.8086e-06	5.0057e-06
GO:0002768	immune response-regulating cell surface receptor signaling pathway	303	-1.91529	5.40508e-08	4.87491e-06	4.20107e-06
GO:0050853	B cell receptor signaling pathway	71	-2.31516	5.38856e-08	4.87491e-06	4.20107e-06
GO:0001819	positive regulation of cytokine production	441	-1.80791	3.35159e-08	3.16236e-06	2.72524e-06
GO:0019221	cytokine-mediated signaling pathway	431	-1.80009	2.5197e-08	2.57555e-06	2.21954e-06
GO:0002703	regulation of leukocyte mediated immunity	233	-2.01224	2.48181e-08	2.57555e-06	2.21954e-06
GO:0002757	immune response-activating signaling pathway	393	-1.84568	2.28771e-08	2.4615e-06	2.12125e-06
GO:0002253	activation of immune response	456	-1.79809	2.19214e-08	2.40079e-06	2.06894e-06
GO:0002764	immune response-regulating signaling pathway	419	-1.86297	1.42951e-08	1.71906e-06	1.48144e-06
GO:0030098	lymphocyte differentiation	394	-1.89179	6.72603e-09	8.59998e-07	7.41125e-07
GO:0042113	B cell activation	249	-2.04802	6.00231e-09	8.00264e-07	6.89647e-07
GO:1903131	mononuclear cell differentiation	441	-1.8657	4.88333e-09	6.65544e-07	5.73549e-07
GO:0046651	lymphocyte proliferation	277	-2.04368	1.68274e-09	2.51713e-07	2.1692e-07
GO:0002449	lymphocyte mediated immunity	280	-2.00003	1.60518e-09	2.46115e-07	2.12095e-07
GO:0045103	intermediate filament-based process	87	-2.34056	1.21112e-09	1.90456e-07	1.6413e-07
GO:0045104	intermediate filament cytoskeleton organization	86	-2.35672	8.64333e-10	1.39499e-07	1.20216e-07
GO:0070661	leukocyte proliferation	314	-2.00252	8.00264e-10	1.34993e-07	1.16334e-07
GO:0002697	regulation of immune effector process	355	-1.9524	7.2916e-10	1.2777e-07	1.10109e-07
GO:0032943	mononuclear cell proliferation	283	-2.03985	4.44906e-10	8.5269e-08	7.34827e-08
GO:0002460	adaptive immune response based on somatic recombination of immune receptors built from immunoglobulin superfamily domains	294	-2.0307	2.95465e-10	6.47175e-08	5.57719e-08
GO:0045109	intermediate filament organization	67	-2.43828	1.52716e-10	4.00711e-08	3.45323e-08
GO:0051249	regulation of lymphocyte activation	478	-1.97988	5.62826e-12	1.91767e-09	1.6526e-09
GO:0002443	leukocyte mediated immunity	373	-2.07849	4.23256e-12	1.52696e-09	1.31589e-09
GO:0009913	epidermal cell differentiation	223	-2.25691	1.16421e-12	4.76007e-10	4.10211e-10
GO:0030216	keratinocyte differentiation	165	-2.47093	1.40506e-15	7.83387e-13	6.75103e-13
GO:0031424	keratinization	76	-2.65123	9.27842e-16	5.69045e-13	4.90389e-13
GO:0008544	epidermis development	355	-2.24445	2.87611e-16	2.2049e-13	1.90013e-13
GO:0043588	skin development	298	-2.36452	7.1958e-18	8.82637e-15	7.60634e-15
DISEASE ONTOLOGY (DO)
ID	Description	setSize	NES	pvalue	p.adjust	qvalue
DOID:612	primary immunodeficiency disease	330	-0.494735	-1.93398	5.3039e-09	6.33286e-06
DOID:104	bacterial infectious disease	310	-0.496017	-1.92766	1.26307e-08	7.54055e-06
DOID:37	skin disease	475	-0.434708	-1.75636	9.35919e-08	3.72496e-05
DOID:526	human immunodeficiency virus infectious disease	199	-0.533802	-1.97337	1.4102e-07	4.20944e-05
DOID:0060005	autoimmune disease of endocrine system	108	-0.61839	-2.10258	2.47491e-07	5.91009e-05
DOID:0050338	primary bacterial infectious disease	255	-0.491151	-1.86973	4.89032e-07	9.73174e-05
DOID:12361	Graves' disease	96	-0.635556	-2.12661	6.33591e-07	0.000108073
DOID:1040	chronic lymphocytic leukemia	212	-0.504562	-1.88048	7.91408e-07	0.000118118
DOID:2115	B cell deficiency	66	-0.67591	-2.12565	3.17667e-06	0.000421438
DOID:399	tuberculosis	170	-0.514552	-1.87252	1.34065e-05	0.00160074
DOID:2048	autoimmune hepatitis	31	-0.766904	-2.10001	1.70327e-05	0.00184882
DOID:3310	atopic dermatitis	153	-0.510413	-1.83117	2.23361e-05	0.00222244
DOID:3042	allergic contact dermatitis	162	-0.509127	-1.84386	3.15742e-05	0.00243143
DOID:2773	contact dermatitis	165	-0.502001	-1.8214	3.11326e-05	0.00243143
DOID:2163	nasal cavity disease	137	-0.517884	-1.81558	2.96747e-05	0.00243143
DOID:3213	demyelinating disease	232	-0.454853	-1.71252	3.2582e-05	0.00243143
DOID:2583	agammaglobulinemia	51	-0.680877	-2.06075	3.73209e-05	0.00262124
DOID:9744	type 1 diabetes mellitus	154	-0.512909	-1.84239	4.85254e-05	0.00321885
DOID:0080809	chronic asthma	64	-0.628892	-1.96676	5.63821e-05	0.00354317
DOID:421	hair disease	76	-0.612144	-1.98136	8.06009e-05	0.00458273
DOID:700	mitochondrial metabolism disease	212	0.423714	1.67786	7.77798e-05	0.00458273
DOID:4483	rhinitis	136	-0.518522	-1.81948	8.69593e-05	0.00471952
DOID:0070296	primary autosomal recessive microcephaly	29	0.708849	1.9845	0.000102535	0.0048987
DOID:0060060	non-Hodgkin lymphoma	105	-0.541751	-1.84157	0.000102569	0.0048987
DOID:2394	ovarian cancer	410	0.353703	1.49351	9.63388e-05	0.0048987
DOID:0070297	primary microcephaly	31	0.699586	1.97737	0.000107101	0.00491841
DOID:0050632	oculocutaneous albinism	10	-0.906987	-1.92906	0.000124147	0.00549006
DOID:865	vasculitis	135	-0.512263	-1.80241	0.00013408	0.00571757
DOID:535	sleep disorder	66	-0.623517	-1.96088	0.000143878	0.00573347
DOID:0060058	lymphoma	150	-0.481701	-1.72113	0.000144057	0.00573347
DOID:10952	nephritis	276	-0.422412	-1.62396	0.000151905	0.0058508
DOID:2723	dermatitis	215	-0.439213	-1.63648	0.000197905	0.00738433
DOID:1697	ichthyosis	27	-0.748023	-1.9975	0.000231198	0.0080071
DOID:12306	vitiligo	72	-0.583247	-1.87458	0.000234714	0.0080071
DOID:2377	multiple sclerosis	220	-0.442875	-1.64872	0.000226219	0.0080071
DOID:2825	nose disease	147	-0.496741	-1.76542	0.000263267	0.00873168
DOID:987	alopecia	59	-0.621738	-1.91322	0.000302743	0.00926858
DOID:4535	hypotrichosis	70	-0.57793	-1.84967	0.000297294	0.00926858
DOID:1037	lymphoid leukemia	485	-0.366928	-1.485	0.000300568	0.00926858
DOID:9065	leishmaniasis	30	-0.727018	-1.9816	0.000376867	0.0109751
DOID:1342	congenital hypoplastic anemia	60	0.567505	1.86041	0.000372346	0.0109751
DOID:14004	thoracic aortic aneurysm	28	0.680309	1.88651	0.000405795	0.0115362
DOID:2152	ovary epithelial cancer	320	0.367967	1.51764	0.000422628	0.0117353
DOID:9206	Barrett's esophagus	37	0.63944	1.88409	0.000460449	0.0121556
DOID:9074	systemic lupus erythematosus	170	-0.465416	-1.6937	0.000468305	0.0121556
DOID:1036	chronic leukemia	212	-0.432625	-1.61238	0.000467011	0.0121556
DOID:3910	lung adenocarcinoma	246	0.383903	1.54907	0.000510798	0.0129765
DOID:10325	silicosis	31	-0.700815	-1.91904	0.000525035	0.0130603
DOID:10907	microcephaly	73	0.533214	1.80675	0.000551094	0.0134053
DOID:8857	lupus erythematosus	176	-0.462566	-1.69125	0.00056136	0.0134053
DOID:5683	hereditary breast ovarian cancer syndrome	213	0.392472	1.55586	0.000631502	0.0147846
DOID:1883	hepatitis C	223	-0.431932	-1.61263	0.000646888	0.0148535
DOID:707	B-cell lymphoma	62	-0.584655	-1.82025	0.000723852	0.0163072
DOID:2921	glomerulonephritis	213	-0.423967	-1.58062	0.000764009	0.016725
DOID:2151	malignant ovarian surface epithelial-stromal neoplasm	304	0.355988	1.46036	0.000784422	0.016725
DOID:4001	ovarian carcinoma	304	0.355988	1.46036	0.000784422	0.016725
DOID:12177	common variable immunodeficiency	40	-0.654902	-1.88207	0.000863177	0.0180813
DOID:4481	allergic rhinitis	102	-0.511632	-1.72942	0.00089538	0.0181201
DOID:2237	hepatitis	396	-0.373501	-1.48236	0.000892644	0.0181201
DOID:12297	Vogt-Koyanagi-Harada disease	10	-0.867743	-1.84559	0.00100796	0.0200585
DOID:0060031	autoimmune disease of gastrointestinal tract	103	-0.507021	-1.71763	0.00102627	0.0200881
DOID:0050873	follicular lymphoma	10	-0.866204	-1.84232	0.00111314	0.0214369
DOID:0080811	extrinsic asthma	50	-0.598764	-1.80823	0.00144887	0.0262114
DOID:9415	allergic asthma	50	-0.598764	-1.80823	0.00144887	0.0262114
DOID:7693	abdominal aortic aneurysm	72	-0.543554	-1.747	0.0014183	0.0262114
DOID:633	myositis	100	-0.501437	-1.68541	0.00144637	0.0262114
DOID:2121	ectodermal dysplasia	30	-0.691684	-1.8853	0.00157286	0.0276176
DOID:11054	urinary bladder cancer	232	0.369394	1.48273	0.00155616	0.0276176
DOID:1247	blood coagulation disease	202	-0.424723	-1.57146	0.0016818	0.0291025
DOID:437	myasthenia gravis	43	-0.645368	-1.87732	0.00174125	0.0292823
DOID:2957	pulmonary tuberculosis	70	-0.533611	-1.70782	0.00171962	0.0292823
DOID:13241	Behcet's disease	98	-0.504773	-1.69151	0.00180563	0.0299434
DOID:3234	central nervous system lymphoma	11	-0.83474	-1.81442	0.00191796	0.0309825
DOID:1586	rheumatic fever	10	-0.850388	-1.80868	0.00192019	0.0309825
DOID:628	combined T cell and B cell immunodeficiency	26	-0.694475	-1.83816	0.00194964	0.0310383
DOID:7147	ankylosing spondylitis	74	-0.538142	-1.73635	0.00205613	0.0323028
DOID:12030	panuveitis	30	-0.682362	-1.85989	0.00214696	0.0332918
DOID:2959	hyperimmunoglobulin syndrome	10	-0.841456	-1.78968	0.00262482	0.0386919
DOID:0050564	autosomal dominant nonsyndromic deafness	56	0.542769	1.7508	0.00256496	0.0386919
DOID:3907	lung squamous cell carcinoma	63	0.523063	1.725	0.00253944	0.0386919
DOID:974	upper respiratory tract disease	176	-0.441338	-1.61364	0.00260996	0.0386919
DOID:13636	Fanconi anemia	37	0.590304	1.73931	0.00288044	0.041942
DOID:3211	lysosomal storage disease	309	-0.370646	-1.44039	0.00321429	0.0462393
DOID:0050745	diffuse large B-cell lymphoma	21	-0.719595	-1.82984	0.00337992	0.0463865
DOID:2213	hemorrhagic disease	72	-0.525041	-1.68751	0.0033237	0.0463865
DOID:2789	parasitic protozoa infectious disease	151	-0.439011	-1.57112	0.00331092	0.0463865
DOID:3082	interstitial lung disease	229	-0.402925	-1.51347	0.00335875	0.0463865
DOID:363	uterine cancer	202	0.373462	1.47109	0.00354168	0.0480541
HALLMARK
ID	Description	setSize	NES	pvalue	p.adjust	qvalue
HALLMARK_E2F_TARGETS	HALLMARK_E2F_TARGETS	200	2.80872	1e-10	1.66667e-09	9.47368e-10
HALLMARK_G2M_CHECKPOINT	HALLMARK_G2M_CHECKPOINT	200	2.68031	1e-10	1.66667e-09	9.47368e-10
HALLMARK_MYC_TARGETS_V1	HALLMARK_MYC_TARGETS_V1	199	2.27288	1e-10	1.66667e-09	9.47368e-10
HALLMARK_OXIDATIVE_PHOSPHORYLATION	HALLMARK_OXIDATIVE_PHOSPHORYLATION	200	1.99941	1.35745e-08	1.69681e-07	9.64505e-08
HALLMARK_GLYCOLYSIS	HALLMARK_GLYCOLYSIS	196	1.84501	1.67494e-06	1.39578e-05	7.93392e-06
HALLMARK_MITOTIC_SPINDLE	HALLMARK_MITOTIC_SPINDLE	199	1.81295	4.64885e-06	3.32061e-05	1.8875e-05
HALLMARK_EPITHELIAL_MESENCHYMAL_TRANSITION	HALLMARK_EPITHELIAL_MESENCHYMAL_TRANSITION	198	1.79713	1.59336e-05	9.95852e-05	5.66063e-05
HALLMARK_DNA_REPAIR	HALLMARK_DNA_REPAIR	149	1.81417	2.60772e-05	0.000144874	8.23492e-05
HALLMARK_CHOLESTEROL_HOMEOSTASIS	HALLMARK_CHOLESTEROL_HOMEOSTASIS	74	1.71526	0.000624938	0.00240361	0.00136626
HALLMARK_MTORC1_SIGNALING	HALLMARK_MTORC1_SIGNALING	200	1.53882	0.00061924	0.00240361	0.00136626
HALLMARK_MYOGENESIS	HALLMARK_MYOGENESIS	176	1.57759	0.000732462	0.00261593	0.00148695
HALLMARK_APICAL_JUNCTION	HALLMARK_APICAL_JUNCTION	194	1.53846	0.0010921	0.00364034	0.00206924
HALLMARK_SPERMATOGENESIS	HALLMARK_SPERMATOGENESIS	108	1.48587	0.00645446	0.0179291	0.0101912
HALLMARK_ANDROGEN_RESPONSE	HALLMARK_ANDROGEN_RESPONSE	99	1.49038	0.0096821	0.0254792	0.0144829
HALLMARK_HYPOXIA	HALLMARK_HYPOXIA	192	1.39034	0.0158942	0.0361232	0.0205332
HALLMARK_FATTY_ACID_METABOLISM	HALLMARK_FATTY_ACID_METABOLISM	155	1.3889	0.017245	0.0374891	0.0213096
HALLMARK_IL2_STAT5_SIGNALING	HALLMARK_IL2_STAT5_SIGNALING	193	-1.45838	0.010574	0.026435	0.0150262
HALLMARK_KRAS_SIGNALING_DN	HALLMARK_KRAS_SIGNALING_DN	164	-1.43474	0.011269	0.0268308	0.0152512
HALLMARK_INFLAMMATORY_RESPONSE	HALLMARK_INFLAMMATORY_RESPONSE	196	-1.51695	0.00274345	0.00806896	0.00458657
HALLMARK_INTERFERON_GAMMA_RESPONSE	HALLMARK_INTERFERON_GAMMA_RESPONSE	199	-1.72613	8.18577e-05	0.00037208	0.000211498
HALLMARK_ALLOGRAFT_REJECTION	HALLMARK_ALLOGRAFT_REJECTION	188	-1.76525	5.11964e-05	0.000255982	0.000145506
HALLMARK_INTERFERON_ALPHA_RESPONSE	HALLMARK_INTERFERON_ALPHA_RESPONSE	97	-1.65481	0.0015467	0.00483344	0.00274743
HALLMARK_TNFA_SIGNALING_VIA_NFKB	HALLMARK_TNFA_SIGNALING_VIA_NFKB	200	-2.00829	5.8446e-08	5.8446e-07	3.32219e-07
HGSIL vs ASCC
GENE ONTOLOGY (GO)
ID	Description	setSize	NES	pvalue	p.adjust	qvalue
GO:0002377	immunoglobulin production	191	2.51719	2.55204e-33	1.56516e-29	1.36547e-29
GO:0002440	production of molecular mediator of immune response	296	2.24273	6.95115e-26	2.13157e-22	1.85962e-22
GO:0001819	positive regulation of cytokine production	441	1.8246	2.46336e-14	5.03593e-11	4.39342e-11
GO:0002253	activation of immune response	456	1.75261	2.9649e-12	4.54593e-09	3.96594e-09
GO:0050900	leukocyte migration	356	1.83414	3.93902e-12	4.8316e-09	4.21517e-09
GO:0002764	immune response-regulating signaling pathway	419	1.78916	5.96386e-12	6.09606e-09	5.3183e-09
GO:0002768	immune response-regulating cell surface receptor signaling pathway	303	1.86161	1.08692e-11	8.33258e-09	7.26948e-09
GO:0002757	immune response-activating signaling pathway	393	1.77228	5.23602e-11	3.56806e-08	3.11283e-08
GO:0051249	regulation of lymphocyte activation	478	1.70879	7.08483e-11	4.34513e-08	3.79076e-08
GO:0070663	regulation of leukocyte proliferation	250	1.89479	1.34792e-10	6.88898e-08	6.01005e-08
GO:0030595	leukocyte chemotaxis	212	1.93914	1.60306e-10	7.56275e-08	6.59787e-08
GO:0032944	regulation of mononuclear cell proliferation	229	1.9082	2.36165e-10	9.05251e-08	7.89755e-08
GO:0050670	regulation of lymphocyte proliferation	226	1.9072	2.32081e-10	9.05251e-08	7.89755e-08
GO:0050867	positive regulation of cell activation	370	1.75788	2.19774e-10	9.05251e-08	7.89755e-08
GO:0002696	positive regulation of leukocyte activation	357	1.77769	2.95337e-10	1.06547e-07	9.29535e-08
GO:1990266	neutrophil migration	114	2.10766	3.92006e-10	1.14484e-07	9.9878e-08
GO:0097530	granulocyte migration	140	2.02859	3.89178e-10	1.14484e-07	9.9878e-08
GO:0097529	myeloid leukocyte migration	212	1.92192	3.87039e-10	1.14484e-07	9.9878e-08
GO:0002443	leukocyte mediated immunity	373	1.75659	6.16873e-10	1.71967e-07	1.50027e-07
GO:0019221	cytokine-mediated signaling pathway	431	1.68381	6.86645e-10	1.83095e-07	1.59735e-07
GO:0002429	immune response-activating cell surface receptor signaling pathway	278	1.81945	8.63974e-10	2.20781e-07	1.92613e-07
GO:0070098	chemokine-mediated signaling pathway	79	2.16566	1.34891e-09	3.18188e-07	2.77592e-07
GO:0070661	leukocyte proliferation	314	1.75912	1.5672e-09	3.55986e-07	3.10568e-07
GO:0030593	neutrophil chemotaxis	95	2.10906	1.82636e-09	4.00038e-07	3.49e-07
GO:0022409	positive regulation of cell-cell adhesion	306	1.75902	2.28153e-09	4.82504e-07	4.20945e-07
GO:1990868	response to chemokine	87	2.1192	2.74982e-09	5.44021e-07	4.74612e-07
GO:1990869	cellular response to chemokine	87	2.1192	2.74982e-09	5.44021e-07	4.74612e-07
GO:0046651	lymphocyte proliferation	277	1.80654	3.09998e-09	5.94131e-07	5.1833e-07
GO:0051251	positive regulation of lymphocyte activation	314	1.74485	3.60375e-09	6.69752e-07	5.84303e-07
GO:0071674	mononuclear cell migration	182	1.90154	4.92476e-09	8.8834e-07	7.75002e-07
GO:0032943	mononuclear cell proliferation	283	1.79876	5.83499e-09	1.02246e-06	8.92008e-07
GO:0060326	cell chemotaxis	270	1.7933	6.29199e-09	1.07191e-06	9.35152e-07
GO:0002274	myeloid leukocyte activation	218	1.85017	7.36287e-09	1.22044e-06	1.06474e-06
GO:0022407	regulation of cell-cell adhesion	457	1.62174	9.90561e-09	1.59871e-06	1.39474e-06
GO:0002449	lymphocyte mediated immunity	280	1.77781	1.1997e-08	1.8866e-06	1.6459e-06
GO:0007159	leukocyte cell-cell adhesion	387	1.67145	1.39416e-08	2.1376e-06	1.86487e-06
GO:0071621	granulocyte chemotaxis	117	2.02085	1.45366e-08	2.17446e-06	1.89704e-06
GO:0070665	positive regulation of leukocyte proliferation	154	1.93528	1.49684e-08	2.18574e-06	1.90688e-06
GO:1903039	positive regulation of leukocyte cell-cell adhesion	262	1.76083	3.90007e-08	5.43616e-06	4.7426e-06
GO:0050870	positive regulation of T cell activation	240	1.77162	5.62252e-08	7.66287e-06	6.68521e-06
GO:0016064	immunoglobulin mediated immune response	135	1.91733	7.36678e-08	9.82184e-06	8.56873e-06
GO:0050671	positive regulation of lymphocyte proliferation	137	1.91078	7.79742e-08	1.01748e-05	8.87666e-06
GO:0032946	positive regulation of mononuclear cell proliferation	140	1.91291	8.23473e-08	1.05216e-05	9.1792e-06
GO:0050866	negative regulation of cell activation	204	1.79508	1.14313e-07	1.40216e-05	1.22327e-05
GO:0050863	regulation of T cell activation	359	1.6552	1.13501e-07	1.40216e-05	1.22327e-05
GO:1903037	regulation of leukocyte cell-cell adhesion	353	1.6647	1.19938e-07	1.44231e-05	1.25829e-05
GO:0050727	regulation of inflammatory response	357	1.65936	1.28364e-07	1.51395e-05	1.3208e-05
GO:0042113	B cell activation	249	1.75579	1.47189e-07	1.70323e-05	1.48592e-05
GO:0042129	regulation of T cell proliferation	174	1.83456	1.97073e-07	2.19755e-05	1.91717e-05
GO:0050851	antigen receptor-mediated signaling pathway	190	1.80282	1.9396e-07	2.19755e-05	1.91717e-05
GO:0042098	T cell proliferation	204	1.7772	2.56012e-07	2.80379e-05	2.44607e-05
GO:0071219	cellular response to molecule of bacterial origin	200	1.75561	2.8715e-07	3.08963e-05	2.69544e-05
GO:0034341	response to type II interferon	128	1.88081	3.02716e-07	3.20096e-05	2.79257e-05
GO:0002683	negative regulation of immune system process	438	1.5807	3.12175e-07	3.24503e-05	2.83101e-05
GO:0002526	acute inflammatory response	92	1.96672	3.29102e-07	3.36397e-05	2.93478e-05
GO:0002460	adaptive immune response based on somatic recombination of immune receptors built from immunoglobulin superfamily domains	294	1.68325	3.83669e-07	3.85744e-05	3.36529e-05
GO:1903131	mononuclear cell differentiation	441	1.56919	4.01286e-07	3.96949e-05	3.46305e-05
GO:0002695	negative regulation of leukocyte activation	184	1.78181	4.56473e-07	4.44373e-05	3.87678e-05
GO:0031349	positive regulation of defense response	398	1.61132	5.68476e-07	5.4476e-05	4.75257e-05
GO:0042102	positive regulation of T cell proliferation	99	1.95088	5.88846e-07	5.55598e-05	4.84713e-05
GO:0002703	regulation of leukocyte mediated immunity	233	1.74287	6.75252e-07	6.27473e-05	5.47417e-05
GO:0002685	regulation of leukocyte migration	209	1.73364	7.07617e-07	6.47734e-05	5.65093e-05
GO:0050864	regulation of B cell activation	122	1.88571	7.40087e-07	6.67494e-05	5.82332e-05
GO:0002831	regulation of response to biotic stimulus	424	1.54604	8.32723e-07	7.40158e-05	6.45725e-05
GO:0072676	lymphocyte migration	109	1.92961	8.52538e-07	7.46945e-05	6.51647e-05
GO:0002697	regulation of immune effector process	355	1.62603	9.04574e-07	7.81373e-05	6.81682e-05
GO:0019724	B cell mediated immunity	138	1.84927	1.17986e-06	0.000100502	8.76791e-05
GO:0071216	cellular response to biotic stimulus	227	1.70205	1.27183e-06	0.000105809	9.23093e-05
GO:0002366	leukocyte activation involved in immune response	271	1.66184	1.27668e-06	0.000105809	9.23093e-05
GO:0050729	positive regulation of inflammatory response	138	1.8411	1.39937e-06	0.000112926	9.8518e-05
GO:0002688	regulation of leukocyte chemotaxis	115	1.87992	1.47794e-06	0.000117717	0.000102698
GO:0002687	positive regulation of leukocyte migration	138	1.83849	1.52742e-06	0.000120098	0.000104775
GO:0002690	positive regulation of leukocyte chemotaxis	87	1.94455	1.58716e-06	0.000123216	0.000107495
GO:0002263	cell activation involved in immune response	275	1.66317	1.72758e-06	0.000130806	0.000114117
GO:0045088	regulation of innate immune response	345	1.6192	1.81973e-06	0.000136102	0.000118738
GO:0050853	B cell receptor signaling pathway	71	1.97451	1.95428e-06	0.000142686	0.000124481
GO:0048247	lymphocyte chemotaxis	53	2.01376	2.79607e-06	0.000201745	0.000176005
GO:0050921	positive regulation of chemotaxis	129	1.84113	2.93352e-06	0.000209201	0.00018251
GO:0002706	regulation of lymphocyte mediated immunity	174	1.76368	3.10812e-06	0.000219105	0.000191151
GO:0045785	positive regulation of cell adhesion	454	1.52468	3.32637e-06	0.000231825	0.000202248
GO:0032757	positive regulation of interleukin-8 production	57	2.00153	3.39858e-06	0.000234197	0.000204317
GO:0032637	interleukin-8 production	78	1.92495	4.37618e-06	0.000298213	0.000260165
GO:0071222	cellular response to lipopolysaccharide	191	1.73189	4.70627e-06	0.000317182	0.000276715
GO:0006909	phagocytosis	211	1.69717	4.94791e-06	0.000329843	0.00028776
GO:0032609	type II interferon production	111	1.83865	5.70274e-06	0.000372074	0.000324603
GO:0032649	regulation of type II interferon production	111	1.83865	5.70274e-06	0.000372074	0.000324603
GO:0032945	negative regulation of mononuclear cell proliferation	83	1.87745	6.06313e-06	0.000387346	0.000337926
GO:0050672	negative regulation of lymphocyte proliferation	83	1.87745	6.06313e-06	0.000387346	0.000337926
GO:0072677	eosinophil migration	24	2.05023	6.15185e-06	0.000388707	0.000339114
GO:0030098	lymphocyte differentiation	394	1.53563	6.2112e-06	0.000388707	0.000339114
GO:0051250	negative regulation of lymphocyte activation	154	1.75521	9.04017e-06	0.000560034	0.000488583
GO:0045089	positive regulation of innate immune response	277	1.61506	9.52125e-06	0.000583938	0.000509437
GO:0032496	response to lipopolysaccharide	302	1.56987	1.00447e-05	0.00060994	0.000532122
GO:0002237	response to molecule of bacterial origin	318	1.57591	1.01728e-05	0.000611665	0.000533627
GO:0002699	positive regulation of immune effector process	247	1.63768	1.0413e-05	0.00062003	0.000540924
GO:0032677	regulation of interleukin-8 production	77	1.9046	1.09068e-05	0.000643184	0.000561124
GO:0046883	regulation of hormone secretion	209	1.64997	1.22644e-05	0.000716357	0.000624961
GO:0042116	macrophage activation	95	1.83917	1.31757e-05	0.000762325	0.000665064
GO:0050764	regulation of phagocytosis	87	1.85128	1.77376e-05	0.00101668	0.000886968
GO:0032729	positive regulation of type II interferon production	72	1.86222	1.92129e-05	0.00109104	0.000951842
GO:0150076	neuroinflammatory response	61	1.91973	2.04546e-05	0.0011509	0.00100406
GO:0070664	negative regulation of leukocyte proliferation	90	1.82294	2.29455e-05	0.00127932	0.0011161
GO:0002833	positive regulation of response to biotic stimulus	299	1.55863	2.47062e-05	0.00136507	0.00119091
GO:0006953	acute-phase response	36	1.94339	2.49421e-05	0.0013658	0.00119155
GO:0071346	cellular response to type II interferon	106	1.79688	2.58365e-05	0.00140226	0.00122335
GO:0150077	regulation of neuroinflammatory response	31	1.95836	3.1824e-05	0.00171208	0.00149364
GO:0002218	activation of innate immune response	217	1.63438	3.7183e-05	0.00198298	0.00172999
GO:0043410	positive regulation of MAPK cascade	432	1.4625	3.85582e-05	0.0020386	0.00177851
GO:0048245	eosinophil chemotaxis	20	1.9781	4.0397e-05	0.00211756	0.00184739
GO:0002758	innate immune response-activating signaling pathway	193	1.64332	4.86606e-05	0.00250786	0.0021879
GO:1903530	regulation of secretion by cell	491	1.43692	4.86414e-05	0.00250786	0.0021879
GO:0070372	regulation of ERK1 and ERK2 cascade	266	1.57698	4.93333e-05	0.00252134	0.00219966
GO:0043252	sodium-independent organic anion transport	11	1.89986	4.98213e-05	0.00252524	0.00220306
GO:1903557	positive regulation of tumor necrosis factor superfamily cytokine production	98	1.76886	5.37754e-05	0.00270332	0.00235842
GO:0140546	defense response to symbiont	268	1.54879	6.01318e-05	0.00299828	0.00261575
GO:0032635	interleukin-6 production	145	1.67102	6.18827e-05	0.00301211	0.00262782
GO:0032675	regulation of interleukin-6 production	145	1.67102	6.18827e-05	0.00301211	0.00262782
GO:0070374	positive regulation of ERK1 and ERK2 cascade	183	1.65625	6.6426e-05	0.0032078	0.00279854
GO:0070371	ERK1 and ERK2 cascade	290	1.52424	7.5989e-05	0.00364094	0.00317642
GO:0009615	response to virus	364	1.48923	7.77468e-05	0.00369629	0.0032247
GO:0051897	positive regulation of protein kinase B signaling	107	1.71113	7.85263e-05	0.00370463	0.00323198
GO:0002285	lymphocyte activation involved in immune response	187	1.61492	8.15905e-05	0.00381981	0.00333246
GO:0071706	tumor necrosis factor superfamily cytokine production	160	1.64712	9.34493e-05	0.00430921	0.00375942
GO:1903555	regulation of tumor necrosis factor superfamily cytokine production	160	1.64712	9.34493e-05	0.00430921	0.00375942
GO:0002675	positive regulation of acute inflammatory response	24	1.94115	0.000101921	0.00463023	0.00403949
GO:0072015	podocyte development	11	1.87911	0.000103558	0.00467001	0.00407419
GO:0002381	immunoglobulin production involved in immunoglobulin-mediated immune response	70	1.79812	0.000104339	0.0046709	0.00407497
GO:0032640	tumor necrosis factor production	156	1.61438	0.000115205	0.00508312	0.00443459
GO:0032680	regulation of tumor necrosis factor production	156	1.61438	0.000115205	0.00508312	0.00443459
GO:0071675	regulation of mononuclear cell migration	114	1.72713	0.000118426	0.00516248	0.00450383
GO:0002819	regulation of adaptive immune response	197	1.57464	0.000118687	0.00516248	0.00450383
GO:0032760	positive regulation of tumor necrosis factor production	95	1.7411	0.000132022	0.00570206	0.00497457
GO:0097028	dendritic cell differentiation	41	1.91587	0.000146797	0.00629585	0.0054926
GO:0051607	defense response to virus	267	1.53083	0.000148421	0.00632129	0.00551479
GO:0007162	negative regulation of cell adhesion	280	1.51366	0.000153054	0.00647366	0.00564773
GO:0002548	monocyte chemotaxis	56	1.82324	0.000167168	0.00692731	0.0060435
GO:0032722	positive regulation of chemokine production	61	1.82725	0.000166073	0.00692731	0.0060435
GO:0002822	regulation of adaptive immune response based on somatic recombination of immune receptors built from immunoglobulin superfamily domains	182	1.58931	0.000171386	0.00705444	0.00615441
GO:0016554	cytidine to uridine editing	12	1.85394	0.000179419	0.00733585	0.00639991
GO:0046887	positive regulation of hormone secretion	112	1.71518	0.000181964	0.00739065	0.00644772
GO:1903038	negative regulation of leukocyte cell-cell adhesion	134	1.6512	0.000193087	0.0077908	0.00679682
GO:0032755	positive regulation of interleukin-6 production	91	1.71762	0.000196216	0.00786531	0.00686182
GO:0021871	forebrain regionalization	17	1.90439	0.000202659	0.00807081	0.0070411
GO:0050868	negative regulation of T cell activation	120	1.68109	0.000205153	0.00811745	0.00708179
GO:1902105	regulation of leukocyte differentiation	298	1.47781	0.000221269	0.00869899	0.00758914
GO:0002673	regulation of acute inflammatory response	40	1.88482	0.000230559	0.00900648	0.0078574
GO:0050920	regulation of chemotaxis	204	1.56637	0.00023305	0.00904616	0.00789201
GO:0030183	B cell differentiation	132	1.66671	0.000246678	0.00945546	0.0082491
GO:0050766	positive regulation of phagocytosis	62	1.77006	0.000253613	0.00966094	0.00842836
GO:0030888	regulation of B cell proliferation	59	1.78617	0.000258407	0.0097828	0.00853467
GO:0002507	tolerance induction	28	1.85733	0.000280593	0.0104931	0.00915438
GO:0016553	base conversion or substitution editing	18	1.84957	0.000287207	0.0106013	0.00924878
GO:0002478	antigen processing and presentation of exogenous peptide antigen	38	1.87204	0.000287885	0.0106013	0.00924878
GO:0071677	positive regulation of mononuclear cell migration	67	1.7607	0.0002904	0.0106013	0.00924878
GO:0032602	chemokine production	86	1.72773	0.00029033	0.0106013	0.00924878
GO:0002407	dendritic cell chemotaxis	26	1.89656	0.000295653	0.0106661	0.0093053
GO:0050906	detection of stimulus involved in sensory perception	100	1.67183	0.000294628	0.0106661	0.0093053
GO:0030217	T cell differentiation	287	1.47099	0.000307308	0.0110218	0.00961555
GO:0002637	regulation of immunoglobulin production	71	1.76719	0.000314359	0.0112091	0.00977898
GO:0042130	negative regulation of T cell proliferation	70	1.74331	0.000320758	0.0113342	0.00988809
GO:0009914	hormone transport	268	1.49603	0.000321562	0.0113342	0.00988809
GO:0032613	interleukin-10 production	59	1.77551	0.000329025	0.0114006	0.00994609
GO:0032653	regulation of interleukin-10 production	59	1.77551	0.000329025	0.0114006	0.00994609
GO:0022408	negative regulation of cell-cell adhesion	185	1.57209	0.000334475	0.0115243	0.010054
GO:0001773	myeloid dendritic cell activation	27	1.85936	0.000340839	0.011678	0.0101881
GO:0001818	negative regulation of cytokine production	282	1.51236	0.00035377	0.0120537	0.0105159
GO:0023061	signal release	413	1.40823	0.000391103	0.0131073	0.011435
GO:0046879	hormone secretion	261	1.51001	0.00040099	0.0133656	0.0116604
GO:0046631	alpha-beta T cell activation	167	1.59564	0.000418613	0.013803	0.0120419
GO:0007586	digestion	106	1.67165	0.00042161	0.0138275	0.0120633
GO:0019886	antigen processing and presentation of exogenous peptide antigen via MHC class II	29	1.8625	0.000433489	0.0139193	0.0121434
GO:0006968	cellular defense response	45	1.82127	0.000431219	0.0139193	0.0121434
GO:0042742	defense response to bacterium	226	1.52079	0.000474046	0.0150638	0.0131419
GO:0045123	cellular extravasation	68	1.72801	0.000481095	0.0152091	0.0132686
GO:0061900	glial cell activation	44	1.8089	0.000484888	0.0152504	0.0133047
GO:1905517	macrophage migration	55	1.72607	0.000494121	0.0154566	0.0134846
GO:0032642	regulation of chemokine production	85	1.68382	0.000496486	0.0154566	0.0134846
GO:0034612	response to tumor necrosis factor	228	1.53486	0.000521621	0.0161219	0.014065
GO:0007600	sensory perception	443	1.37769	0.000537032	0.0164681	0.014367
GO:0140894	endolysosomal toll-like receptor signaling pathway	36	1.79182	0.000606185	0.0184046	0.0160565
GO:1902563	regulation of neutrophil activation	14	1.83087	0.000613236	0.018527	0.0161632
GO:0002221	pattern recognition receptor signaling pathway	175	1.55787	0.000616774	0.0185425	0.0161768
GO:0021978	telencephalon regionalization	11	1.81406	0.000632681	0.0188361	0.0164329
GO:0043011	myeloid dendritic cell differentiation	18	1.80578	0.000641748	0.0190137	0.0165879
GO:0072310	glomerular epithelial cell development	12	1.79594	0.00065596	0.0191809	0.0167337
GO:1903531	negative regulation of secretion by cell	124	1.60137	0.000655469	0.0191809	0.0167337
GO:0002275	myeloid cell activation involved in immune response	93	1.68153	0.000677561	0.0196942	0.0171816
GO:0090087	regulation of peptide transport	169	1.55449	0.00069691	0.0201611	0.0175888
GO:0046634	regulation of alpha-beta T cell activation	109	1.65932	0.000706605	0.0203456	0.0177498
GO:0034154	toll-like receptor 7 signaling pathway	10	1.7926	0.000721525	0.0206781	0.0180399
GO:0036336	dendritic cell migration	33	1.83257	0.000743685	0.0212141	0.0185075
GO:0002705	positive regulation of leukocyte mediated immunity	140	1.60104	0.000758342	0.021532	0.0187848
GO:0009074	aromatic amino acid family catabolic process	14	1.81166	0.000801485	0.0225482	0.0196714
GO:1901623	regulation of lymphocyte chemotaxis	25	1.81613	0.000822145	0.0230238	0.0200863
GO:0002639	positive regulation of immunoglobulin production	48	1.7973	0.000839573	0.023405	0.0204189
GO:0002791	regulation of peptide secretion	167	1.56487	0.000860592	0.0238824	0.0208354
GO:0002495	antigen processing and presentation of peptide antigen via MHC class II	33	1.8242	0.000874571	0.024161	0.0210785
GO:0080111	DNA demethylation	32	1.79722	0.000892499	0.0245457	0.0214141
GO:0009593	detection of chemical stimulus	74	1.6984	0.000941325	0.0257176	0.0224364
GO:0032615	interleukin-12 production	64	1.74318	0.000996681	0.0268951	0.0234637
GO:0032655	regulation of interleukin-12 production	64	1.74318	0.000996681	0.0268951	0.0234637
GO:1904645	response to amyloid-beta	48	1.78281	0.00103115	0.0274014	0.0239054
GO:0032963	collagen metabolic process	93	1.65995	0.00103417	0.0274014	0.0239054
GO:0071887	leukocyte apoptotic process	110	1.6003	0.00103654	0.0274014	0.0239054
GO:0030574	collagen catabolic process	38	1.79509	0.00104606	0.0275344	0.0240214
GO:0140719	constitutive heterochromatin formation	12	1.78015	0.00108371	0.0284035	0.0247796
GO:0050869	negative regulation of B cell activation	32	1.7838	0.00110813	0.0287974	0.0251233
GO:0010817	regulation of hormone levels	460	1.3638	0.00117174	0.0301944	0.026342
GO:0001774	microglial cell activation	38	1.78168	0.00118632	0.0303758	0.0265004
GO:0090276	regulation of peptide hormone secretion	164	1.5791	0.00118868	0.0303758	0.0265004
GO:0009048	dosage compensation by inactivation of X chromosome	29	1.80103	0.00121245	0.0308545	0.026918
GO:1904407	positive regulation of nitric oxide metabolic process	37	1.75114	0.00123709	0.0313514	0.0273515
GO:0002708	positive regulation of lymphocyte mediated immunity	119	1.58539	0.00124797	0.0314972	0.0274787
GO:0002504	antigen processing and presentation of peptide or polysaccharide antigen via MHC class II	35	1.79663	0.00126762	0.0318621	0.027797
GO:0036230	granulocyte activation	44	1.75028	0.0013173	0.0328415	0.0286514
GO:0036005	response to macrophage colony-stimulating factor	15	1.80907	0.00143202	0.0354137	0.0308954
GO:0050728	negative regulation of inflammatory response	151	1.55733	0.00147476	0.0361787	0.0315629
GO:0002312	B cell activation involved in immune response	83	1.63023	0.00148955	0.0363962	0.0317526
GO:0002825	regulation of T-helper 1 type immune response	29	1.77718	0.00165316	0.0399167	0.0348239
GO:0022617	extracellular matrix disassembly	54	1.72791	0.0016477	0.0399167	0.0348239
GO:0042100	B cell proliferation	81	1.63594	0.00166054	0.0399376	0.0348422
GO:0051606	detection of stimulus	202	1.50878	0.00175801	0.0417903	0.0364585
GO:0071356	cellular response to tumor necrosis factor	206	1.50308	0.00175511	0.0417903	0.0364585
GO:0071320	cellular response to cAMP	48	1.74931	0.00177804	0.0421031	0.0367314
GO:0046635	positive regulation of alpha-beta T cell activation	71	1.6712	0.00182478	0.0430438	0.0375521
GO:0015850	organic hydroxy compound transport	239	1.45645	0.00204207	0.0479847	0.0418626
GO:0007566	embryo implantation	52	1.68202	0.00206061	0.0481185	0.0419794
GO:0046888	negative regulation of hormone secretion	56	1.68467	0.00206346	0.0481185	0.0419794
GO:0002704	negative regulation of leukocyte mediated immunity	65	1.6591	0.00211541	0.0489577	0.0427115
GO:0031214	biomineral tissue development	147	1.53578	0.00213311	0.0491817	0.0429069
GO:0006643	membrane lipid metabolic process	198	-1.41352	0.00208254	0.0483797	0.0422072
GO:0006287	base-excision repair, gap-filling	14	-1.8902	0.0017307	0.0414624	0.0361724
GO:0010838	positive regulation of keratinocyte proliferation	14	-1.89895	0.00158767	0.0386396	0.0337098
GO:0031109	microtubule polymerization or depolymerization	120	-1.54105	0.00146677	0.0361274	0.0315181
GO:0018149	peptide cross-linking	33	-1.90408	0.00139452	0.0346258	0.0302081
GO:1903008	organelle disassembly	137	-1.52793	0.00128516	0.0321709	0.0280664
GO:0010882	regulation of cardiac muscle contraction by calcium ion signaling	24	-1.95698	0.00111303	0.0288027	0.0251279
GO:0045604	regulation of epidermal cell differentiation	57	-1.73464	0.0010912	0.028478	0.0248446
GO:0070507	regulation of microtubule cytoskeleton organization	148	-1.49718	0.0010331	0.0274014	0.0239054
GO:0001738	morphogenesis of a polarized epithelium	92	-1.59259	0.000999852	0.0268951	0.0234637
GO:0006720	isoprenoid metabolic process	112	-1.58351	0.000943495	0.0257176	0.0224364
GO:0042254	ribosome biogenesis	294	-1.3628	0.00079986	0.0225482	0.0196714
GO:0010644	cell communication by electrical coupling	30	-1.94593	0.000656774	0.0191809	0.0167337
GO:0016126	sterol biosynthetic process	57	-1.78878	0.000631696	0.0188361	0.0164329
GO:0048193	Golgi vesicle transport	291	-1.37314	0.000579847	0.0176926	0.0154353
GO:0045616	regulation of keratinocyte differentiation	37	-1.95704	0.000523114	0.0161219	0.014065
GO:0010837	regulation of keratinocyte proliferation	45	-1.93413	0.000456097	0.014569	0.0127102
GO:0000422	autophagy of mitochondrion	89	-1.66179	0.000431986	0.0139193	0.0121434
GO:0061726	mitochondrion disassembly	89	-1.66179	0.000431986	0.0139193	0.0121434
GO:0006497	protein lipidation	92	-1.67404	0.000417662	0.013803	0.0120419
GO:0006665	sphingolipid metabolic process	152	-1.56029	0.000384621	0.0129609	0.0113073
GO:0003012	muscle system process	373	-1.35786	0.000359067	0.0121666	0.0106143
GO:0010880	regulation of release of sequestered calcium ion into cytosol by sarcoplasmic reticulum	25	-2.05823	0.000324139	0.0113597	0.00991037
GO:0016236	macroautophagy	311	-1.37847	0.000264956	0.00996916	0.00869726
GO:0002227	innate immune response in mucosa	18	-2.05528	0.000236319	0.00911537	0.00795239
GO:0010881	regulation of cardiac muscle contraction by regulation of the release of sequestered calcium ion	20	-2.10508	0.000160742	0.00675228	0.0058908
GO:0032456	endocytic recycling	83	-1.77992	0.000100786	0.00461283	0.00402431
GO:0061436	establishment of skin barrier	29	-2.16326	6.12508e-05	0.00301211	0.00262782
GO:0006936	muscle contraction	295	-1.60044	1.909e-06	0.000141059	0.000123062
GO:0031424	keratinization	76	-2.10982	1.61701e-06	0.000123964	0.000108148
GO:0016197	endosomal transport	239	-1.65487	1.36726e-06	0.000111805	9.75408e-05
GO:0002181	cytoplasmic translation	154	-1.96844	2.88349e-08	4.11265e-06	3.58795e-06
GO:0043588	skin development	298	-1.82294	1.00423e-09	2.46359e-07	2.14927e-07
GO:0008544	epidermis development	355	-1.79716	3.25269e-10	1.10826e-07	9.66866e-08
GO:0030216	keratinocyte differentiation	165	-2.22016	8.70777e-11	4.85498e-08	4.23556e-08
GO:0009913	epidermal cell differentiation	223	-2.10501	7.35246e-12	6.4418e-09	5.61993e-09
DISEASE ONTOLOGY (DO)
ID	Description	setSize	NES	pvalue	p.adjust	qvalue
DOID:8577	ulcerative colitis	119	2.12422	1e-10	9.17745e-09	5.4902e-09
DOID:399	tuberculosis	170	2.11878	1e-10	9.17745e-09	5.4902e-09
DOID:0060180	colitis	154	2.06634	1e-10	9.17745e-09	5.4902e-09
DOID:526	human immunodeficiency virus infectious disease	199	2.05506	1e-10	9.17745e-09	5.4902e-09
DOID:0050338	primary bacterial infectious disease	255	2.03655	1e-10	9.17745e-09	5.4902e-09
DOID:2377	multiple sclerosis	220	1.98915	1e-10	9.17745e-09	5.4902e-09
DOID:3213	demyelinating disease	232	1.96027	1e-10	9.17745e-09	5.4902e-09
DOID:104	bacterial infectious disease	310	1.97322	1e-10	9.17745e-09	5.4902e-09
DOID:1575	rheumatic disease	213	1.93005	1.23084e-10	9.17745e-09	5.4902e-09
DOID:418	systemic scleroderma	213	1.93005	1.23084e-10	9.17745e-09	5.4902e-09
DOID:419	scleroderma	213	1.93005	1.23084e-10	9.17745e-09	5.4902e-09
DOID:10952	nephritis	276	1.87642	1e-10	9.17745e-09	5.4902e-09
DOID:612	primary immunodeficiency disease	330	1.86728	1e-10	9.17745e-09	5.4902e-09
DOID:2237	hepatitis	396	1.75695	1.05142e-10	9.17745e-09	5.4902e-09
DOID:0060655	autosomal recessive congenital ichthyosis	18	-2.5693	1e-10	9.17745e-09	5.4902e-09
DOID:3390	palmoplantar keratosis	18	-2.60654	1e-10	9.17745e-09	5.4902e-09
DOID:7693	abdominal aortic aneurysm	72	2.1612	2.43815e-10	1.71101e-08	1.02357e-08
DOID:2921	glomerulonephritis	213	1.918	2.63473e-10	1.74624e-08	1.04465e-08
DOID:0050589	inflammatory bowel disease	234	1.88213	6.73011e-10	4.2258e-08	2.52799e-08
DOID:3388	periodontal disease	149	1.98476	1.16376e-09	6.94184e-08	4.15279e-08
DOID:974	upper respiratory tract disease	176	1.94098	1.27361e-09	7.23532e-08	4.32836e-08
DOID:2043	hepatitis B	199	1.89756	1.52709e-09	8.281e-08	4.95391e-08
DOID:0060005	autoimmune disease of endocrine system	108	2.04585	2.41188e-09	1.19891e-07	7.17217e-08
DOID:5295	intestinal disease	377	1.70157	2.36425e-09	1.19891e-07	7.17217e-08
DOID:865	vasculitis	135	1.99555	2.70112e-09	1.28898e-07	7.71099e-08
DOID:1883	hepatitis C	223	1.86922	3.77435e-09	1.6677e-07	9.97663e-08
DOID:403	mouth disease	237	1.83201	3.74758e-09	1.6677e-07	9.97663e-08
DOID:824	periodontitis	129	2.01363	3.94335e-09	1.68015e-07	1.00511e-07
DOID:2825	nose disease	147	1.9686	4.29981e-09	1.76885e-07	1.05817e-07
DOID:12361	Graves' disease	96	2.07013	4.86901e-09	1.93624e-07	1.15831e-07
DOID:2841	asthma	284	1.77156	5.23597e-09	2.015e-07	1.20543e-07
DOID:3083	chronic obstructive pulmonary disease	276	1.78439	5.5017e-09	2.0511e-07	1.22702e-07
DOID:2320	obstructive lung disease	277	1.78008	6.87025e-09	2.43928e-07	1.45924e-07
DOID:5082	liver cirrhosis	312	1.74228	6.95186e-09	2.43928e-07	1.45924e-07
DOID:0060056	hypersensitivity reaction disease	137	1.97027	1.07514e-08	3.66469e-07	2.19231e-07
DOID:1176	bronchial disease	294	1.76438	1.24343e-08	4.12058e-07	2.46504e-07
DOID:2789	parasitic protozoa infectious disease	151	1.94813	1.61395e-08	5.20389e-07	3.11311e-07
DOID:2957	pulmonary tuberculosis	70	2.11597	1.81962e-08	5.71264e-07	3.41745e-07
DOID:229	female reproductive system disease	351	1.69789	1.91763e-08	5.86598e-07	3.50918e-07
DOID:1037	lymphoid leukemia	485	1.6126	2.01189e-08	6.00046e-07	3.58963e-07
DOID:12236	primary biliary cholangitis	117	2.00656	2.35338e-08	6.84775e-07	4.09651e-07
DOID:2916	hypersensitivity reaction type IV disease	117	2.00475	2.60703e-08	7.23299e-07	4.32697e-07
DOID:2163	nasal cavity disease	137	1.9488	2.5738e-08	7.23299e-07	4.32697e-07
DOID:1398	parasitic infectious disease	179	1.88696	3.38618e-08	9.18117e-07	5.49242e-07
DOID:0080599	Coronavirus infectious disease	116	1.9752	4.40445e-08	1.16767e-06	6.9853e-07
DOID:3082	interstitial lung disease	229	1.78667	6.15285e-08	1.59573e-06	9.54606e-07
DOID:1040	chronic lymphocytic leukemia	212	1.80721	6.39947e-08	1.62438e-06	9.71745e-07
DOID:552	pneumonia	141	1.90023	7.60912e-08	1.88881e-06	1.12994e-06
DOID:2723	dermatitis	215	1.79661	7.7579e-08	1.88881e-06	1.12994e-06
DOID:9744	type 1 diabetes mellitus	154	1.89915	1.08497e-07	2.58873e-06	1.54865e-06
DOID:8778	Crohn's disease	93	2.01386	1.19046e-07	2.78475e-06	1.66591e-06
DOID:13241	Behcet's disease	98	1.97287	1.4246e-07	3.25176e-06	1.94529e-06
DOID:4483	rhinitis	136	1.95446	1.44462e-07	3.25176e-06	1.94529e-06
DOID:10591	pre-eclampsia	265	1.71965	1.50701e-07	3.32938e-06	1.99172e-06
DOID:1485	cystic fibrosis	162	1.8504	2.23068e-07	4.83855e-06	2.89455e-06
DOID:3770	pulmonary fibrosis	183	1.79856	2.29986e-07	4.89952e-06	2.93102e-06
DOID:11335	sarcoidosis	105	1.94626	2.35325e-07	4.9253e-06	2.94645e-06
DOID:4960	bone marrow cancer	365	1.6059	3.29625e-07	6.78004e-06	4.056e-06
DOID:0070004	myeloid neoplasm	335	1.63607	4.23195e-07	8.55714e-06	5.11911e-06
DOID:0080600	COVID-19	63	2.03013	4.6755e-07	8.99657e-06	5.38199e-06
DOID:2773	contact dermatitis	165	1.82959	4.67068e-07	8.99657e-06	5.38199e-06
DOID:1247	blood coagulation disease	202	1.77058	4.57985e-07	8.99657e-06	5.38199e-06
DOID:9065	leishmaniasis	30	2.07439	5.62224e-07	1.06466e-05	6.36905e-06
DOID:4481	allergic rhinitis	102	1.91443	5.91207e-07	1.08966e-05	6.51863e-06
DOID:8857	lupus erythematosus	176	1.7971	5.93695e-07	1.08966e-05	6.51863e-06
DOID:438	autoimmune disease of the nervous system	64	2.02185	6.03079e-07	1.09011e-05	6.52133e-06
DOID:289	endometriosis	118	1.89202	6.12722e-07	1.09101e-05	6.52672e-06
DOID:3042	allergic contact dermatitis	162	1.81991	6.34773e-07	1.11365e-05	6.66216e-06
DOID:783	end stage renal disease	134	1.89506	6.55254e-07	1.13292e-05	6.77745e-06
DOID:635	acquired immunodeficiency syndrome	74	1.96397	1.06817e-06	1.82047e-05	1.08905e-05
DOID:784	chronic kidney disease	182	1.77521	1.14376e-06	1.92184e-05	1.1497e-05
DOID:9538	multiple myeloma	274	1.64944	1.20498e-06	1.99659e-05	1.19441e-05
DOID:9146	visceral leishmaniasis	16	2.03318	1.32244e-06	2.16119e-05	1.29288e-05
DOID:3393	coronary artery disease	479	1.54235	1.37757e-06	2.22087e-05	1.32858e-05
DOID:11077	brucellosis	42	2.0629	1.41353e-06	2.24845e-05	1.34508e-05
DOID:9452	fatty liver disease	203	1.72074	1.51972e-06	2.38556e-05	1.4271e-05
DOID:12365	malaria	105	1.88734	1.66592e-06	2.58109e-05	1.54408e-05
DOID:2349	arteriosclerosis	363	1.56216	2.33562e-06	3.57231e-05	2.13705e-05
DOID:9408	acute myocardial infarction	87	1.907	2.71806e-06	4.10462e-05	2.45549e-05
DOID:9500	leukocyte disease	113	1.84102	2.94087e-06	4.38557e-05	2.62356e-05
DOID:13564	aspergillosis	24	2.01708	4.19234e-06	6.09993e-05	3.64914e-05
DOID:8398	osteoarthritis	230	1.68974	4.19274e-06	6.09993e-05	3.64914e-05
DOID:3310	atopic dermatitis	153	1.77674	4.61077e-06	6.62728e-05	3.96462e-05
DOID:1074	kidney failure	314	1.58833	6.91974e-06	9.82767e-05	5.87917e-05
DOID:11729	Lyme disease	18	1.981	7.21422e-06	0.000101254	6.05726e-05
DOID:0060058	lymphoma	150	1.75843	7.50011e-06	0.000104042	6.22408e-05
DOID:47	prostate disease	51	1.94254	7.69322e-06	0.000105494	6.31096e-05
DOID:2986	IgA glomerulonephritis	60	1.91404	7.87646e-06	0.00010678	6.38785e-05
DOID:437	myasthenia gravis	43	1.95149	8.15329e-06	0.000109291	6.53806e-05
DOID:9074	systemic lupus erythematosus	170	1.73809	8.34766e-06	0.000110653	6.61955e-05
DOID:12987	agranulocytosis	44	1.96351	8.59621e-06	0.000112695	6.74174e-05
DOID:2213	hemorrhagic disease	72	1.87016	8.92359e-06	0.000115716	6.92242e-05
DOID:520	aortic disease	105	1.82006	1.15389e-05	0.000148021	8.85501e-05
DOID:5389	oxyphilic adenoma	14	1.94164	1.21254e-05	0.000153889	9.20606e-05
DOID:3627	aortic aneurysm	102	1.80519	1.27347e-05	0.000159921	9.5669e-05
DOID:11132	prostatic hypertrophy	30	1.96264	1.33024e-05	0.00016531	9.88927e-05
DOID:883	parasitic helminthiasis infectious disease	48	1.9252	1.3958e-05	0.000171669	0.000102697
DOID:11394	adult respiratory distress syndrome	56	1.93301	1.42069e-05	0.000172948	0.000103462
DOID:0060031	autoimmune disease of gastrointestinal tract	103	1.84235	1.45386e-05	0.000175197	0.000104808
DOID:13207	proliferative diabetic retinopathy	46	1.91111	1.49374e-05	0.000178203	0.000106606
DOID:4450	renal cell carcinoma	446	1.47292	1.52498e-05	0.000180129	0.000107758
DOID:2348	arteriosclerotic cardiovascular disease	320	1.53597	2.51437e-05	0.000291227	0.00017422
DOID:1936	atherosclerosis	319	1.52955	2.51184e-05	0.000291227	0.00017422
DOID:9455	lipid storage disease	269	1.57993	2.56567e-05	0.000294312	0.000176065
DOID:12894	Sjogren's syndrome	100	1.75236	2.83559e-05	0.000322177	0.000192735
DOID:535	sleep disorder	66	1.86853	2.96717e-05	0.000333947	0.000199776
DOID:13375	temporal arteritis	41	1.93485	3.02796e-05	0.000334477	0.000200093
DOID:525	central nervous system vasculitis	41	1.93485	3.02796e-05	0.000334477	0.000200093
DOID:4989	pancreatitis	155	1.68451	3.50404e-05	0.000383516	0.000229429
DOID:28	endocrine system disease	499	1.43165	3.96085e-05	0.000429572	0.000256982
DOID:3326	purpura	67	1.871	4.06883e-05	0.000433803	0.000259512
DOID:345	uterine disease	76	1.81079	4.07258e-05	0.000433803	0.000259512
DOID:7147	ankylosing spondylitis	74	1.83063	4.14618e-05	0.000437734	0.000261864
DOID:3211	lysosomal storage disease	309	1.52381	4.3152e-05	0.000451582	0.000270148
DOID:1697	ichthyosis	27	-2.14933	4.41561e-05	0.000458071	0.00027403
DOID:4451	renal carcinoma	486	1.44374	4.51815e-05	0.000464668	0.000277977
DOID:381	arthropathy	83	1.80935	5.01741e-05	0.000511604	0.000306055
DOID:219	colon cancer	388	1.48136	5.20726e-05	0.000526463	0.000314944
DOID:10608	celiac disease	80	1.8166	5.2611e-05	0.000527436	0.000315526
DOID:2473	opportunistic mycosis	55	1.85993	5.53106e-05	0.000549879	0.000328952
DOID:4138	bile duct disease	173	1.64367	5.79286e-05	0.000571148	0.000341676
DOID:0080809	chronic asthma	64	1.86486	6.27531e-05	0.000613643	0.000367097
DOID:1227	neutropenia	42	1.93071	6.42179e-05	0.000622861	0.000372612
DOID:615	leukopenia	65	1.83508	6.75423e-05	0.000649822	0.000388741
DOID:0050851	glomerulosclerosis	59	1.82282	7.97949e-05	0.000761562	0.000455587
DOID:0050136	systemic mycosis	63	1.84724	8.05619e-05	0.00076278	0.000456315
DOID:26	pancreas disease	162	1.65749	8.64539e-05	0.000805777	0.000482037
DOID:1100	ovarian disease	209	1.61458	8.58417e-05	0.000805777	0.000482037
DOID:9111	cutaneous leishmaniasis	18	1.88805	8.72928e-05	0.000807289	0.000482942
DOID:5844	myocardial infarction	390	1.47736	8.88192e-05	0.000815087	0.000487607
DOID:9741	biliary tract disease	175	1.64854	9.18566e-05	0.000836526	0.000500432
DOID:0050847	sleep apnea	44	1.8691	9.84032e-05	0.000889356	0.000532037
DOID:0060089	endocrine organ benign neoplasm	63	1.83409	0.00010453	0.000937628	0.000560914
DOID:4251	conjunctival disease	34	1.88042	0.000112478	0.000986665	0.000590249
DOID:9446	cholangitis	39	1.88397	0.000111102	0.000986665	0.000590249
DOID:1414	ovarian dysfunction	162	1.64727	0.000112331	0.000986665	0.000590249
DOID:13832	patent ductus arteriosus	13	-2.07122	0.000114918	0.00100071	0.000598653
DOID:633	myositis	100	1.68952	0.000119554	0.00103354	0.000618288
DOID:1580	diffuse scleroderma	19	1.92205	0.000122356	0.00105015	0.000628226
DOID:14268	sclerosing cholangitis	23	1.88466	0.000123842	0.00105531	0.000631314
DOID:11162	respiratory failure	86	1.76026	0.000129214	0.00109328	0.000654028
DOID:9352	type 2 diabetes mellitus	464	1.43209	0.000132902	0.00111656	0.000667956
DOID:1564	fungal infectious disease	97	1.74723	0.000147685	0.00123208	0.000737065
DOID:3480	uveal disease	76	1.73618	0.000174879	0.00144883	0.000866726
DOID:11612	polycystic ovary syndrome	152	1.65368	0.000179424	0.00147623	0.000883119
DOID:12297	Vogt-Koyanagi-Harada disease	10	1.79321	0.000194582	0.00155759	0.000931794
DOID:1395	schistosomiasis	17	1.89485	0.000191034	0.00155759	0.000931794
DOID:2799	bronchiolitis obliterans	26	1.88899	0.000193444	0.00155759	0.000931794
DOID:9471	meningitis	41	1.84701	0.000195842	0.00155759	0.000931794
DOID:2462	retinal vascular disease	151	1.63876	0.000195445	0.00155759	0.000931794
DOID:676	juvenile rheumatoid arthritis	19	1.90181	0.000216989	0.00171436	0.00102557
DOID:1602	lymphadenitis	58	1.75593	0.000228577	0.0017823	0.00106622
DOID:9942	lymph node disease	58	1.75593	0.000228577	0.0017823	0.00106622
DOID:10603	glucose intolerance	54	1.77482	0.000233987	0.00181264	0.00108437
DOID:869	cholesteatoma	20	1.86727	0.000237473	0.00182777	0.00109342
DOID:8947	diabetic retinopathy	144	1.66885	0.000251819	0.00192577	0.00115205
DOID:1273	respiratory syncytial virus infectious disease	33	1.8373	0.000259501	0.00197099	0.0011791
DOID:10754	otitis media	54	1.76942	0.000261037	0.00197099	0.0011791
DOID:0080208	non-alcoholic fatty liver disease	106	1.70326	0.000269065	0.00200621	0.00120017
DOID:6713	cerebrovascular disease	304	1.47518	0.00026819	0.00200621	0.00120017
DOID:1588	thrombocytopenia	61	1.78897	0.000271328	0.00201052	0.00120275
DOID:0050339	commensal bacterial infectious disease	66	1.78092	0.000293694	0.00216282	0.00129386
DOID:1557	hypersensitivity reaction type III disease	33	1.82917	0.000297619	0.00217828	0.00130311
DOID:1024	leprosy	41	1.82747	0.000309871	0.00222696	0.00133223
DOID:4780	anti-basement membrane glomerulonephritis	41	1.82536	0.000309871	0.00222696	0.00133223
DOID:9808	Goodpasture syndrome	41	1.82536	0.000309871	0.00222696	0.00133223
DOID:11168	anogenital venereal wart	24	1.85724	0.000313411	0.00223892	0.00133938
DOID:1036	chronic leukemia	212	1.55076	0.000315473	0.00224023	0.00134017
DOID:2583	agammaglobulinemia	51	1.77484	0.000320731	0.0022641	0.00135444
DOID:0060060	non-Hodgkin lymphoma	105	1.67929	0.00033334	0.00232559	0.00139123
DOID:4766	embryoma	323	1.44483	0.00033237	0.00232559	0.00139123
DOID:0060085	organ system benign neoplasm	396	1.41663	0.000335942	0.00233011	0.00139393
DOID:12030	panuveitis	30	1.82206	0.000352043	0.00242767	0.0014523
DOID:7166	thyroiditis	48	1.78064	0.000359109	0.00246216	0.00147293
DOID:0080014	chromosomal disease	165	1.58671	0.000364253	0.00248316	0.00148549
DOID:13378	Kawasaki disease	54	1.75047	0.000366986	0.00248758	0.00148814
DOID:2945	severe acute respiratory syndrome	58	1.73021	0.000383296	0.00258346	0.00154549
DOID:5100	middle ear disease	55	1.76547	0.00039464	0.00264497	0.00158229
DOID:2115	B cell deficiency	66	1.76499	0.000415402	0.00276858	0.00165624
DOID:11714	gestational diabetes	61	1.76103	0.000427136	0.00283096	0.00169356
DOID:1586	rheumatic fever	10	1.76397	0.000432616	0.00285144	0.00170581
DOID:3407	carotid artery disease	63	1.75794	0.000443777	0.00290893	0.0017402
DOID:12140	Chagas disease	25	1.8574	0.000464767	0.00302988	0.00181255
DOID:13001	carotid stenosis	24	1.83703	0.000480973	0.00311849	0.00186556
DOID:9120	amyloidosis	34	1.79348	0.000495943	0.00319816	0.00191322
DOID:5603	T-cell acute lymphoblastic leukemia	32	1.81339	0.000503235	0.00322774	0.00193092
DOID:820	myocarditis	46	1.74861	0.000506524	0.00323146	0.00193314
DOID:4248	coronary stenosis	35	1.83012	0.000515006	0.0032681	0.00195506
DOID:9809	hypersensitivity vasculitis	30	1.79783	0.000532574	0.0033617	0.00201106
DOID:11123	Henoch-Schoenlein purpura	29	1.81612	0.000570185	0.00356269	0.0021313
DOID:421	hair disease	76	1.68179	0.000570389	0.00356269	0.0021313
DOID:8670	eating disorder	27	1.81551	0.000583302	0.00360559	0.00215696
DOID:50	thyroid gland disease	190	1.54537	0.000582475	0.00360559	0.00215696
DOID:3702	cervical adenocarcinoma	22	1.7989	0.000595111	0.00365963	0.00218929
DOID:1168	familial hyperlipidemia	108	1.65799	0.00060011	0.00367145	0.00219636
DOID:640	encephalomyelitis	27	1.81272	0.000614164	0.00373825	0.00223632
DOID:10964	cholesteatoma of middle ear	16	1.81229	0.00062202	0.00376685	0.00225343
DOID:8567	Hodgkin's lymphoma	50	1.75432	0.000635138	0.00376975	0.00225516
DOID:13141	uveitis	69	1.75232	0.000632098	0.00376975	0.00225516
DOID:5679	retinal disease	300	1.46474	0.000631167	0.00376975	0.00225516
DOID:2355	anemia	285	1.45135	0.000634355	0.00376975	0.00225516
DOID:866	vein disease	44	1.77423	0.000640293	0.00378153	0.00226221
DOID:8929	atrophic gastritis	12	1.78241	0.000668788	0.00393037	0.00235125
DOID:0060611	abdominal obesity-metabolic syndrome	36	1.80651	0.000684971	0.00396921	0.00237449
DOID:1555	urticaria	48	1.74545	0.000688707	0.00396921	0.00237449
DOID:4195	hyperglycemia	160	1.56096	0.000685685	0.00396921	0.00237449
DOID:10534	stomach cancer	385	1.39147	0.000685074	0.00396921	0.00237449
DOID:13138	acute proliferative glomerulonephritis	15	1.81206	0.000708805	0.00402669	0.00240887
DOID:13139	crescentic glomerulonephritis	15	1.81206	0.000708805	0.00402669	0.00240887
DOID:0060084	cell type benign neoplasm	430	1.3927	0.000702056	0.00402669	0.00240887
DOID:0050848	obstructive sleep apnea	38	1.8089	0.000719854	0.00407008	0.00243483
DOID:2994	germ cell cancer	395	1.38205	0.000739505	0.00416146	0.0024895
DOID:14221	abdominal obesity-metabolic syndrome 1	27	1.79804	0.000787783	0.00429144	0.00256725
DOID:1724	duodenal ulcer	29	1.79555	0.000786719	0.00429144	0.00256725
DOID:10113	trypanosomiasis	32	1.78864	0.000786678	0.00429144	0.00256725
DOID:811	lipodystrophy	35	1.80262	0.000786678	0.00429144	0.00256725
DOID:13250	diarrhea	41	1.77944	0.00076868	0.00429144	0.00256725
DOID:0080811	extrinsic asthma	50	1.74108	0.000778731	0.00429144	0.00256725
DOID:9415	allergic asthma	50	1.74108	0.000778731	0.00429144	0.00256725
DOID:8469	influenza	104	1.64574	0.000795238	0.00431236	0.00257977
DOID:688	embryonal cancer	343	1.41576	0.000806233	0.0043522	0.0026036
DOID:9952	acute lymphoblastic leukemia	150	1.56945	0.000811202	0.0043593	0.00260785
DOID:1483	gingival disease	32	1.78793	0.000822167	0.00439841	0.00263124
DOID:6590	spondylitis	57	1.68117	0.000828966	0.00441498	0.00264116
DOID:8677	perinatal necrotizing enterocolitis	30	1.77432	0.000864795	0.00458534	0.00274307
DOID:750	peptic ulcer disease	85	1.68775	0.000892051	0.00470893	0.002817
DOID:1123	spondyloarthropathy	68	1.71581	0.000908303	0.00477359	0.00285569
DOID:4029	gastritis	68	1.71423	0.000918926	0.00480824	0.00287642
DOID:2987	familial Mediterranean fever	25	1.82313	0.000946497	0.00493088	0.00294978
DOID:1116	pertussis	31	1.75878	0.00101004	0.00521633	0.00312055
DOID:9675	pulmonary emphysema	53	1.70674	0.00100957	0.00521633	0.00312055
DOID:1205	allergic disease	123	1.6244	0.00102041	0.00522466	0.00312553
DOID:48	male reproductive system disease	272	1.43325	0.00101748	0.00522466	0.00312553
DOID:0050156	idiopathic pulmonary fibrosis	25	1.81448	0.00108259	0.00551937	0.00330184
DOID:2871	endometrial carcinoma	127	1.602	0.00109495	0.00555862	0.00332531
DOID:75	lymphatic system disease	105	1.61793	0.00110358	0.00557869	0.00333732
DOID:0080162	lupus nephritis	26	1.78671	0.00121215	0.00610165	0.00365017
DOID:657	adenoma	298	1.44192	0.00126984	0.00636523	0.00380785
DOID:2797	idiopathic interstitial pneumonia	34	1.73749	0.00128363	0.00640743	0.00383309
DOID:0050523	adult T-cell leukemia/lymphoma	14	1.76268	0.00141428	0.00703013	0.00420561
DOID:0060903	thrombosis	19	1.80049	0.00144856	0.00714623	0.00427506
DOID:13580	cholestasis	140	1.57484	0.00144961	0.00714623	0.00427506
DOID:9360	intrinsic asthma	16	1.76354	0.00150232	0.0073756	0.00441228
DOID:8689	anorexia nervosa	18	1.74471	0.00152902	0.00744541	0.00445404
DOID:2048	autoimmune hepatitis	31	1.73296	0.00152555	0.00744541	0.00445404
DOID:321	tropical spastic paraparesis	23	1.74491	0.00154392	0.00748741	0.00447917
DOID:0080547	non-alcoholic steatohepatitis	30	1.74408	0.00156797	0.00757322	0.0045305
DOID:1067	open-angle glaucoma	74	1.64425	0.00176043	0.00846854	0.00506611
DOID:7188	autoimmune thyroiditis	22	1.73956	0.00182504	0.00874407	0.00523094
DOID:841	extrinsic allergic alveolitis	24	1.76091	0.00184266	0.00879318	0.00526032
DOID:12205	dengue disease	22	1.73684	0.00185021	0.00879404	0.00526083
DOID:10223	dermatomyositis	45	1.70131	0.00188962	0.0089457	0.00535155
DOID:6050	esophageal disease	94	1.56794	0.00190018	0.00896012	0.00536018
DOID:1188	mononeuropathy	118	1.57642	0.00202194	0.00949675	0.00568121
DOID:854	collagen disease	51	1.65629	0.00207077	0.00968797	0.0057956
DOID:583	hemolytic anemia	96	1.59832	0.00210755	0.00978328	0.00585262
DOID:720	normocytic anemia	96	1.59832	0.00210755	0.00978328	0.00585262
DOID:76	stomach disease	75	1.64153	0.00213504	0.00987249	0.00590599
DOID:2475	chronic conjunctivitis	21	1.74637	0.00216114	0.00991632	0.00593221
DOID:4607	biliary tract cancer	256	1.42197	0.00215758	0.00991632	0.00593221
DOID:9470	bacterial meningitis	21	1.73945	0.00223697	0.0102249	0.00611682
DOID:1312	focal segmental glomerulosclerosis	48	1.66248	0.00229246	0.0104386	0.00624464
DOID:11963	esophagitis	47	1.66142	0.00230632	0.0104618	0.0062585
DOID:2913	acute pancreatitis	50	1.66911	0.00234261	0.0105861	0.00633289
DOID:90	degenerative disc disease	19	1.76938	0.00241425	0.0108687	0.00650192
DOID:1307	dementia	173	1.49257	0.00247542	0.0111022	0.0066416
DOID:12351	alcoholic hepatitis	27	1.73155	0.00250591	0.011155	0.00667324
DOID:799	varicose veins	27	1.73047	0.00250591	0.011155	0.00667324
DOID:3234	central nervous system lymphoma	11	1.71611	0.00262235	0.01163	0.00695736
DOID:1884	viral hepatitis	13	1.7114	0.00264608	0.0116917	0.00699431
DOID:0060429	chromosomal duplication syndrome	20	1.7425	0.00267883	0.0117928	0.00705476
DOID:1080	filariasis	10	1.67615	0.00272624	0.0119574	0.0071532
DOID:12842	Guillain-Barre syndrome	19	1.76304	0.00285897	0.0124936	0.007474
DOID:2600	laryngeal carcinoma	43	1.67264	0.00287148	0.0125025	0.00747931
DOID:1407	anterior uveitis	24	1.73194	0.0029981	0.0130063	0.00778072
DOID:3371	chondrosarcoma	67	1.6289	0.00306839	0.013263	0.00793428
DOID:0080007	bone deterioration disease	20	1.72949	0.00309495	0.0133295	0.00797407
DOID:0060262	gallbladder disease	23	1.68709	0.00325447	0.0138463	0.00828325
DOID:10211	cholelithiasis	23	1.68709	0.00325447	0.0138463	0.00828325
DOID:10808	gastric ulcer	47	1.63271	0.00324674	0.0138463	0.00828325
DOID:707	B-cell lymphoma	62	1.6345	0.00326138	0.0138463	0.00828325
DOID:10140	dry eye syndrome	26	1.7195	0.00330583	0.0139359	0.00833683
DOID:1070	primary open angle glaucoma	57	1.59836	0.00330434	0.0139359	0.00833683
DOID:780	placenta disease	48	1.64324	0.00336077	0.0141176	0.00844552
DOID:0060033	autoimmune disease of peripheral nervous system	20	1.72081	0.00340704	0.0142119	0.00850192
DOID:576	proteinuria	226	1.44494	0.00340618	0.0142119	0.00850192
DOID:2352	hemochromatosis	27	1.70407	0.00348302	0.0144782	0.00866124
DOID:986	alopecia areata	38	1.69765	0.00351276	0.0145511	0.00870487
DOID:13774	Addison's disease	12	1.69223	0.00353646	0.0145986	0.00873326
DOID:8692	myeloid leukemia	268	1.40606	0.00355312	0.0146168	0.00874415
DOID:9778	irritable bowel syndrome	83	1.58945	0.0036024	0.0147686	0.00883496
DOID:10241	thalassemia	51	1.61683	0.00362784	0.014822	0.0088669
DOID:0050598	extrapulmonary tuberculosis	23	1.67231	0.00385994	0.0157164	0.00940196
DOID:1800	neuroendocrine carcinoma	21	1.70489	0.00398801	0.0161592	0.00966686
DOID:12177	common variable immunodeficiency	40	1.67694	0.00399578	0.0161592	0.00966686
DOID:987	alopecia	59	1.6155	0.0040246	0.0162208	0.0097037
DOID:9282	ocular hypertension	18	1.68221	0.00407125	0.0163535	0.00978311
DOID:1679	cystitis	44	1.63981	0.00409721	0.0164026	0.00981247
DOID:2513	basal cell carcinoma	41	1.6466	0.00428374	0.0170819	0.0102189
DOID:3978	extrinsic cardiomyopathy	51	1.60789	0.00429554	0.0170819	0.0102189
DOID:10459	common cold	22	1.67991	0.00432583	0.0170885	0.0102228
DOID:4606	bile duct cancer	199	1.42344	0.00431351	0.0170885	0.0102228
DOID:10316	pneumoconiosis	47	1.60134	0.00436629	0.0171914	0.0102843
DOID:4897	bile duct carcinoma	198	1.43156	0.00439887	0.0172627	0.010327
DOID:0111962	combined immunodeficiency	94	1.49497	0.00443965	0.0173656	0.0103885
DOID:3355	fibrosarcoma	35	1.69257	0.00451589	0.0175487	0.0104981
DOID:6364	migraine	73	1.57461	0.00450222	0.0175487	0.0104981
DOID:1532	pleural disease	41	1.64146	0.00455572	0.017646	0.0105563
DOID:999	hypereosinophilic syndrome	13	1.67674	0.00460184	0.017767	0.0106287
DOID:1400	lacrimal apparatus disease	27	1.6841	0.00468577	0.0180327	0.0107876
DOID:614	lymphopenia	19	1.73298	0.00479988	0.0183708	0.0109899
DOID:10325	silicosis	31	1.64826	0.00480442	0.0183708	0.0109899
DOID:11204	allergic conjunctivitis	19	1.72897	0.00500971	0.0190945	0.0114228
DOID:0060004	autoimmune disease of central nervous system	10	1.64778	0.00508601	0.0192622	0.0115232
DOID:8869	neuromyelitis optica	10	1.64778	0.00508601	0.0192622	0.0115232
DOID:4535	hypotrichosis	70	1.61807	0.00512613	0.0192917	0.0115408
DOID:0050431	arrhythmogenic right ventricular cardiomyopathy	20	-1.83005	0.00511497	0.0192917	0.0115408
DOID:9563	bronchiectasis	16	1.68364	0.00521057	0.0195478	0.011694
DOID:2741	bilirubin metabolic disorder	12	1.66426	0.00531858	0.0198905	0.011899
DOID:2452	thrombophilia	34	1.63918	0.00547613	0.0204157	0.0122132
DOID:3454	brain infarction	195	1.46253	0.00562867	0.020919	0.0125143
DOID:0050855	renal fibrosis	28	1.66122	0.00579175	0.0214583	0.0128369
DOID:6195	conjunctivitis	26	1.66772	0.00614476	0.0226256	0.0135352
DOID:630	genetic disease	179	1.47287	0.00613867	0.0226256	0.0135352
DOID:3952	adrenal cortex disease	18	1.64903	0.00617665	0.0226731	0.0135636
DOID:12603	acute leukemia	222	1.40437	0.00619667	0.0226768	0.0135659
DOID:4247	coronary restenosis	18	1.64788	0.00628223	0.0227803	0.0136277
DOID:4896	bile duct adenocarcinoma	188	1.45401	0.00626709	0.0227803	0.0136277
DOID:4947	cholangiocarcinoma	188	1.45401	0.00626709	0.0227803	0.0136277
DOID:14250	Down syndrome	89	1.49035	0.00643122	0.0232498	0.0139087
DOID:350	mastocytosis	45	1.61384	0.00645897	0.0232796	0.0139265
DOID:8574	lichen disease	11	1.67287	0.00651462	0.0233392	0.0139621
DOID:9201	lichen planus	11	1.67287	0.00651462	0.0233392	0.0139621
DOID:12206	dengue hemorrhagic fever	18	1.64319	0.00670456	0.0239477	0.0143262
DOID:13608	biliary atresia	24	1.68295	0.00683599	0.0243443	0.0145634
DOID:11476	osteoporosis	116	1.49561	0.00700622	0.0248763	0.0148816
DOID:13189	gout	29	1.64304	0.00719215	0.0254606	0.0152312
DOID:3262	phagocyte bactericidal dysfunction	20	1.66857	0.0072659	0.0254948	0.0152516
DOID:3265	chronic granulomatous disease	20	1.66857	0.0072659	0.0254948	0.0152516
DOID:2218	blood platelet disease	109	1.50549	0.00726305	0.0254948	0.0152516
DOID:14069	cerebral malaria	22	1.63717	0.00737244	0.0257927	0.0154299
DOID:3087	gingivitis	19	1.69769	0.00743308	0.0258795	0.0154818
DOID:3191	nemaline myopathy	14	-1.78279	0.00744063	0.0258795	0.0154818
DOID:12132	granulomatosis with polyangiitis	24	1.67767	0.00754489	0.0261659	0.0156531
DOID:10976	membranous glomerulonephritis	39	1.61795	0.00769234	0.0265999	0.0159128
DOID:0050127	sinusitis	17	1.66301	0.00797913	0.0272991	0.016331
DOID:1352	paranasal sinus disease	17	1.66301	0.00797913	0.0272991	0.016331
DOID:13544	low tension glaucoma	25	1.66275	0.00798606	0.0272991	0.016331
DOID:4362	cervical cancer	183	1.40341	0.00795956	0.0272991	0.016331
DOID:9637	stomatitis	23	1.62356	0.00806223	0.0274024	0.0163928
DOID:161	keratosis	71	-1.50326	0.00806168	0.0274024	0.0163928
DOID:1802	mononeuritis	117	1.51195	0.00819441	0.0277725	0.0166143
DOID:0080326	familial hypertrophic cardiomyopathy	24	-1.73369	0.00853061	0.0288301	0.0172469
DOID:4079	heart valve disease	91	1.52866	0.00859917	0.0289797	0.0173364
DOID:349	systemic mastocytosis	38	1.63142	0.00874343	0.0293828	0.0175776
DOID:11949	Creutzfeldt-Jakob disease	25	1.6511	0.00909104	0.030295	0.0181233
DOID:0080005	bone remodeling disease	177	1.43286	0.00906952	0.030295	0.0181233
DOID:37	skin disease	475	1.28519	0.00905129	0.030295	0.0181233
DOID:1091	tooth disease	60	1.5407	0.00936169	0.03111	0.0186108
DOID:0050685	small cell carcinoma	10	1.60154	0.00943158	0.0311971	0.0186629
DOID:10493	adrenal cortical hypofunction	13	1.61738	0.00947066	0.0311971	0.0186629
DOID:896	metal metabolism disorder	68	1.54765	0.00944805	0.0311971	0.0186629
DOID:0080011	bone resorption disease	117	1.50343	0.0094925	0.0311971	0.0186629
DOID:3146	lipid metabolism disorder	157	1.44098	0.00962437	0.0315436	0.0188702
DOID:8923	skin melanoma	37	1.5886	0.0103211	0.0337344	0.0201808
DOID:13810	familial hypercholesterolemia	30	1.59785	0.0105594	0.0344192	0.0205905
DOID:10941	intracranial aneurysm	33	1.58532	0.0111143	0.0360309	0.0215546
DOID:13406	pulmonary sarcoidosis	49	1.55006	0.0111122	0.0360309	0.0215546
DOID:12129	bulimia nervosa	14	1.61987	0.0112597	0.0364033	0.0217774
DOID:12549	hepatitis A	10	1.58704	0.0113518	0.0366018	0.0218962
DOID:4798	aggressive systemic mastocytosis	28	1.60164	0.0116407	0.0374322	0.022393
DOID:422	congenital structural myopathy	15	-1.73747	0.0117676	0.0377386	0.0225762
DOID:1389	polyneuropathy	31	1.57281	0.011996	0.0382652	0.0228912
DOID:1520	colon carcinoma	213	1.38704	0.0119839	0.0382652	0.0228912
DOID:1019	osteomyelitis	13	1.59365	0.0121334	0.0386005	0.0230918
DOID:574	peripheral nervous system disease	461	1.26301	0.0122052	0.0387256	0.0231667
DOID:0060121	integumentary system benign neoplasm	25	1.62755	0.0124169	0.0389824	0.0233203
DOID:3165	skin benign neoplasm	25	1.62755	0.0124169	0.0389824	0.0233203
DOID:14067	Plasmodium falciparum malaria	25	1.62388	0.0124169	0.0389824	0.0233203
DOID:10526	conjunctival pterygium	25	1.62326	0.0124169	0.0389824	0.0233203
DOID:6196	reactive arthritis	12	1.61747	0.013611	0.0424357	0.0253862
DOID:3302	chordoma	16	1.57975	0.0137087	0.0424357	0.0253862
DOID:3303	notochordal cancer	16	1.57975	0.0137087	0.0424357	0.0253862
DOID:9553	adrenal gland disease	41	1.55084	0.0136423	0.0424357	0.0253862
DOID:1686	glaucoma	149	1.42049	0.0136078	0.0424357	0.0253862
DOID:201	connective tissue cancer	368	1.27522	0.0137302	0.0424357	0.0253862
DOID:2742	auditory system disease	245	1.3352	0.0137736	0.0424597	0.0254005
DOID:0080010	bone structure disease	34	1.55793	0.0143179	0.0440239	0.0263363
DOID:11981	morbid obesity	42	1.56605	0.0143572	0.0440312	0.0263406
DOID:0050827	rheumatic heart disease	10	1.55787	0.0144159	0.044098	0.0263806
DOID:2870	endometrial adenocarcinoma	32	1.56391	0.0145747	0.0444695	0.0266028
DOID:2018	hyperinsulinism	66	1.53101	0.0148392	0.0451613	0.0270167
DOID:14654	prostatitis	19	1.6287	0.0149396	0.0453509	0.0271301
DOID:14499	Fabry disease	14	1.59629	0.01505	0.0454547	0.0271922
DOID:13976	peptic esophagitis	25	1.60555	0.0150415	0.0454547	0.0271922
DOID:9588	encephalitis	62	1.52442	0.0151199	0.0455506	0.0272496
DOID:0080841	pemphigoid	16	1.57258	0.0152198	0.0457362	0.0273606
DOID:3451	skin carcinoma	76	1.45921	0.0152852	0.0458172	0.0274091
DOID:3113	papillary carcinoma	44	1.54273	0.0158114	0.0472757	0.0282816
DOID:571	median neuropathy	10	1.54489	0.0160051	0.0473798	0.0283438
DOID:572	mononeuritis of upper limb and mononeuritis multiplex	10	1.54489	0.0160051	0.0473798	0.0283438
DOID:582	hemoglobinuria	13	1.56356	0.0159181	0.0473798	0.0283438
DOID:649	prion disease	35	1.57197	0.0159259	0.0473798	0.0283438
DOID:5223	infertility	162	1.37649	0.016131	0.0476345	0.0284962
DOID:1657	ventricular septal defect	10	1.5395	0.0164591	0.0483638	0.0289325
DOID:656	adrenal adenoma	10	1.53861	0.0164591	0.0483638	0.0289325
DOID:13949	interstitial cystitis	16	1.55776	0.0169469	0.0496748	0.0297168
HALLMARK
ID	Description	setSize	NES	pvalue	p.adjust	qvalue
HALLMARK_ALLOGRAFT_REJECTION	HALLMARK_ALLOGRAFT_REJECTION	188	2.04103	1e-10	1.66667e-09	9.82456e-10
HALLMARK_INTERFERON_GAMMA_RESPONSE	HALLMARK_INTERFERON_GAMMA_RESPONSE	199	2.03156	1e-10	1.66667e-09	9.82456e-10
HALLMARK_INFLAMMATORY_RESPONSE	HALLMARK_INFLAMMATORY_RESPONSE	196	2.00116	1e-10	1.66667e-09	9.82456e-10
HALLMARK_INTERFERON_ALPHA_RESPONSE	HALLMARK_INTERFERON_ALPHA_RESPONSE	97	1.94532	2.41044e-07	2.41044e-06	1.42089e-06
HALLMARK_IL6_JAK_STAT3_SIGNALING	HALLMARK_IL6_JAK_STAT3_SIGNALING	83	1.93216	2.97461e-06	2.47885e-05	1.46121e-05
HALLMARK_KRAS_SIGNALING_UP	HALLMARK_KRAS_SIGNALING_UP	196	1.70511	7.21102e-06	4.50689e-05	2.65669e-05
HALLMARK_TNFA_SIGNALING_VIA_NFKB	HALLMARK_TNFA_SIGNALING_VIA_NFKB	200	1.69077	1.53542e-05	8.53012e-05	5.02828e-05
HALLMARK_IL2_STAT5_SIGNALING	HALLMARK_IL2_STAT5_SIGNALING	193	1.55295	0.000729489	0.00364745	0.00215007
HALLMARK_COMPLEMENT	HALLMARK_COMPLEMENT	191	1.49996	0.00160355	0.0061675	0.00363558
HALLMARK_PANCREAS_BETA_CELLS	HALLMARK_PANCREAS_BETA_CELLS	30	1.72353	0.00724644	0.0226451	0.0133487
HALLMARK_COAGULATION	HALLMARK_COAGULATION	117	1.46998	0.0104547	0.0300932	0.0177392
HALLMARK_EPITHELIAL_MESENCHYMAL_TRANSITION	HALLMARK_EPITHELIAL_MESENCHYMAL_TRANSITION	198	1.41161	0.0114433	0.0301139	0.0177514
HALLMARK_APICAL_JUNCTION	HALLMARK_APICAL_JUNCTION	194	-1.29727	0.0175458	0.0417758	0.0246257
HALLMARK_MTORC1_SIGNALING	HALLMARK_MTORC1_SIGNALING	200	-1.35471	0.0142546	0.0356366	0.0210068
HALLMARK_P53_PATHWAY	HALLMARK_P53_PATHWAY	200	-1.37012	0.0108336	0.0300932	0.0177392
HALLMARK_ESTROGEN_RESPONSE_LATE	HALLMARK_ESTROGEN_RESPONSE_LATE	198	-1.47317	0.00316577	0.0105526	0.00622046
HALLMARK_E2F_TARGETS	HALLMARK_E2F_TARGETS	200	-1.44647	0.00284315	0.0101541	0.00598558
HALLMARK_ESTROGEN_RESPONSE_EARLY	HALLMARK_ESTROGEN_RESPONSE_EARLY	198	-1.51437	0.00119388	0.00497449	0.00293233
HALLMARK_CHOLESTEROL_HOMEOSTASIS	HALLMARK_CHOLESTEROL_HOMEOSTASIS	74	-1.67581	0.00084456	0.00383891	0.00226294
HALLMARK_MYC_TARGETS_V1	HALLMARK_MYC_TARGETS_V1	199	-1.75403	6.00205e-06	4.28718e-05	2.52718e-05
HALLMARK_MYOGENESIS	HALLMARK_MYOGENESIS	176	-1.92507	8.55093e-08	1.06887e-06	6.30068e-07
