# Supplementary material for: Transcriptome and microbiome-immune changes across preinvasive and invasive anal cancer lesions
Source: JCI Insight. 2024 Jul 18;9(16):e180907. doi: 10.1172/jci.insight.180907 (PMC11343604; doi:10.1172/jci.insight.180907)
Supplement: Supplemental data set 6 [file jciinsight-9-180907-s040.xlsx]

## Sheet: Hoja1
Additional file 6
GENE SIGNATURES
Epidermal differentiation	Immune signature	Cell cycle
KRT76	NLRP6	BARD1
TGM3	C5AR1	E2F2
SPRR4	CLEC4E	RFWD3
AQP3	FPR1	EZH2
DNASE1L2	FPR2	POLE
LCE1D	MNDA	E2F1
LCE1E	FCN1	CDT1
LCE1C	FGR	PKMYT1
LCE1A	NFAM1	CCNF
LCE1B	CD300A	RCC2
LCE6A	LCP2	CCNE1
LCE2B	PDE4B	CCNE2
LCE1F	LY96	DONSON
LCE2C	TLR6	RRM1
LCE2A	TASL	CDK2
LCE2D	PYHIN1	MASTL
LCE4A	CTLA4	ESPL1
CDSN	THEMIS2	TACC3
EXPH5	PIK3AP1	HASPIN
POU2F3	CR1	FOXM1
LIPM	CD38	SPC24
LIPN	TLR4	GTSE1
ACER1	PTPRJ	AURKB
LORICRIN	BIRC3	BIRC5
KRT10	TLR9	CDCA5
KRT1	LAT2	CDC25A
CASP14	SH2B2	CCNB2
POU3F1	CFP	CCNB1
BCL11B	PIK3CD	AURKA
PITX2	RFTN1	CDCA8
	CD4	PLK1
	CD8A	UBE2S
	KLRD1	CDC20
	BTN2A2	CDK4
	NR1H3	ANAPC11
	LILRB4	EIF4EBP1
	CD40	NABP2
	SCIMP	TRIP13
	ITK	BUB3
	NCKAP1L	ZWILCH
	LAPTM5	SKP2
	PTPRC	RAD51C
	PRKCB	CKS1B
	CCR7	UBE2C
	TLR10	CKS2
	CD79A	CDKN3
	KLHL6	MAD2L1
	CR2	DBF4
	CD22	BLM
	CD79B	BUB1
	BLK	BUB1B
	BANK1	DLGAP5
	MS4A1	SPC25
	FCRL3	FBXO5
	STAP1	NDC80
	CD19	CENPE
	BTK	CCNA2
	PLCG2	TTK
	IGHM	RAD21
	ZBP1	ZWINT
	IGHA1	CDC6
	IGHG3	MELK
	IGLC7	CDK1
	IRF4	CLSPN
	BTN1A1	CHEK1
	CR1L	STIL
	C7	RRM2
	C4A	ORC1
	C4B	ANLN
	C4BPA	RBL1
	C4BPB	E2F7
	TRIM15	MTBP
		BRCA1
		CDC7
		ATAD5
		DTL
		KNTC1
		TOPBP1
		ACTL6A
		RPA2
		GEN1
		SPDL1
		SASS6
		MNAT1
		RBBP8
