# Supplementary material for: Transcriptome and microbiome-immune changes across preinvasive and invasive anal cancer lesions
Source: JCI Insight. 2024 Jul 18;9(16):e180907. doi: 10.1172/jci.insight.180907 (PMC11343604; doi:10.1172/jci.insight.180907)
Supplement: Supplemental data set 7 [file jciinsight-9-180907-s041.xlsx]

## Sheet: Immune profiling
	Additional file 7
	Immune infiltration and cell composition analysis
	Features					EPIC								ESTIMATE
	ID	cluster	Diagnosis	HPV16	HIV	Bcells	CAFs	CD4_Tcells	CD8_Tcells	Endothelial	Macrophages	NKcells	otherCells	stroma score	immune score	estimate score	tumor purity
	FH1004	II	HGSIL	1	1	0.0056	0.0125	0.2771	0.0857	0.0805	0.0077	0	0.5309	-1301.34	-119.252	-1420.59	0.922433
	FH1005	II	LGSIL	1	1	0.0122	0.0104	0.2885	0.0767	0.0817	0.0044	0	0.5261	-1883.28	-426.642	-2309.92	0.964852
	FH1028	II	HGSIL	1	1	0.0486	0.0165	0.2097	0.0593	0.1374	0.0073	0	0.5212	-440.804	-309.122	-749.926	0.880013
	FH1031	II	HGSIL	1	1	0	0.0144	0.2378	0.0538	0.0983	0.0078	0	0.5879	-1651.07	-479.915	-2130.98	0.957617
	FH1035	II	HGSIL	1	1	0.0095	0.0168	0.2497	0.0396	0.1308	0.0084	0	0.5452	-1354.73	-350.238	-1704.97	0.937745
	FH2001	II	ASCC	1	1	0	0.0206	0.2862	0	0.1081	0.012	0	0.5731	-173.426	-56.323	-229.749	0.841219
	FH2003	I	LGSIL	1	1	0	0.014	0.243	0.0501	0.0966	0.0062	0	0.5902	-1492.18	-580.768	-2072.95	0.955129
	FH2004	I	HGSIL	1	1	0.0116	0.0169	0.2373	0.0748	0.0967	0.006	0	0.5568	-1177.26	-639.624	-1816.88	0.943324
	FH2016	II	ASCC	1	1	0	0.0162	0.2128	0.0728	0.1369	0.007	0	0.5543	-1637.46	-748.737	-2386.2	0.967734
	FH2018	I	HGSIL	1	1	0	0.0182	0.2076	0.0552	0.1604	0.0057	0	0.5529	-1030.88	-955.64	-1986.52	0.951294
	FH2023	I	HGSIL	1	1	0	0.0152	0.2076	0.0038	0.1478	0.0044	0	0.6212	-1504.96	-1268.18	-2773.15	0.980477
	FH2027	I	ASCC	1	1	0	0.0208	0.2356	0.0861	0.1913	0.0052	0	0.4611	-233.624	-340.566	-574.191	0.86747
	FH2034	II	ASCC	1	1	0	0.0203	0.2379	0.0289	0.1372	0.0055	0	0.5702	-861.798	-835.675	-1697.47	0.937362
	FH2044	II	LGSIL	1	1	0.0689	0.0191	0.2814	0.0852	0.138	0.0095	0	0.398	-260.876	596.917	336.041	0.793466
	FH2049	I	HGSIL	1	1	0.0047	0.0166	0.2454	0.0426	0.1552	0.0056	0	0.5299	-1068.46	-705.951	-1774.41	0.941236
	PGA186	II	ASCC	1	0	0.0506	0.0227	0.3325	0.1164	0.1656	0.0122	0	0.3	1085.07	1967.27	3052.34	0.494936
	PGA284	II	ASCC	1	0	0.0503	0.0195	0.292	0.0676	0.1507	0.0093	0	0.4107	-73.0775	618.545	545.467	0.774384
	PGA306	II	ASCC	1	1	0.028	0.0183	0.2991	0.0393	0.1679	0.011	0	0.4362	-16.3248	910.51	894.185	0.740997
	PGA314	II	ASCC	1	1	0.0225	0.0158	0.3022	0.1074	0.1129	0.0118	0	0.4274	-705.552	800.836	95.2842	0.814474
	PGA350	II	ASCC	1	NA	0	0.0182	0.2638	0.013	0.1525	0.0089	0	0.5436	-906.584	-728.544	-1635.13	0.934135
	PGA479	II	ASCC	1	0	0.0175	0.0166	0.2525	0.0459	0.1131	0.0086	0	0.5458	-1195.24	-503.657	-1698.89	0.937435
	PGA491	II	ASCC	1	0	0.0456	0.0153	0.2682	0.0395	0.1488	0.0098	0	0.4727	-435.972	249.732	-186.24	0.837749
	PGA532	II	ASCC	1	1	0.0064	0.0209	0.3028	0.0567	0.1323	0.0105	0	0.4705	-294.56	81.6663	-212.893	0.839879
	PGA591	II	ASCC	1	NA	0.0581	0.0207	0.2686	0.0727	0.1481	0.0095	0	0.4223	-213.046	518.283	305.237	0.796209
	PGA618	II	ASCC	1	NA	0.0557	0.0141	0.2813	0.0688	0.1148	0.0095	0	0.4557	-565.005	520.071	-44.9341	0.826243
	PGA750	II	ASCC	1	0	0.0044	0.0127	0.2147	0	0.1212	0.0055	0	0.6416	-1637.07	-976.47	-2613.54	0.975602
	PGA793	II	ASCC	1	NA	0.0542	0.0196	0.2607	0.1051	0.1436	0.0108	0	0.4059	355.031	1531.43	1886.46	0.635687
	FH1007	II	LGSIL	0	1	0.0235	0.0137	0.2851	0.0453	0.0911	0.0076	0	0.5336	-1433.13	58.2227	-1374.91	0.919823
	FH1029	II	LGSIL	0	1	0.1014	0.0197	0.2897	0.1085	0.1619	0.0089	0	0.3098	305.99	1783.45	2089.43	0.612409
	FH1032	II	HGSIL	0	0	0.0587	0.0165	0.2997	0.0721	0.14	0.008	0	0.4049	-272.623	479.132	206.509	0.804894
	FH2002	I	LGSIL	0	1	0	0.0192	0.2196	0.0082	0.1111	0.0058	0	0.6361	-1084.18	-870.323	-1954.5	0.949835
	FH2006	I	ASCC	0	1	0	0.0157	0.1949	0.0359	0.0849	0.0038	0	0.6648	-1206.4	-1146.59	-2352.99	0.966494
	FH2013	I	LGSIL	0	1	0.0136	0.0207	0.2022	0.0166	0.1718	0.0049	0	0.5703	41.2568	-1011.31	-970.058	0.894898
	FH2017	I	LGSIL	0	1	0	0.0179	0.2234	0.0717	0.1814	0.0062	0	0.4993	-387.901	-423.978	-811.879	0.884296
	FH2019	II	LGSIL	0	1	0.0232	0.0155	0.2406	0.0824	0.1439	0.0061	0	0.4883	-894.484	-440.977	-1335.46	0.917536
	FH2020	II	ASCC	0	1	0.0208	0.0182	0.2518	0.0073	0.1239	0.0072	0	0.5709	-1199.04	-648.766	-1847.8	0.94482
	FH2021	II	LGSIL	0	0	0.0584	0.0145	0.2793	0.0614	0.1267	0.0082	0	0.4514	-896.206	367.315	-528.892	0.864143
	FH2022	I	LGSIL	0	1	0	0.016	0.2194	0.0143	0.1198	0.0031	0.0001	0.6273	-1218	-1279.54	-2497.54	0.971722
	FH2024	I	LGSIL	0	1	0	0.0193	0.2632	0.0514	0.1514	0.004	0	0.5107	-589.045	-656.816	-1245.86	0.912227
	FH2025	I	LGSIL	0	1	0	0.0184	0.2274	0.0365	0.1396	0.004	0	0.5741	-1164.92	-1087.27	-2252.19	0.96259
	FH2026	I	LGSIL	0	0	0	0.0192	0.2971	0.0821	0.1519	0.006	0	0.4436	-597.465	154.013	-443.452	0.857763
	FH2028	II	LGSIL	0	1	0	0.0126	0.2862	0.03	0.1301	0.0083	0	0.5328	-1481.9	-52.2141	-1534.11	0.92874
	FH2029	I	HGSIL	0	1	0	0.0162	0.1837	0.0005	0.1407	0.0036	0	0.6552	-1474.61	-1455.74	-2930.35	0.984753
	FH2030	I	LGSIL	0	1	0	0.0175	0.208	0.0095	0.1537	0.0029	0.0001	0.6083	-1291.42	-1178.7	-2470.12	0.970764
	FH2031	I	LGSIL	0	1	0	0.0157	0.1672	0.0291	0.1498	0.0037	0	0.6344	-1461.89	-1268.73	-2730.62	0.979231
	FH2032	I	LGSIL	0	1	0	0.0183	0.2244	0.0564	0.1412	0.005	0	0.5547	-1089.24	-607.501	-1696.74	0.937325
	FH2033	II	LGSIL	0	0	0.0659	0.0156	0.2915	0.0699	0.1502	0.0091	0	0.3977	-249.801	617.359	367.557	0.790641
	FH2035	I	LGSIL	0	1	0	0.0202	0.1998	0.0472	0.1436	0.0048	0	0.5844	-614.558	-1118.97	-1733.53	0.939192
	FH2036	II	LGSIL	0	1	0.0704	0.0143	0.3118	0.099	0.1438	0.0099	0	0.3508	-43.7717	1268.98	1225.21	0.707506
	FH2037	II	LGSIL	0	1	0.0784	0.0168	0.2764	0.0813	0.1636	0.0082	0	0.3753	-68.3153	975.136	906.821	0.73975
	FH2038	II	LGSIL	0	1	0	0.0153	0.2621	0.0521	0.1477	0.0082	0	0.5147	-1144.55	19.8816	-1124.67	0.904795
	FH2039	I	LGSIL	0	1	0	0.0195	0.2788	0.0696	0.1635	0.0058	0	0.4629	-490.957	-86.4178	-577.375	0.867702
	FH2040	I	LGSIL	0	1	0	0.0169	0.245	0.0713	0.1528	0.0049	0	0.5091	-1182.21	-578.047	-1760.26	0.940532
	FH2041	II	LGSIL	0	1	0.086	0.0145	0.2913	0.0898	0.134	0.0084	0	0.3761	-419.866	998.618	578.752	0.771283
	FH2042	I	LGSIL	0	1	0	0.0158	0.1682	0	0.1535	0.0035	0	0.6589	-1455.75	-1403.73	-2859.48	0.98289
	FH2043	II	LGSIL	0	1	0.0014	0.0152	0.2147	0.0435	0.1308	0.0073	0	0.5871	-1568.92	-808.588	-2377.51	0.967411
	FH2045	I	LGSIL	0	1	0	0.0175	0.1948	0.0073	0.1529	0.0037	0	0.6238	-1091.9	-1129.83	-2221.73	0.961369
	FH2046	I	LGSIL	0	1	0	0.0183	0.2352	0.0602	0.1692	0.0057	0	0.5113	-936.228	-711.755	-1647.98	0.934807
	FH2047	I	LGSIL	0	1	0	0.0182	0.2507	0.0241	0.1505	0.0037	0	0.5529	-1190.65	-846.942	-2037.59	0.953579
	FH2048	II	HGSIL	0	1	0.0261	0.0142	0.258	0.0646	0.1409	0.0065	0	0.4896	-1376.18	-454.491	-1830.67	0.943993
	FH2050	II	HGSIL	0	1	0	0.0227	0.2202	0.0552	0.2113	0.0056	0	0.485	910.297	-780.548	129.749	0.811529
	FH2051	II	HGSIL	0	1	0.0019	0.0133	0.2989	0.0404	0.1236	0.0083	0	0.5136	-1307.08	-176.539	-1483.62	0.925967
	FH2053	II	HGSIL	0	1	0	0.0168	0.2772	0.0175	0.149	0.0084	0	0.5312	-1104.77	-596.598	-1701.37	0.937561
	FH2054	I	HGSIL	0	1	0.0083	0.0189	0.2456	0.0744	0.1709	0.0068	0	0.4751	-355.308	-543.181	-898.489	0.89016
	FH2055	II	HGSIL	0	1	0.0017	0.0148	0.2576	0.0711	0.1132	0.0026	0	0.5389	-1600.35	-127.684	-1728.04	0.938915
	PGA127	II	ASCC	0	0	0.0637	0.0199	0.3361	0.0913	0.1533	0.0099	0	0.3258	-43.3999	1206.93	1163.54	0.713875
	PGA269	II	ASCC	0	0	0.0364	0.0141	0.2238	0.0929	0.1024	0.0071	0	0.5233	-1288.01	-282.973	-1570.99	0.930733
	PGA851	II	ASCC	0	NA	0.0239	0.0159	0.2679	0.0372	0.1122	0.0081	0	0.5347	-1172.03	-309.375	-1481.4	0.925843
	PGA871	II	ASCC	0	0	0.0334	0.0181	0.2684	0.0755	0.1678	0.0057	0	0.4311	-596.688	-316.592	-913.28	0.891147
	PGA926	II	ASCC	0	NA	0.0037	0.0201	0.3125	0.032	0.1621	0.0108	0	0.4588	-328.592	80.3717	-248.221	0.842682
				Wilcoxon rank-sum test	cluster	< .00001	0.06576	< .00001	0.01732	0.018771	< .00001	0.59612	8e-05	0.1902	< .00001	< .00001	< .00001
					HIV	0.00084	0.92828	0.00758	0.0601	0.72786	0.01208	0.84148	0.85716
					HPV16	0.35238	0.69654	0.41222	0.4354	0.06876	0.0035	0.74896	.78716
