# Supplementary material for: Transcriptome and microbiome-immune changes across preinvasive and invasive anal cancer lesions
Source: JCI Insight. 2024 Jul 18;9(16):e180907. doi: 10.1172/jci.insight.180907 (PMC11343604; doi:10.1172/jci.insight.180907)
Supplement: Supplemental data set 8 [file jciinsight-9-180907-s042.xlsx]

## Sheet: Hoja5
Additional file 8
Gene signatures obtained from HNSCC, CESCC and ASCC employed for Heatmap visualizations (Figure 8)				HEATMAP A		HEATMAP B		HEATMAP C		HEATMAP D
HNSCC signature (Zhang et al. 2016)	CESCC siganture (CIN2/CIN3 vs. CSCC)	ASCC signature (HGSIL vs ASCC)		HNSCC signature in ASCC	enrichment group	ASCC signature in HNSCC	enrichment group	CSCC signature in ASCC	enrichment group	ASCC signature in CSCC	enrichment group
ALOX12	SCNN1B	NEBL		ALOX12	keratinization	LAMC2	immune	PPP1R11	immune	ABHD3	immune
FAM180A	TNFAIP6	POTEF		FAM180A	keratinization	PLEK	immune	VSIG1	immune	ACVR1C	immune
MYOZ1	GREM1	CST1		MYOZ1	keratinization	SNAP25	immune	SLC20A1	immune	ADA	immune
OTOP3	DUOX1	CHRNA6		OTOP3	keratinization	APOC1	immune	CCNL1	immune	ADA2	immune
OTOP2	FN1	SLIT1		OTOP2	keratinization	PLA2G7	immune	NIPA1	immune	ADAR	immune
ME1	CRNN	LAMC2		ME1	keratinization	IFIT2	immune	SLC5A3	immune	ADD1	immune
PAQR5	TTC22	PTGS2		PAQR5	keratinization	CBS	immune	EIF5A2	immune	AIM2	immune
KCNK10	C19orf33	PLEK		KCNK10	keratinization	CD163	immune	CLIC4	immune	ALOX5AP	immune
MYOM3	FCGBP	PDE4B		MYOM3	keratinization	CLEC12A	immune	ATP6V1C1	immune	AMFR	immune
MSX2	EHF	SPATA18		MSX2	keratinization	PRRX1	immune	APMAP	immune	ANKRD44	immune
FLRT3	TMEM40	SNAP25		FLRT3	keratinization	KCNMB3	immune	KBTBD2	immune	ANKRD55	immune
MPP7	CLCA4	APOE		MPP7	keratinization	FCGR2A	immune	MRGBP	immune	ANO9	immune
ABHD5	SPAG17	MAGEA4		ABHD5	keratinization	SLAMF8	immune	TRIP13	immune	AOAH	immune
SLC19A2	FUT3	RPS3A		SLC19A2	keratinization	ELOVL2	immune	BUB3	immune	APLNR	immune
SERPINB8	SCNN1G	PPP4R4		SERPINB8	keratinization	SHISA2	immune	GPR180	immune	APMAP	immune
SERPINB5	A2ML1	MAGEA6		SERPINB5	keratinization	CTHRC1	immune	MTHFD2	immune	APOBEC3G	immune
SLC5A1	PCP4L1	PANX2		SLC5A1	keratinization	MIAT	immune	CBX3	immune	APOC1	immune
NIPAL1	GGT6	COL24A1		NIPAL1	keratinization	IL32	immune	PLOD2	immune	ARHGAP9	immune
CWH43	ANO10	MAGEA3		CWH43	keratinization	LRCH3	immune	XPR1	immune	ATG16L2	immune
EREG	THBS1	SYT8		EREG	keratinization	SIGLEC14	immune	ATP13A3	immune	ATP13A3	immune
RTN4	INHBA	OSM		RTN4	keratinization	MFAP2	immune	ZNF281	immune	B4GALT4	immune
EXOSC6	SPINK5	PAGE2		EXOSC6	keratinization	LOXL2	immune	TAF1A	immune	BAALC	immune
VKORC1L1	KAZN	APOC1		VKORC1L1	keratinization	LCP2	immune	YWHAH	immune	BDNF	immune
FAHD1	MERTK	RNASE10		FAHD1	keratinization	ITGAX	immune	DCBLD1	immune	BET1	immune
MAL2	S100A16	CLC		MAL2	keratinization	POSTN	immune	TPM3	immune	BGN	immune
CDS1	TMEM246	HES5		CDS1	keratinization	RPLP0P2	immune	ADAM9	immune	BIN2	immune
CDH1	ACTN1	MAGEA2B		CDH1	keratinization	NFAM1	immune	RNF114	immune	BIRC3	immune
MBOAT2	FGFBP1	INHBA		MBOAT2	keratinization	LY96	immune	RPS6KA1	immune	BRI3	immune
YWHAZ	SYNGR1	FAM71E2		YWHAZ	keratinization	HK3	immune	TRIM27	immune	C11orf87	immune
MAPK6	PIK3C2B	MAGEA1		MAPK6	keratinization	WDR72	immune	ADPGK	immune	C16orf74	immune
CYP51A1	TXN2	TNFAIP6		CYP51A1	keratinization	SCD5	immune	USP24	immune	C1orf162	immune
MSMO1	THSD4	PLA2G7		MSMO1	keratinization	LAMB3	immune	CCDC93	immune	C1orf54	immune
HMGCS1	SULT2B1	SHOX2		HMGCS1	keratinization	FCER1G	immune	MEX3C	immune	C1QA	immune
HIGD1A	P2RY2	MYZAP		HIGD1A	keratinization	PDCD1LG2	immune	TDO2	immune	C1QB	immune
DNAJA2	ETHE1	DPEP1		DNAJA2	keratinization	OLR1	immune	STC2	immune	C1QC	immune
CALM1	SLC25A23	MT2A		CALM1	keratinization	DLEU7	immune	ESM1	immune	C1RL	immune
SBDS	BNIPL	CSAG2		SBDS	keratinization	CXCL13	immune	ANGPT2	immune	C3AR1	immune
DSTN	NEXN	HRH4		DSTN	keratinization	SUCNR1	immune	MSANTD3	immune	C3orf80	immune
PLBD1	PLLP	ZNF618		PLBD1	keratinization	ADAM12	immune	STK3	immune	CAMLG	immune
ATP6V0D1	SH2D4A	IFIT2		ATP6V0D1	keratinization	BIRC3	immune	CA9	immune	CARD8	immune
PFKFB2	CRABP2	MT1F		PFKFB2	keratinization	SLC6A12	immune	SLC16A1	immune	CBSL	immune
CA2	COX5B	CBS		CA2	keratinization	FGF12	immune	DCUN1D5	immune	CCDC127	immune
CA12	CYSRT1	CD163		CA12	keratinization	CASS4	immune	PTPN12	immune	CCDC50	immune
KIF13A	BVES	FGFBP1		KIF13A	keratinization	PATL2	immune	PDK1	immune	CCDC69	immune
MYO1H	LAMA4	SYCP2L		MYO1H	keratinization	GCLM	immune	DUXAP10	immune	CCDC71L	immune
FLJ42969	SULF1	BCL2L10		FLJ42969	keratinization	TRAF1	immune	SLC4A3	immune	CCDC88A	immune
BFSP1	SZRD1	G0S2		BFSP1	keratinization	FPR3	immune	CHSY1	immune	CCDC92	immune
AK4	MMP28	LEP		AK4	keratinization	MMP12	immune	SACS	immune	CCL20	immune
GPSM2	RHCG	CLEC12A		GPSM2	keratinization	PCED1B	immune	MCAM	immune	CCL4	immune
KDM5B	FAM63A	RPSA		KDM5B	keratinization	WDR86	immune	CDYL2	immune	CCL5	immune
SLC20A2	STX2	NMU		SLC20A2	keratinization	EMILIN2	immune	SERPINE1	immune	CCR1	immune
SLC2A1	COA3	SYNM		SLC2A1	keratinization	WNT2	immune	ABL2	immune	CCR5	immune
PFKFB4	BAG2	DNAH2		PFKFB4	keratinization	IL2RA	immune	ANO6	immune	CCR7	immune
SERTAD2	CYP4B1	DEGS2		SERTAD2	keratinization	CIBAR2	immune	ACTN1	immune	CD14	immune
SIAH2	MALL	IGFL1		SIAH2	keratinization	IL18RAP	immune	COL4A2	immune	CD163	immune
PCYT1A	STAP2	PRRX1		PCYT1A	keratinization	IGF2BP3	immune	COL4A1	immune	CD27	immune
TUFT1	LOXL2	CABCOCO1		TUFT1	keratinization	TLR8	immune	ADAMTS12	immune	CD300A	immune
FAM83B	SMIM5	LPL		FAM83B	keratinization	GGT5	immune	COL5A2	immune	CD38	immune
HOOK1	FAM212A	CACNA1B		HOOK1	keratinization	CD300A	immune	COL12A1	immune	CD40	immune
FAM162A	CYP3A5	KCNMB3		FAM162A	keratinization	SOAT1	immune	ITGA5	immune	CD48	immune
DBI	EPN3	FCGR2A		DBI	keratinization	COL11A1	immune	LOXL2	immune	CD52	immune
EBPL	GM2A	NPM2		EBPL	keratinization	HELB	immune	PXDN	immune	CD53	immune
ZNF300	CYP4F12	CD300E		ZNF300	keratinization	ALDH1L2	immune	CD276	immune	CD63	immune
LOC154761	BTBD11	AQP9		LOC154761	keratinization	CALB1	immune	SERPINH1	immune	CD69	immune
AGAP11	TST	SLAMF8		AGAP11	keratinization	SIGLEC1	immune	PLOD1	immune	CD80	immune
MTUS2	DUOXA1	IL1B		MTUS2	keratinization	SLC7A7	immune	ENPEP	immune	CD83	immune
NRADDP	FAM3D	LBP		NRADDP	keratinization	GSAP	immune	PAPPA	immune	CD86	immune
AGPAT4	EPHA1	BMPER		AGPAT4	keratinization	C1RL	immune	AMMECR1L	immune	CD8A	immune
RYR3	MLXIP	ELOVL2		RYR3	keratinization	RASSF4	immune	CELF1	immune	CD8B	immune
C16orf74	C10orf99	IL17RC		C16orf74	keratinization	DENND3	immune	PHLDB2	immune	CD96	immune
MDFI	MARCH6	CSAG3		MDFI	keratinization	PXDN	immune	PTHLH	immune	CDC42EP3	immune
BNC1	SPRR3	RET		BNC1	keratinization	MIR9-1HG	immune	LATS2	immune	CDH11	immune
CDH3	KRT15	EIF3CL		CDH3	keratinization	CAGE1	immune	CORO1C	immune	CDK14	immune
HAS3	DAPL1	CSF2		HAS3	keratinization	CLEC4A	immune	RIPK2	immune	CEMIP2	immune
FAM83A	MACROD1	PGGHG		FAM83A	keratinization	TEAD2	immune	LACTB	immune	CHST15	immune
PACSIN3	S100A12	SHISA2		PACSIN3	keratinization	RGS18	immune	GLS	immune	CLN5	immune
RHOV	ARHGEF28	MMP1		RHOV	keratinization	RAB30	immune	SLC25A32	immune	CLUH	immune
TACSTD2	NSG1	TCERG1L		TACSTD2	keratinization	RUNX3	immune	FOXN2	immune	CMPK2	immune
GPR87	PIGR	STC2		GPR87	keratinization	FTL	immune	MTMR9	immune	CMTM7	immune
DSG3	PLA2G3	SLC24A2		DSG3	keratinization	HSD17B14	immune	CDK17	immune	COA6	immune
KRT6A	CYP4X1	MAGEA10		KRT6A	keratinization	NTS	immune	VEZT	immune	COL12A1	immune
CLCA2	KRT13	TSPEAR		CLCA2	keratinization	LINC00861	immune	FGD6	immune	COL15A1	immune
SLC10A6	KLK11	IL1R2		SLC10A6	keratinization	SIX4	immune	FCGR3B	immune	COL1A1	immune
GSDMC	NIPAL2	CASQ2		GSDMC	keratinization	APLNR	immune	CYP27B1	immune	COL5A1	immune
RAB38	SNORD68	CTHRC1		RAB38	keratinization	TIMP1	immune	IL24	immune	COL5A2	immune
FRMD6	MIR6805	EIF3F		FRMD6	keratinization	COL5A2	immune	GLDC	immune	COL6A3	immune
PLS3	ZNF57	BCL2A1		PLS3	keratinization	MSR1	immune	PRKD3	immune	COPG2	immune
SERPINB2	UBA52	CREG2		SERPINB2	keratinization	GCA	immune	RRM2B	immune	CREM	immune
S100A3	TMPRSS11B	CLEC12B		S100A3	keratinization	CSF2RB	immune	CDC42EP3	immune	CRMP1	immune
SRRM3	SLPI	MVK		SRRM3	keratinization	LAG3	immune	ST20	immune	CSF1R	immune
DUSP7	EP300-AS1	SASH1		DUSP7	keratinization	SPI1	immune	TTBK2	immune	CSF2RB	immune
SOX15	ZNF664	SLC2A3		SOX15	keratinization	SAMSN1	immune	NOX4	immune	CST7	immune
ARHGAP23	ST6GALNAC1	IL11		ARHGAP23	keratinization	HTRA4	immune	ERG	immune	CTHRC1	immune
ANKRD18B	LY6D	NLRP3		ANKRD18B	keratinization	DDX60L	immune	CHN1	immune	CTSS	immune
PTPN13	RPL21P28	RASAL1		PTPN13	keratinization	TNS3	immune	CTHRC1	immune	CXCL10	immune
CD109	VWA5A	NBEAL2		CD109	keratinization	PTP4A3	immune	INHBA	immune	CXCL11	immune
STON2	PROM2	FCGR3A		STON2	keratinization	MYO1F	immune	ADAM12	immune	CXCL13	immune
PGM2	RPL10A	SLCO1A2		PGM2	keratinization	IFIT1	immune	MFAP2	immune	CXCL3	immune
LRP11	HPGD	SERPINA10		LRP11	keratinization	SERPINH1	immune	TEAD2	immune	CXCL9	immune
COBLL1	MPST	SLCO4C1		COBLL1	keratinization	FOXD1	immune	PDPN	immune	CXorf65	immune
CARD6	AKR1B10	IL32		CARD6	keratinization	EVI2B	immune	TLR2	immune	CXXC5	immune
SLC22A15	RPS15	LRCH3		SLC22A15	keratinization	BEST1	immune	PLAU	immune	CYP24A1	immune
NHLH2	LCN2	AKR1B10		NHLH2	keratinization	AOAH	immune	FST	immune	CYTIP	immune
UCA1	CCL8	SIGLEC14		UCA1	keratinization	IL4I1	immune	TNFAIP3	immune	DDX60	immune
RCOR1	TNFSF13B	MFAP2		RCOR1	keratinization	HCLS1	immune	ICAM1	immune	DERL1	immune
DNAJB1	SNORA3A	CASTOR1		DNAJB1	keratinization	ADAMTS12	immune	SLC2A3	immune	DERL3	immune
TRIP10	S100A9	GRIP2		TRIP10	keratinization	THEMIS2	immune	SOCS3	immune	DNAJB11	immune
HEBP2	LOC101926921	SPATC1		HEBP2	keratinization	FKBP11	immune	FCGR1B	immune	DNAJB9	immune
S100A14	XKRX	MELTF		S100A14	keratinization	CYTH4	immune	KYNU	immune	DOCK4	immune
SCEL	BMP7	ODAM		SCEL	keratinization	CCL3	immune	HIF1A	immune	DOCK8	immune
SCNN1G	OLFML2B	NRCAM		SCNN1G	keratinization	SSTR3	immune	MYO1B	immune	DOK2	immune
MPZL2	LOC107985971	TREM1		MPZL2	keratinization	ABCD1	immune	CD47	immune	DRAM1	immune
ELL2	C9orf16	PLIN1		ELL2	keratinization	TLR1	immune	CTSB	immune	DTX3L	immune
EPGN	ARG2	ADGRE2		EPGN	keratinization	C1orf54	immune	HP	immune	DYNC1LI1	immune
STEAP4	LOC101928615	EIF3C		STEAP4	keratinization	CYTIP	immune	IGF2BP2	immune	EDC4	immune
SPRR2D	FXYD3	PGAM4		SPRR2D	keratinization	DNASE2	immune	PLAG1	immune	EML1	immune
SPRR2A	ABL2	EEF1G		SPRR2A	keratinization	SNX10	immune	SGPP1	immune	ENOX2	immune
S100A9	CEP170P1	CTCFL		S100A9	keratinization	CIBAR1	immune	L3MBTL3	immune	ENPP2	immune
S100A8	MS4A7	LOXL2		S100A8	keratinization	PIM2	immune	LINC00869	immune	EOMES	immune
S100A12	C5orf66-AS1	LCP2		S100A12	keratinization	USP18	immune	SOAT1	immune	EPSTI1	immune
SLPI	TMPRSS11D	ITGAX		SLPI	keratinization	LEMD1	immune	LRCH3	immune	ERLEC1	immune
AKR1B15	SERPINB13	IGF2		AKR1B15	keratinization	APOBEC3H	immune	GSAP	immune	EVI2A	immune
KLK12	ATP10B	PPP1R3C		KLK12	keratinization	PTX3	immune	DRAM1	immune	EVI2B	immune
CLDN17	DEFB1	H3C6		CLDN17	keratinization	SPOCK2	immune	MSR1	immune	FAAP100	immune
CXCR2	GNA12	MCUB		CXCR2	keratinization	WIPF1	immune	MERTK	immune	FADS3	immune
MREG	ADPGK	ASPHD1		MREG	keratinization	ZNF469	immune	CD300LF	immune	FAM193B	immune
A2ML1	SNORA68	CPLX2		A2ML1	keratinization	PXN	immune	GLIPR1	immune	FAM78A	immune
PPL	CYP2C18	DOCK3		PPL	keratinization	GPR141	immune	LY96	immune	FBXO9	immune
NCCRP1	SUSD4	LTF		NCCRP1	keratinization	SIRPB2	immune	SNX10	immune	FCGR2B	immune
CLIC3	RPL32	GPR158		CLIC3	keratinization	MROH2A	immune	RAB8B	immune	FCMR	immune
ARHGAP40	ANKRD22	C5AR1		ARHGAP40	keratinization	SLC22A4	immune	DNAJC10	immune	FDCSP	immune
KLK11	RPL29	UCHL1		KLK11	keratinization	TMEM39A	immune	DMXL2	immune	FGR	immune
KLK10	SAMD4A	SLC11A1		KLK10	keratinization	RHOF	immune	LHFPL2	immune	FKBP11	immune
KLK13	TRAPPC5	POSTN		KLK13	keratinization	B4GALNT1	immune	PHTF1	immune	FMNL3	immune
SERPINB4	ZG16B	MVD		SERPINB4	keratinization	FAP	immune	TMEM263	immune	FRY	immune
SERPINB3	GLS	NKX2-5		SERPINB3	keratinization	ICAM1	immune	CBLB	immune	FTH1	immune
CRABP2	PDE1A	NFAM1		CRABP2	keratinization	SLCO2B1	immune	ANTXR2	immune	FZD2	immune
CSTA	MIR6734	KAT2B		CSTA	keratinization	ZNF281	immune	SLC41A2	immune	GATD1	immune
RAET1L	C1orf21	RPL13A		RAET1L	keratinization	JAK3	immune	NEDD9	immune	GBP5	immune
TMPRSS11F	FAM3B	LY96		TMPRSS11F	keratinization	IL7R	immune	NEK6	immune	GCA	immune
SERPINB13	SERTAD4	NSG1		SERPINB13	keratinization	CD86	immune	CCDC71L	immune	GCOM1	immune
TTC9	LHPP	CROT		TTC9	keratinization	CCR1	immune	ZNF275	immune	GLIPR1	immune
PRSS27	TPRG1L	HK3		PRSS27	keratinization	MS4A6A	immune	MARCKSL1	immune	GLS	immune
RHCG	FAP	BOK		RHCG	keratinization	TMEM52B	immune	LAYN	immune	GMFG	immune
TMPRSS11D	PDE10A	PLXNA2		TMPRSS11D	keratinization	CCL4	immune	UXS1	immune	GPR153	immune
GBP6	SPRR1A	RAF1		GBP6	keratinization	CCDC127	immune	GALNT5	immune	GPR65	immune
FGFBP1	RPS5	WDR72		FGFBP1	keratinization	KLRD1	immune	RASSF6	immune	GPX8	immune
RAET1G	RBM25	UNC13A		RAET1G	keratinization	FGR	immune	SLC15A2	immune	GRB10	immune
ARL4D	BICD1	DSCAM		ARL4D	keratinization	TNFSF14	immune	ALCAM	immune	GSAP	immune
ZNF185	KIRREL	SCD5		ZNF185	keratinization	HAVCR2	immune	PRSS12	immune	GSDMD	immune
HSPB1	TRIO	LAMB3		HSPB1	keratinization	ACOXL	immune	PDE10A	immune	GZMA	immune
GNA15	ZBTB7C	PKIA		GNA15	keratinization	TMEM140	immune	ACVR1C	immune	GZMB	immune
GJB5	NAA25	EEF1A1		GJB5	keratinization	TLR4	immune	C9orf64	immune	GZMH	immune
BTBD11	ANGEL1	ACAT2		BTBD11	keratinization	CMKLR1	immune	FKBP14	immune	GZMK	immune
LY6D	KPNA1	HSPB8		LY6D	keratinization	LILRB4	immune	CALU	immune	HAS2	immune
NMU	IL24	FST		NMU	keratinization	GPR85	immune	ITGB1	immune	HCK	immune
TPD52L1	NRAV	FCER1G		TPD52L1	keratinization	CCR5	immune	IKBIP	immune	HCLS1	immune
SASH1	SRPK2	NLRX1		SASH1	keratinization	ZNF697	immune	OSGIN2	immune	HCST	immune
RAET1E	FXR1	CNTN2		RAET1E	keratinization	TFEC	immune	P4HA1	immune	HLA-B	immune
P2RY1	TRPT1	MMP3		P2RY1	keratinization	SIGLEC10	immune	SMS	immune	HLA-DMB	immune
KRT3	COL8A1	DNAJB2		KRT3	keratinization	RSRC1	immune	ADAM10	immune	HLA-F	immune
HSPA6	BLOC1S1	MAGEA9		HSPA6	keratinization	GTSF1	immune	PDP1	immune	HOXD3	immune
NEFM	TMEM158	SC5D		NEFM	keratinization	ADA2	immune	PTK2	immune	HSPA13	immune
SLC7A8	C1orf116	COL22A1		SLC7A8	keratinization	ISG20	immune	ACOT9	immune	HTRA3	immune
CAMSAP3	PPFIBP1	PDCD1LG2		CAMSAP3	keratinization	PDE7A	immune	TGFBR1	immune	HTRA4	immune
DEGS2	PTK2	OLR1		DEGS2	keratinization	HCST	immune	CHST2	immune	HVCN1	immune
MFSD2A	RBM12B	NPBWR1		MFSD2A	keratinization	TGFBI	immune	TGFB2	immune	ICAM1	immune
SLC27A4	GLTP	ACTG2		SLC27A4	keratinization	CCR7	immune	PMEPA1	immune	ICOS	immune
GPT2	MIR7110	MGAM		GPT2	keratinization	C19orf38	immune	GALNT2	immune	IDO1	immune
RDH13	LYPD3	DNER		RDH13	keratinization	SPIB	immune	ZNF697	immune	IFI44L	immune
POR	EIF5A2	PLXNC1		POR	keratinization	FZD2	immune	LAMB1	immune	IFIT1	immune
CCDC85C	TCN1	SMOC1		CCDC85C	keratinization	C1RL-AS1	immune	APP	immune	IFITM2	immune
PKP3	ADAM12	ABCB6		PKP3	keratinization	FTH1	immune	MRAP2	immune	IFNAR2	immune
PLCD1	SLC16A6	TBC1D3E		PLCD1	keratinization	SLC15A3	immune	TC2N	immune	IGFBP7	immune
SLC5A10	SFMBT2	NLRC4		SLC5A10	keratinization	CD80	immune	DUOX2	immune	IGFLR1	immune
NLRX1	NID2	GPR1		NLRX1	keratinization	MMP9	immune	OR7E14P	immune	IL10RA	immune
EPN3	MPP7	CNN1		EPN3	keratinization	PTGIR	immune	TMCO4	immune	IL27RA	immune
PHLDB3	PKIA	ACTC1		PHLDB3	keratinization	E2F3	immune	RNF207	immune	IL2RB	immune
TRIM7	KIF26B	KIF1A		TRIM7	keratinization	LINC00240	immune	TNIK	immune	IL7R	immune
OVOL1	COL5A2	FXR1		OVOL1	keratinization	EIF2AK2	immune	COLCA2	immune	INPP4A	immune
ESRP2	GIPC2	ZFYVE21		ESRP2	keratinization	CD300LF	immune	ABAT	immune	IRF2	immune
TTLL12	TTC9	MNDA		TTLL12	keratinization	TYROBP	immune	DNAL1	immune	IRF8	immune
DGCR11	FERMT2	KLHL24		DGCR11	keratinization	CXCL10	immune	TLR3	immune	ISG15	immune
MAPK13	CLIC3	MAB21L3		MAPK13	keratinization	CXCL11	immune	ERAP1	immune	ISG20	immune
SH3RF2	GOT1	FAM135A		SH3RF2	keratinization	CXCL13	immune	SEC16B	immune	ITGA5	immune
TMEM134	COL1A1	PITHD1		TMEM134	keratinization	CXCL2	immune	ZSWIM5	immune	ITGAM	immune
EPHB3	ZNF185	SPAG17		EPHB3	keratinization	CXCL3	immune	HOXB7	immune	ITGB2	immune
RIN1	SNORD23	DLEU7		RIN1	keratinization	CXCL9	immune	HOXB4	immune	JAML	immune
FAM83H	RPL14	CLEC4D		FAM83H	keratinization	CXCR3	immune	HOXB3	immune	KCNMB3	immune
FASN	CEP135	CXCL13		FASN	keratinization	CXCR4	immune	HOXB6	immune	KIAA0040	immune
NBEAL2	ARMC8	SSTR2		NBEAL2	keratinization	IL10	immune	HOXD13	immune	KIAA1671	immune
PODNL1	BSPRY	CIPC		PODNL1	keratinization	IL10RA	immune	MECOM	immune	KIAA1755	immune
C15orf62	TSPAN31	UNC5B		C15orf62	keratinization	IL12RB1	immune	DCAF7	immune	KIF26A	immune
EPHX3	WNT4	ALS2CL		EPHX3	keratinization	IL18RAP	immune	TNFSF4	immune	KLHL5	immune
PHGDH	PAQR7	PAEP		PHGDH	keratinization	IL21R	immune	ZNF618	immune	LAMB1	immune
EVPLL	HOXB2	PLAUR		EVPLL	keratinization	IL27RA	immune	SIM2	immune	LAMB3	immune
BCL2L10	EPS8L2	MBOAT2		BCL2L10	keratinization	IL2RA	immune	ZNF519	immune	LAMC2	immune
GRB7	PDE8A	SUCNR1		GRB7	keratinization	IL2RB	immune	CDADC1	immune	LAMP3	immune
REEP4	EVPL	ADAM12		REEP4	keratinization	IL2RG	immune	RECQL	immune	LAPTM5	immune
FLJ46906	SSBP2	BIRC3		FLJ46906	keratinization	IL32	immune	EED	immune	LAX1	immune
PROM2	MAML3	RNF175		PROM2	keratinization	IL4I1	immune	PIK3R3	immune	LCP2	immune
PAK6	SLC37A3	RRAGA		PAK6	keratinization	IL7R	immune	FAM111A	immune	LGALS1	immune
AHNAK2	CRB3	RPLP0		AHNAK2	keratinization	NEBL	immune	CEP135	immune	LHFPL2	immune
DUOX1	LOC102725271	SLC6A12		DUOX1	keratinization	SLIT1	immune	ZC3H7A	immune	LILRB4	immune
EVPL	RPL36	P2RY2		EVPL	keratinization	SPATA18	keratinization	CHST11	immune	LITAF	immune
PLEKHN1	ALKBH7	KIF1C		PLEKHN1	keratinization	RPS3A	keratinization	TAGAP	immune	LY96	immune
PPP1R13L	AKAP12	ANKUB1		PPP1R13L	keratinization	HES5	keratinization	RHOH	immune	LYZ	immune
C6orf132	C4orf19	NDST3		C6orf132	keratinization	FGFBP1	keratinization	SELL	immune	MAGEH1	immune
FGFR3	MMP3	BARX2		FGFR3	keratinization	BCL2L10	keratinization	CXCR4	immune	MAP3K13	immune
BOK	GDPD3	CLEC4C		BOK	keratinization	RPSA	keratinization	SSH2	immune	MED8	immune
SYTL1	EPHX3	ABL2		SYTL1	keratinization	NMU	keratinization	GIT2	immune	MERTK	immune
NOTCH2	SIAH1	FGF12		NOTCH2	keratinization	DEGS2	keratinization	CCDC88A	immune	MET	immune
TSPAN5	PNPT1	CASS4		TSPAN5	keratinization	IGFL1	keratinization	KLHL5	immune	MMP12	immune
KAZN	KCTD1	PATL2		KAZN	keratinization	IL17RC	keratinization	RAB29	immune	MMP2	immune
RMND5B	PPL	GCLM		RMND5B	keratinization	EIF3CL	keratinization	CHST15	immune	MMP9	immune
N4BP3	SH3RF2	TRAF1		N4BP3	keratinization	EIF3F	keratinization	PDE7A	immune	MPEG1	immune
REEP6	SPRR1B	GBE1		REEP6	keratinization	MVK	keratinization	UHRF2	immune	MRC1	immune
ANKRD9	POF1B	PLCD1		ANKRD9	keratinization	SASH1	keratinization	TMED8	immune	MS4A4A	immune
SLC25A1	SMAGP	CLEC1B		SLC25A1	keratinization	RASAL1	keratinization	RGS1	immune	MS4A6A	immune
RUSC1	FUT6	ARHGEF12		RUSC1	keratinization	NBEAL2	keratinization	TRIB1	immune	MS4A7	immune
ADAM15	ALDH3B2	PLPP4		ADAM15	keratinization	AKR1B10	keratinization	RGS2	immune	MUC1	immune
DVL1	AKR7A2	OGDHL		DVL1	keratinization	CASTOR1	keratinization	CREM	immune	MYO1F	immune
FAM83F	WFDC5	CAST		FAM83F	keratinization	GRIP2	keratinization	CTSL	immune	NCBP2	immune
ELMO3	ACTG2	FPR3		ELMO3	keratinization	EIF3C	keratinization	MMP1	immune	NCEH1	immune
SSH3	FOXF1	MMP12		SSH3	keratinization	PGAM4	keratinization	MMP3	immune	NCF4	immune
SPINT1	FAM46B	THRB		SPINT1	keratinization	EEF1G	keratinization	TNFAIP6	immune	NFKBIE	immune
KIAA1671	SOAT1	CCDC6		KIAA1671	keratinization	H3C6	keratinization	CCL8	immune	NID2	immune
GSTZ1	F12	PCED1B		GSTZ1	keratinization	MCUB	keratinization	OLR1	immune	NPTX1	immune
SPRYD4	TMA7	RPL4		SPRYD4	keratinization	DOCK3	keratinization	BCL2A1	immune	NR1H3	immune
HSD17B8	E2F3	IMPDH2		HSD17B8	keratinization	MVD	keratinization	G0S2	immune	NRP1	immune
POLH	TAF10	SERPINI1		POLH	keratinization	KAT2B	keratinization	CCR1	immune	NTS	immune
DDX28	LIG4	CHRNB2		DDX28	keratinization	RPL13A	keratinization	FCGR2A	immune	OAS2	immune
NR2C2AP	TRIM16	HMGCR		NR2C2AP	keratinization	NSG1	keratinization	PLEK	immune	ODC1	immune
CCNE1	ZNF521	TDO2		CCNE1	keratinization	CROT	keratinization	SRGN	immune	OLFML2B	immune
TFR2	CTSB	INKA1		TFR2	keratinization	BOK	keratinization	SAMSN1	immune	P3H1	immune
RAB26	LRG1	BEX5		RAB26	keratinization	RAF1	keratinization	THEMIS2	immune	PAPSS2	immune
SREBF1	CXCR2	UNC13D		SREBF1	keratinization	PKIA	keratinization	LILRB2	immune	PARP11	immune
NEURL1B	SLC20A1	LIMCH1		NEURL1B	keratinization	EEF1A1	keratinization	ADGRE2	immune	PARP12	immune
MESP2	MMRN2	GREM2		MESP2	keratinization	ACAT2	keratinization	MTRR	immune	PARVG	immune
NINJ2	TBC1D22A	WDR86		NINJ2	keratinization	HSPB8	keratinization	DERL1	immune	PDE7A	immune
TREX1	GBP6	ATP6V0D2		TREX1	keratinization	NLRX1	keratinization	FUCA2	immune	PDGFC	immune
SAMD10	RPLP0	ULK3		SAMD10	keratinization	DNAJB2	keratinization	ZBTB2	immune	PHLPP1	immune
LOC100289511	HSPB1	EMILIN2		LOC100289511	keratinization	NPBWR1	keratinization	WNT2	immune	PIK3CD	immune
RPL22L1	ARID4A	MREG		RPL22L1	keratinization	DNER	keratinization	VCAN	immune	PIM2	immune
NPM3	PTP4A1	WNT2		NPM3	keratinization	ABCB6	keratinization	PRRX1	immune	PIP4K2A	immune
CALB2	C17orf80	SEZ6L2		CALB2	keratinization	ZFYVE21	keratinization	FNDC1	immune	PLA2G7	immune
SPINK6	PCNX1	UPK1B		SPINK6	keratinization	MAB21L3	keratinization	SGTB	immune	PLEKHG1	immune
NELL2	KRT4	QARS1		NELL2	keratinization	PITHD1	keratinization	STX2	immune	PLOD2	immune
FBLIM1	CLMN	TMEM150C		FBLIM1	keratinization	SPAG17	keratinization	BEND6	immune	POSTN	immune
HK2	SSH1	ZNF114		HK2	keratinization	CIPC	keratinization	GTDC1	immune	PPP1R18	immune
UPP1	IVL	IL2RA		UPP1	keratinization	UNC5B	keratinization	UCHL1	immune	PRDX2	immune
DSC2	OVOL2	KCNH3		DSC2	keratinization	ALS2CL	keratinization	LIN7A	immune	PRKAR2A	immune
NEFL	MAP7D3	CIBAR2		NEFL	keratinization	RRAGA	keratinization	FARP1	immune	PSMB9	immune
ANKRD37	HOPX	SYNJ2		ANKRD37	keratinization	RPLP0	keratinization	PTX3	immune	PTPN22	immune
GSTP1	ENSA	TDRD6		GSTP1	keratinization	P2RY2	keratinization	RGS4	immune	PTPN6	immune
NAA20	MRC1	RPSAP58		NAA20	keratinization	KIF1C	keratinization	ALPK2	immune	PTX3	immune
PRDX1	RPL19	KLK11		PRDX1	keratinization	BARX2	keratinization	COL8A1	immune	PXDN	immune
HILPDA	U2SURP	CLIC3		HILPDA	keratinization	PLCD1	keratinization	SULF1	immune	PXN	immune
VLDLR	PHLPP2	INHBB		VLDLR	keratinization	ARHGEF12	keratinization	FN1	immune	RAB29	immune
ULBP2	LTBP2	BCO2		ULBP2	keratinization	THRB	keratinization	KCNJ8	immune	RAI14	immune
SLC2A9	SH3PXD2A-AS1	NOS1		SLC2A9	keratinization	CCDC6	keratinization	LBH	immune	RASGRP1	immune
ERVMER34-1	PLEKHA7	IL18RAP		ERVMER34-1	keratinization	RPL4	keratinization	NR2F1-AS1	immune	RASSF2	immune
CDK5R1	DBI	FHL5		CDK5R1	keratinization	IMPDH2	keratinization	CDH2	immune	RESF1	immune
GFOD1	STAT1	BSPRY		GFOD1	keratinization	HMGCR	keratinization	BICD1	immune	RFTN1	immune
THSD1	P2RX5-TAX1BP3	SERPINE1		THSD1	keratinization	INKA1	keratinization	MCTP1	immune	RGS1	immune
PYGL	ITGB1	MKNK2		PYGL	keratinization	UNC13D	keratinization	CDK14	immune	RILPL2	immune
PLK2	RAB25	FAM155B		PLK2	keratinization	ULK3	keratinization	CFL2	immune	RNASE6	immune
VSNL1	ARHGEF10L	IGF2BP3		VSNL1	keratinization	MREG	keratinization	CCDC50	immune	RRM1	immune
FGF11	SLC35C1	BTRC		FGF11	keratinization	QARS1	keratinization	RAI14	immune	RSAD2	immune
BNIP3	NDUFA11	SLN		BNIP3	keratinization	KLK11	keratinization	ATF2	immune	RTP4	immune
FUT1	CFL2	HPN		FUT1	keratinization	CLIC3	keratinization	PGM2L1	immune	RUNX3	immune
TUBB6	SLC25A36	ENDOU		TUBB6	keratinization	BCO2	keratinization	TRAF5	immune	S1PR4	immune
TGM1	MARCKSL1	SH3GLB2		TGM1	keratinization	NOS1	keratinization	VPS13C	immune	SAMD9L	immune
GJB6	SELE	HECTD1		GJB6	keratinization	BSPRY	keratinization	ZEB1-AS1	immune	SAMSN1	immune
GJB2	ABHD17B	CCDC57		GJB2	keratinization	MKNK2	keratinization	KLF12	immune	SCRIB	immune
KRT6B	MS4A4A	KCNK12		KRT6B	keratinization	BTRC	keratinization	TM6SF1	immune	SDCBP	immune
KRT6C	FUT2	GAREM2		KRT6C	keratinization	ENDOU	keratinization	FKBP7	immune	SEC11C	immune
SPRR1A	MAPKAPK3	TLR8		SPRR1A	keratinization	SH3GLB2	keratinization	ZNF22	immune	SEL1L	immune
SPRR1B	PEX11G	GGT5		SPRR1B	keratinization	HECTD1	keratinization	AP1S2	immune	SELL	immune
IVL	TMEM184C	KRT9		IVL	keratinization	KRT9	keratinization	NEXN	immune	SELPLG	immune
PERP	NUDT22	CD300A		PERP	keratinization	NT5DC2	keratinization	CD209	immune	SEPTIN8	immune
FABP5	PITPNM3	NT5DC2		FABP5	keratinization	SLC16A7	keratinization	MRC1	immune	SERPING1	immune
IL36RN	SCEL	PROK2		IL36RN	keratinization	PRXL2A	keratinization	GLT8D2	immune	SERPINH1	immune
SPRR2E	SNX10	KRT85		SPRR2E	keratinization	HRAS	keratinization	CDH11	immune	SETD3	immune
SPRR2B	ANKIB1	SOAT1		SPRR2B	keratinization	CXCL14	keratinization	BICC1	immune	SFMBT2	immune
HEPHL1	FAM189A2	SLC16A7		HEPHL1	keratinization	TOM1L2	keratinization	SGIP1	immune	SGSM2	immune
IL36G	HMGCS1	PRXL2A		IL36G	keratinization	PKP3	keratinization	C1S	immune	SGTB	immune
SEC14L2	KCND3	HRAS		SEC14L2	keratinization	RAB24	keratinization	ZEB2	immune	SHISA2	immune
KIFC3	ENPEP	CXCL14		KIFC3	keratinization	RPL18A	keratinization	KCTD12	immune	SIX4	immune
N4BP1	AGFG2	COL11A1		N4BP1	keratinization	CHI3L2	keratinization	MAN1A1	immune	SLA	immune
TECR	LOC100507642	HELB		TECR	keratinization	RAET1E	keratinization	PDK4	immune	SLAMF7	immune
TUBA4A	CTHRC1	SORBS1		TUBA4A	keratinization	EPB41L4A	keratinization	SLC12A7	immune	SLAMF8	immune
GFOD2	PIK3CA	IGSF1		GFOD2	keratinization	TMEM184A	keratinization	IFFO1	immune	SLC12A7	immune
GLTP	CNFN	TOM1L2		GLTP	keratinization	ARL4D	keratinization	IGDCC4	immune	SLC17A9	immune
ELOVL1	IKBKE	ALDH1L2		ELOVL1	keratinization	SERPINB13	keratinization	ZCCHC18	immune	SLC20A1	immune
SFN	CRISP3	BMF		SFN	keratinization	TPD52L1	keratinization	VCAM1	immune	SLC20A2	immune
KCTD11	CPTP	PKP3		KCTD11	keratinization	SLC25A10	keratinization	ADAMDEC1	immune	SLC33A1	immune
PIM1	RPUSD3	RAB24		PIM1	keratinization	RAB25	keratinization	SFMBT2	immune	SLC35A5	immune
MAP3K9	BPIFB1	ST6GAL2		MAP3K9	keratinization	ALDH7A1	keratinization	ARSB	immune	SLC38A6	immune
RNF223	LOC101929219	POPDC3		RNF223	keratinization	ASPG	keratinization	HEXA	immune	SLC39A10	immune
CDC42BPB	BBOX1	CALB1		CDC42BPB	keratinization	ZNF132	keratinization	PARVB	immune	SLC45A4	immune
KCNK6	CTC-338M12.4	NME8		KCNK6	keratinization	CENPU	keratinization	LINC-PINT	immune	SLC7A7	immune
DHCR24	RPL11	SIGLEC1		DHCR24	keratinization	ACAP3	keratinization	FADS3	immune	SLCO1B3	immune
FAM110C	ITGA1	RPL18A		FAM110C	keratinization	TENT5B	keratinization	TRAM2	immune	SNX10	immune
PPP1R14B	ENDOU	CHI3L2		PPP1R14B	keratinization	GID8	keratinization	CLMP	immune	SOAT1	immune
MKNK2	PDZK1IP1	RGS5		MKNK2	keratinization	NDRG4	keratinization	SH2B3	immune	SP110	immune
ALDOC	PCNX4	RAET1E		ALDOC	keratinization	SEMA3F	keratinization	RASA3	immune	SPAG4	immune
MVD	FSD1L	SLC7A7		MVD	keratinization	TBC1D3L	keratinization	NXPE3	immune	SPP1	immune
DHCR7	SERPINB3	EPB41L4A		DHCR7	keratinization	RARG	keratinization	FCHSD2	immune	SRGN	immune
MVK	HDAC11	GSAP		MVK	keratinization	XRCC5	keratinization	INPP4A	immune	STAT4	immune
LAD1	PHLDB2	C1RL		LAD1	keratinization	PLEKHG1	keratinization	MAPK12	immune	STK17B	immune
APRT	TMEM19	SORT1		APRT	keratinization	EIF3L	keratinization	CMTM3	immune	SYNPO	immune
NUDT8	ADRB2	CCL8		NUDT8	keratinization	TBC1D3K	keratinization	ZCCHC3	immune	TAF1A	immune
COMTD1	KRT24	ID3		COMTD1	keratinization	VANGL1	keratinization	HHEX	immune	TASL	immune
CHMP1A	GUCY1B3	MYH11		CHMP1A	keratinization	FRMD8	keratinization	ADAM19	immune	TENT5C	immune
CLTB	LRRC15	RASSF4		CLTB	keratinization	PLXNB1	keratinization	RASGRP3	immune	TERF2IP	immune
TMED3	S100A8	DENND3		TMED3	keratinization	DHRS4	keratinization	MEF2C	immune	TFEC	immune
GOT2	MRPL49	TMEM184A		GOT2	keratinization	A2ML1	keratinization	ENTPD1	immune	TGFBI	immune
PGAM1	CENPV	C1QTNF6		PGAM1	keratinization	KCND3	keratinization	PLA1A	immune	TGIF1	immune
HMOX2	CERS3	EI24		HMOX2	keratinization	SLC44A2	keratinization	DOCK11	immune	TGIF2	immune
SRXN1	IFI27L2	MAP2K4		SRXN1	keratinization	AHNAK	keratinization	ETS1	immune	THEMIS2	immune
EIF6	TMCC1	RPE65		EIF6	keratinization	STK25	keratinization	FYN	immune	TIGIT	immune
RHOD	GNA15	SLC2A14		RHOD	keratinization	TOLLIP	keratinization	ADPRH	immune	TIMP1	immune
S100A16	PTPN13	ARL4D		S100A16	keratinization	HSPB1	keratinization	PCNX1	immune	TLR1	immune
TRIM16	SNX4	GRIK2		TRIM16	keratinization	SMIM5	keratinization	CDH5	immune	TLR7	immune
PLIN3	ASAP1	ARL2BP		PLIN3	keratinization	ZNF185	keratinization	ADGRF5	immune	TMC6	immune
ITPKC	PLXDC1	SERPINB13		ITPKC	keratinization	GTF3A	keratinization	CD93	immune	TMEM140	immune
SEMA4B	HTRA1	TPD52L1		SEMA4B	keratinization	PUSL1	keratinization	ADGRL4	immune	TMEM18	immune
SNX33	RDH12	SLC25A10		SNX33	keratinization	MPZL2	keratinization	FAP	immune	TMEM245	immune
SDC1	VCAN	RAB25		SDC1	keratinization	LRBA	keratinization	NRP1	immune	TMEM39A	immune
RIPK4	SSH3	ALDH7A1		RIPK4	keratinization	CDC42BPG	keratinization	CALD1	immune	TMSB4X	immune
SIPA1L2	HK1	ASPG		SIPA1L2	keratinization	MLH1	keratinization	PPP1R14A	immune	TNFRSF17	immune
FDFT1	PIK3AP1	PXDN		FDFT1	keratinization	ATP10D	keratinization	CSRP1	immune	TNFRSF1B	immune
SCD	LPAR5	CAGE1		SCD	keratinization	MAP2K2	keratinization	CRIM1	immune	TNS3	immune
ALDOA	TAGLN	CLEC4A		ALDOA	keratinization	GCNT4	keratinization	PTPRG	immune	TOR3A	immune
ARPC1A	MAOA	TPP1		ARPC1A	keratinization	CLVS1	keratinization	CCDC102B	immune	TRAFD1	immune
JAG1	CSTB	IFNE		JAG1	keratinization	PARD3	keratinization	ITGA1	immune	TRIB1	immune
HES2	TGIF1	TEAD2		HES2	keratinization	CITED4	keratinization	THBS1	immune	TSPAN11	immune
IZUMO4	ARFIP2	RGS18		IZUMO4	keratinization	FYCO1	keratinization	LAMC1	immune	TUBA1A	immune
C2CD2	CHURC1-FNTB	RAB30		C2CD2	keratinization	ABLIM1	keratinization	AMIGO2	immune	TUBG2	immune
SIRPA	HLF	CLEC4E		SIRPA	keratinization	CD164L2	keratinization	DOCK4	immune	TYROBP	immune
FBXO2	FAM83F	RUNX3		FBXO2	keratinization	FHDC1	keratinization	OR51E1	immune	U2SURP	immune
TRIB3	PRRX2	HEXA		TRIB3	keratinization	RBM15B	keratinization	CDH6	immune	VASH1	immune
SLC3A2	GOLIM4	DRGX		SLC3A2	keratinization	MAPK7	keratinization	ADAMTS6	immune	VASN	immune
IMPDH1	TUBA4B	GLRA2		IMPDH1	keratinization	TM7SF2	keratinization	GJA5	immune	VCAM1	immune
BOP1	EPB41L4A	PBRM1		BOP1	keratinization	SHQ1	keratinization	PRTG	immune	VCAN	immune
B3GNT4	C11orf95	ZNF132		B3GNT4	keratinization	MAPKAPK3	keratinization	RAB23	immune	VCP	immune
ANKRD19P	GSTP1	CENPU		ANKRD19P	keratinization	TUBA4A	keratinization	BAG2	immune	WDFY2	immune
PVT1	KLC3	ACAP3		PVT1	keratinization	THOC6	keratinization	EXTL2	immune	WIPF1	immune
VNN3	MAST4	TENT5B		VNN3	keratinization	RMND5B	keratinization	KHDRBS3	immune	XCL2	immune
S100A7A	TNFSF4	GID8		S100A7A	keratinization	FAM219B	keratinization	PPP1R26	immune	XPR1	immune
S100A7	C10orf54	FTL		S100A7	keratinization	MMAB	keratinization	TRIO	immune	ZBP1	immune
IL20	EPHX2	NDRG4		IL20	keratinization	SSU72	keratinization	GRB10	immune	ZBTB47	immune
LYPD1	ZNF750	SEMA3F		LYPD1	keratinization	DUOX1	keratinization	MEST	immune	ZC3H12D	immune
KIF26B	MYO5B	TBC1D3G		KIF26B	keratinization	TECR	keratinization	TGIF1	immune	ZHX2	immune
FJX1	NT5C2	ROS1		FJX1	keratinization	PAIP2B	keratinization	PLAUR	immune	ZNF267	immune
CYP26B1	CALU	TBC1D3L		CYP26B1	keratinization	EPGN	keratinization	DUSP6	immune	ZNF275	immune
KRT75	RPL15	HSD17B14		KRT75	keratinization	RAET1G	keratinization	TNFRSF10B	immune	ZNF281	immune
KRT17	ATP5I	RARG		KRT17	keratinization	ARRDC3	keratinization	LUZP1	immune	ZNF469	immune
CNGB1	TCEA3	XRCC5		CNGB1	keratinization	CCDC15	keratinization	SOCS1	immune	ZNF492	immune
TUBB3	FOXN1	TTC32		TUBB3	keratinization	PLEKHH3	keratinization	GNA12	immune	ZNF655	immune
SH2D5	C2orf54	APOBEC3F		SH2D5	keratinization	TMED3	keratinization	VAV2	immune	ZSCAN9	immune
SLC7A5	TOLLIP	CCR8		SLC7A5	keratinization	SUMF1	keratinization	TMEM158	immune	LINC00240	immune
DPF1	TMEM45B	LEXM		DPF1	keratinization	CDH4	keratinization	RRAS	immune	EIF2AK2	immune
UBASH3B	GSTK1	NTS		UBASH3B	keratinization	KLHL25	keratinization	SYNPO	immune	CD300LF	immune
KLF10	HOXD9	AKTIP		KLF10	keratinization	MFSD11	keratinization	GLIS2	immune	TYROBP	immune
DCUN1D3	SERPINB1	SERPINA3		DCUN1D3	keratinization	GFOD2	keratinization	ZNF469	immune	CXCL10	immune
C6orf141	NMD3	CACNA1F		C6orf141	keratinization	METTL9	keratinization	C15orf39	immune	CXCL11	immune
TGM6	H3F3A	SIX4		TGM6	keratinization	IP6K1	keratinization	SLC19A1	immune	CXCL13	immune
SORCS2	BDKRB2	CBSL		SORCS2	keratinization	EML1	keratinization	TCF3	immune	CXCL2	immune
NR2E1	LOC100508408	APLNR		NR2E1	keratinization	KCTD11	keratinization	TRIM14	immune	CXCL3	immune
FAAH2	NXPE3	PLEKHG1		FAAH2	keratinization	GSTA4	keratinization	EIF2AK2	immune	CXCL9	immune
PLIN5	DNAL1	BCAN		PLIN5	keratinization	KLK12	keratinization	RSAD2	immune	CXCR3	immune
LRG1	NDUFS7	EIF3L		LRG1	keratinization	GCOM1	keratinization	SAMD9L	immune	CXCR4	immune
ZNF732	AR	LOC105375816		ZNF732	keratinization	MED18	keratinization	DDX60L	immune	IL10	immune
TCERG1L	COL8A2	CXCR1		TCERG1L	keratinization	HDAC4	keratinization	IFIT2	immune	IL10RA	immune
PSG4	CXCR4	ZKSCAN8		PSG4	keratinization	RRAGD	keratinization	IFIT3	immune	IL12RB1	immune
RP1L1	TFF3	TIMP1		RP1L1	keratinization	EPHA4	keratinization	OAS2	immune	IL18RAP	immune
MAPK15	NUDT15	COL5A2		MAPK15	keratinization	KLHL18	keratinization	XAF1	immune	IL21R	immune
PNMA5	TMEM256	MSR1		PNMA5	keratinization	DNM3	keratinization	IFI44	immune	IL27RA	immune
TMEM88	RNF141	SVIL		TMEM88	keratinization	TUBA1A	keratinization	IFI44L	immune	IL2RA	immune
CCNK	CTSH	TBC1D3K		CCNK	keratinization	BDKRB2	keratinization	IFIT1	immune	IL2RB	immune
KANSL1-AS1	UQCRQ	GCA		KANSL1-AS1	keratinization	GAS7	keratinization	SP100	immune	IL2RG	immune
LIPE	TMEM184A	RUBCNL		LIPE	keratinization	ZFP28	keratinization	IFIT5	immune	IL32	immune
BAG3	TGM5	DISC1		BAG3	keratinization	CYB5A	keratinization	DDX60	immune	IL4I1	immune
PPARD	KRT10	VANGL1		PPARD	keratinization	TPPP3	keratinization	ZNFX1	immune	IL7R	immune
CMIP	RPS17	ZRSR2		CMIP	keratinization	CALML3	keratinization	PARP12	immune	NEBL	immune
HSPA1B	NMU	CSF2RB		HSPA1B	keratinization	NSDHL	keratinization	LAP3	immune	SLIT1	immune
PLK3	RHBDL2	LAG3		PLK3	keratinization	RPA1	keratinization	DDX58	immune	SPATA18	immune
HBEGF	ANGPT2	FRMD8		HBEGF	keratinization	NUAK2	keratinization	CFLAR	immune	A2ML1	keratinization
FOSL1	ACTA2	SPI1		FOSL1	keratinization	TGM5	keratinization	BTN2A1	immune	ABLIM1	keratinization
LDLR	RAB7B	PLXNB1		LDLR	keratinization	NDST1	keratinization	SP110	immune	ABR	keratinization
MAFF	ATRIP	DHRS4		MAFF	keratinization	TGM3	keratinization	BTN2A2	immune	ACAA1	keratinization
TIPARP	SYK	IFITM1		TIPARP	keratinization	CYB5R2	keratinization	LOC374443	immune	ACACA	keratinization
NFKBIZ	POU2F3	RCBTB1		NFKBIZ	keratinization	POLD2	keratinization	CLEC2D	immune	ACTR1A	keratinization
MAP3K8	CD163	SAMSN1		MAP3K8	keratinization	ERBB2	keratinization	PIP4K2A	immune	AHNAK	keratinization
NIPAL2	KLK12	A2ML1		NIPAL2	keratinization	RPL7A	keratinization	WIPF1	immune	ALDH2	keratinization
RAB27B	CAPNS2	HTRA4		RAB27B	keratinization	THSD4	keratinization	CD84	immune	ALDH9A1	keratinization
KLF5	RNPS1	DDX60L		KLF5	keratinization	RPL13	keratinization	CARD8	immune	ALDOC	keratinization
MAP7	TPRXL	SLMAP		MAP7	keratinization	TSPAN5	keratinization	MIAT	immune	ALS2CL	keratinization
CHMP4C	DNM1L	KCND3		CHMP4C	keratinization	TRIM16	keratinization	ZC3H12D	immune	ANKRD35	keratinization
ERBB3	UBXN7	TRAM2		ERBB3	keratinization	SERPINB3	keratinization	PLA2G7	immune	ANO10	keratinization
EHF	FGFR3	TNS3		EHF	keratinization	KMT5A	keratinization	APOC1	immune	ANXA9	keratinization
PAWR	TLR5	SLC44A2		PAWR	keratinization	METAP1	keratinization	CD163	immune	AQP3	keratinization
CHD7	TMEM173	DNAJC19		CHD7	keratinization	ADGRL2	keratinization	MS4A4A	immune	ARHGAP1	keratinization
DGKH	MPZL2	AHNAK		DGKH	keratinization	COMT	keratinization	MS4A7	immune	ARHGAP23	keratinization
CTAGE4	RINT1	PTP4A3		CTAGE4	keratinization	LPIN3	keratinization	MS4A6A	immune	ARHGAP32	keratinization
ARHGEF5	TMEM101	ACTL8		ARHGEF5	keratinization	DUOXA1	keratinization	TNFSF13B	immune	ARHGEF37	keratinization
RPS6KA5	SNORD35B	NPL		RPS6KA5	keratinization	FASN	keratinization	TFEC	immune	ARL4D	keratinization
RNF168	SRSF1	STK25		RNF168	keratinization	CNTN1	keratinization	SLC7A7	immune	ARL5A	keratinization
LEO1	FCGR3B	MYO1F		LEO1	keratinization	ZNF710	keratinization	TLR8	immune	ATMIN	keratinization
BRD7	CARD6	EHD3		BRD7	keratinization	MON1A	keratinization	FPR3	immune	BBOX1	keratinization
OGFOD1	COMTD1	HMGCS1		OGFOD1	keratinization	PGAM2	keratinization	C1orf162	immune	BCO2	keratinization
TMEM165	COL12A1	ADIPOQ		TMEM165	keratinization	SPACA9	keratinization	SLCO2B1	immune	BDKRB1	keratinization
MPHOSPH6	FZD10	HCAR3		MPHOSPH6	keratinization	ABHD5	keratinization	RASSF4	immune	BICDL2	keratinization
ZNF165	TMED8	IFIT1		ZNF165	keratinization	RAPGEFL1	keratinization	C1QC	immune	BTBD11	keratinization
CMC2	TRIM36	PDE9A		CMC2	keratinization	TBC1D3D	keratinization	TNFRSF1B	immune	C10orf99	keratinization
GLRX2	ARPC2	TOLLIP		GLRX2	keratinization	PPP1R7	keratinization	PIK3AP1	immune	CALML5	keratinization
CNIH4	RAB11B-AS1	SERPINH1		CNIH4	keratinization	MIB2	keratinization	DENND3	immune	CASTOR1	keratinization
NAE1	COX6A1	HSPB1		NAE1	keratinization	ATG16L2	keratinization	VOPP1	immune	CAVIN1	keratinization
GLRX5	PITX1	SULT1A2		GLRX5	keratinization	ESRP2	keratinization	TLR4	immune	CBLC	keratinization
NPTN	HAUS6	SMIM5		NPTN	keratinization	GATD1	keratinization	HK3	immune	CCDC9B	keratinization
LIMA1	SERPINB4	ZNF185		LIMA1	keratinization	DHX32	keratinization	ISG15	immune	CD4	keratinization
APLP2	MTMR14	GTF3A		APLP2	keratinization	NKPD1	keratinization	USP18	immune	CD82	keratinization
OPTN	HK3	FOXD1		OPTN	keratinization	PRDX2	keratinization	PARP9	immune	CELSR2	keratinization
PRDX5	CNTLN	PUSL1		PRDX5	keratinization	ZSCAN31	keratinization	DTX3L	immune	CITED4	keratinization
S100A10	FAM213A	EVI2B		S100A10	keratinization	EMILIN3	keratinization	PARP14	immune	CLIC3	keratinization
CD24	FLRT3	CPNE4		CD24	keratinization	F12	keratinization	EPSTI1	immune	COMTD1	keratinization
MXD1	LYNX1	BEST1		MXD1	keratinization	CCDC9B	keratinization	STAT1	immune	CPTP	keratinization
CDA	RAPGEFL1	P4HA1		CDA	keratinization	IMP3	keratinization	RNF213	immune	CRABP2	keratinization
TXN	ALDH1L1	GAL		TXN	keratinization	GEMIN4	keratinization	GBP1	immune	CRIP2	keratinization
TIMM8B	B3GALT5	MCEMP1		TIMM8B	keratinization	NUDT8	keratinization	GBP5	immune	CRYBG1	keratinization
ORMDL2	TINCR	AOAH		ORMDL2	keratinization	NCS1	keratinization	CXCL11	immune	CTNNB1	keratinization
REXO2	CSTA	MPZL2		REXO2	keratinization	CCDC85C	keratinization	BCL2L11	immune	CTNNBIP1	keratinization
PTS	SASH1	PSG5		PTS	keratinization	DNAJC9	keratinization	AIM2	immune	CWH43	keratinization
UBXN8	EHD4	RASGEF1A		UBXN8	keratinization	DTX1	keratinization	FLJ32255	immune	CXCR3	keratinization
HSBP1L1	LMNA	ID1		HSBP1L1	keratinization	PPP4C	keratinization	IGSF6	immune	CYP4F22	keratinization
VTI1B	COL11A1	LRBA		VTI1B	keratinization	CAMK1D	keratinization	TP53INP1	immune	CYSRT1	keratinization
MGST2	CHD1L	SLCO1B3		MGST2	keratinization	LYPD3	keratinization	BCOR	immune	DAPK2	keratinization
SDCBP2	SEMA3F	IL4I1		SDCBP2	keratinization	CLIP4	keratinization	PHF12	immune	DBNL	keratinization
RHBDL2	LSG1	CDC42BPG		RHBDL2	keratinization	VPS26B	keratinization	TJAP1	immune	DCTN2	keratinization
ARHGEF35	FKBP11	SRSF9		ARHGEF35	keratinization	RPS15	keratinization	TCF7L1	immune	DCTN3	keratinization
SH2D4A	CRYL1	INPP5A		SH2D4A	keratinization	ARHGAP32	keratinization	CDC42EP4	immune	DEFB4B	keratinization
CD9	AAED1	TCN1		CD9	keratinization	ACAD8	keratinization	ODF3B	immune	DEGS2	keratinization
ZNF823	RPL13AP5	NIPAL1		ZNF823	keratinization	PPP2CA	keratinization	PML	immune	DENND4C	keratinization
ZNF552	TMEM267	MLH1		ZNF552	keratinization	TMEM79	keratinization	TAP2	immune	DENND5B	keratinization
IFI27	PUSL1	ATP10D		IFI27	keratinization	EPN3	keratinization	LOC100132356	immune	DHRS1	keratinization
KLB	MED11	HCLS1		KLB	keratinization	EPS8L2	keratinization	EBF4	immune	DLX3	keratinization
SNX9	TMEM39A	MAP2K2		SNX9	keratinization	EIF5AL1	keratinization	C12orf76	immune	DNAJB1	keratinization
FKBP1B	LRRD1	LRRC55		FKBP1B	keratinization	SERPINB5	keratinization	ERFE	immune	DOCK6	keratinization
ATP2C2	CLTB	GCNT4		ATP2C2	keratinization	DEFB4B	keratinization	KCNMB3	immune	DSC2	keratinization
F2RL1	MIR6890	DUSP13		F2RL1	keratinization	CENPT	keratinization	HPS3	immune	DSP	keratinization
EPB41L4B	GOLGA2P10	CLVS1		EPB41L4B	keratinization	NCK2	keratinization	TMEM44	immune	DUOXA1	keratinization
STARD10	TMEM79	PARD3		STARD10	keratinization	DNASE1L2	keratinization	MELTF	immune	DUSP7	keratinization
PLCD3	CD24	CITED4		PLCD3	keratinization	DHRS1	keratinization	NAGA	immune	EBP	keratinization
IL17RE	MANSC1	RNF141		IL17RE	keratinization	ABCG4	keratinization	GAREM2	immune	EFS	keratinization
DNMBP	LOC101927507	DSTN		DNMBP	keratinization	BDKRB1	keratinization	APLF	keratinization	ELOA	keratinization
CGN	NEDD4L	FYCO1		CGN	keratinization	RPS3	keratinization	ULK2	keratinization	EMILIN3	keratinization
LLGL2	MUC5B	MAGEA9B		LLGL2	keratinization	ARHGEF9	keratinization	KLF11	keratinization	EMP2	keratinization
SCNN1A	RPS9	FOXL2		SCNN1A	keratinization	PLRG1	keratinization	HSF2	keratinization	ENDOU	keratinization
GGT6	TPM1	TTC22		GGT6	keratinization	GNA15	keratinization	HSPA12A	keratinization	EPHA1	keratinization
C1orf210	LAD1	ZNF385C		C1orf210	keratinization	GLTP	keratinization	PALD1	keratinization	EPHB6	keratinization
PRSS8	KLK8	ABLIM1		PRSS8	keratinization	DHCR7	keratinization	SLC23A2	keratinization	EPHX3	keratinization
AP1M2	COCH	ADAMTS12		AP1M2	keratinization	RNASEH2C	keratinization	MFSD14C	keratinization	EPN3	keratinization
CKMT1A	TAF4	KCNA2		CKMT1A	keratinization	MTA2	keratinization	CPSF7	keratinization	EPS8L1	keratinization
CKMT1B	TGM1	SAMD3		CKMT1B	keratinization	TIAM1	keratinization	GLS2	keratinization	EPS8L2	keratinization
TFCP2L1	S100A11	CD164L2		TFCP2L1	keratinization	KLF4	keratinization	RAD51B	keratinization	ERG	keratinization
CES2	GOLT1B	C4orf50		CES2	keratinization	CRYBG3	keratinization	ARSG	keratinization	ESRP2	keratinization
TMEM141	RNF115	THEMIS2		TMEM141	keratinization	FZD1	keratinization	BOC	keratinization	ETF1	keratinization
SLC25A23	NPHP3-ACAD11	FHDC1		SLC25A23	keratinization	TMEM117	keratinization	EPHB6	keratinization	EVPL	keratinization
NR2F6	PPFIBP2	FKBP11		NR2F6	keratinization	PITPNM3	keratinization	HDAC5	keratinization	FAHD1	keratinization
CRB3	TIMM8B	CYTH4		CRB3	keratinization	PSORS1C2	keratinization	APCDD1	keratinization	FAM83F	keratinization
GIPC1	MIR155	CCL3		GIPC1	keratinization	ACOX3	keratinization	DCAF8	keratinization	FAM83G	keratinization
TMEM54	RALGPS2	KCNIP1		TMEM54	keratinization	CLTB	keratinization	DZIP1L	keratinization	FH	keratinization
B3GNT8	NDRG3	NRIP3		B3GNT8	keratinization	MPRIP	keratinization	FGFR2	keratinization	FOXN1	keratinization
LDHD	EI24	SSTR3		LDHD	keratinization	CDT1	keratinization	CACHD1	keratinization	FZD10	keratinization
MGLL	GSTZ1	ANKRD31		MGLL	keratinization	ZNF518B	keratinization	HLF	keratinization	GAS7	keratinization
SLC39A4	APOC1	ABCD1		SLC39A4	keratinization	MFSD5	keratinization	GATM	keratinization	GBP6	keratinization
ENTPD2	SNX33	NWD2		ENTPD2	keratinization	TMEM63C	keratinization	FBF1	keratinization	GDPD3	keratinization
ABTB2	INHBC	RBM15B		ABTB2	keratinization	TFDP1	keratinization	SYNGR1	keratinization	GDPD5	keratinization
LGALS9C	CCL3L3	HSD11B1		LGALS9C	keratinization	TLCD3A	keratinization	OCA2	keratinization	GJB2	keratinization
TP53INP2	PLPPR4	OR3A1		TP53INP2	keratinization	RFX2	keratinization	MYCL	keratinization	GJB5	keratinization
LPAR5	RPS10	MAPK7		LPAR5	keratinization	SCD	keratinization	EFNA3	keratinization	GJB6	keratinization
ZFYVE21	ECM1	KRT38		ZFYVE21	keratinization	DIP2B	keratinization	ZBTB7B	keratinization	GLTP	keratinization
TMBIM1	IL18	LMAN1L		TMBIM1	keratinization	RGS12	keratinization	CASZ1	keratinization	GOT2	keratinization
SORT1	GPX2	TLR1		SORT1	keratinization	MAP3K9	keratinization	POU2F3	keratinization	GPR1	keratinization
PCDH1	CHCHD10	TM7SF2		PCDH1	keratinization	FDFT1	keratinization	KRT1	keratinization	GPR157	keratinization
PLXNA2	PRKD1	SHQ1		PLXNA2	keratinization	RPS6KB2	keratinization	KRT10	keratinization	GPX3	keratinization
AKR1B10	COL10A1	MAPKAPK3		AKR1B10	keratinization	EMP2	keratinization	TMEM45A	keratinization	GRHL3	keratinization
TTC22	TNK1	CTSZ		TTC22	keratinization	OXCT1	keratinization	XKRX	keratinization	GTF2IRD1	keratinization
EPHA1	ZNF224	C1orf54		EPHA1	keratinization	ANO10	keratinization	FLG	keratinization	GTF3C1	keratinization
ALS2CL	MEX3D	ADARB2		ALS2CL	keratinization	TBC1D10A	keratinization	DGAT2	keratinization	HDAC5	keratinization
TOM1L2	LOC100288860	TUBA4A		TOM1L2	keratinization	HOXA5	keratinization	RDH12	keratinization	HERPUD1	keratinization
ABLIM1	CDK2	CYTIP		ABLIM1	keratinization	ABR	keratinization	CYP4F22	keratinization	HK1	keratinization
EPS8L1	COLCA2	DNASE2		EPS8L1	keratinization	POR	keratinization	WFDC5	keratinization	HOPX	keratinization
C1orf116	PLA2G7	BRINP1		C1orf116	keratinization	TMEM40	keratinization	NIPAL4	keratinization	HSPB8	keratinization
TMEM184A	MDN1	THOC6		TMEM184A	keratinization	CYP4F22	keratinization	ELOVL4	keratinization	IDH2	keratinization
PTK6	C15orf38-AP3S2	OR13H1		PTK6	keratinization	GOT2	keratinization	KLC3	keratinization	IFFO2	keratinization
KIF1C	PAIP2B	SNX10		KIF1C	keratinization	CRIP2	keratinization	TINCR	keratinization	IFT46	keratinization
GDPD3	VEGFC	RMND5B		GDPD3	keratinization	ANKK1	keratinization	AZGP1	keratinization	IGFL1	keratinization
BSPRY	AMIGO2	CIBAR1		BSPRY	keratinization	DENND4C	keratinization	SPTLC3	keratinization	IL12RB1	keratinization
RAB25	PXDN	FAM219B		RAB25	keratinization	CTDSPL	keratinization	OTUB2	keratinization	IL20RA	keratinization
C10orf99	NUAK2	C5orf58		C10orf99	keratinization	GM2A	keratinization	PAQR7	keratinization	IMP3	keratinization
BDKRB1	KLK13	MMAB		BDKRB1	keratinization	NOTCH2	keratinization	SDR42E1	keratinization	INKA1	keratinization
BDKRB2	FAM83C	ASIP		BDKRB2	keratinization	PLD2	keratinization	GBAP1	keratinization	INPP1	keratinization
SH3D19	BBX	PIM2		SH3D19	keratinization	SPINK5	keratinization	SS18L1	keratinization	IPPK	keratinization
ENDOD1	TDO2	USP18		ENDOD1	keratinization	RNF167	keratinization	NOL3	keratinization	JMJD7	keratinization
SERINC5	SNORA41	C10orf99		SERINC5	keratinization	AACS	keratinization	STARD5	keratinization	KIF1C	keratinization
CTTN	SREBF2	LEMD1		CTTN	keratinization	SMO	keratinization	MLLT10	keratinization	KLF8	keratinization
TTC39A	MAL	APOBEC3H		TTC39A	keratinization	PABPC3	keratinization	KRT31	keratinization	KLK10	keratinization
PPFIBP2	ERG	PTX3		PPFIBP2	keratinization	SPTBN2	keratinization	KRT32	keratinization	KLK11	keratinization
SLC35F2	AKR1C3	PCDH11Y		SLC35F2	keratinization	LSS	keratinization	NPAS1	keratinization	KLK12	keratinization
SNX19	RNF213	MCHR1		SNX19	keratinization	ERG28	keratinization	GATA3	keratinization	KLK13	keratinization
MIR22HG	EMP1	SSU72		MIR22HG	keratinization	KCNK6	keratinization	SLC46A2	keratinization	KLK5	keratinization
GPR153	OCA2	DYNLT3		GPR153	keratinization	PPP2R2B	keratinization	IFITM10	keratinization	KLK7	keratinization
BIK	MSL2	DUOX1		BIK	keratinization	ARF5	keratinization	DESI1	keratinization	KRT23	keratinization
SHANK2	GEMIN2	SPOCK2		SHANK2	keratinization	TET2	keratinization	SMOX	keratinization	KRT80	keratinization
INSIG1	ZBTB10	TECR		INSIG1	keratinization	DBNL	keratinization	TMEM218	keratinization	LGALS7B	keratinization
HADH	GRHL3	ZNF556		HADH	keratinization	PHGDH	keratinization	SLC37A2	keratinization	LRP10	keratinization
AKR1A1	SP110	PAIP2B		AKR1A1	keratinization	RPS2	keratinization	KCNK7	keratinization	LRRC8A	keratinization
ARHGEF16	NEMP1	EPGN		ARHGEF16	keratinization	AMFR	keratinization	MAPKAPK3	keratinization	LY6D	keratinization
PARD6A	MAPK12	MSMO1		PARD6A	keratinization	TMEM218	keratinization	CLN8	keratinization	LYPD3	keratinization
TBL1Y	CTH	WIPF1		TBL1Y	keratinization	CTNNBIP1	keratinization	LOC101928009	keratinization	LYSMD4	keratinization
PRKY	PARP9	RAET1G		PRKY	keratinization	OTUB2	keratinization	CPT1C	keratinization	MAB21L3	keratinization
TMSB4Y	PCGF5	ARRDC3		TMSB4Y	keratinization	CAMSAP3	keratinization	BICDL1	keratinization	MAB21L4	keratinization
TTTY14	KLK10	ACTA2		TTTY14	keratinization	CYP24A1	keratinization	EMP2	keratinization	MAP4	keratinization
TTTY15	ACPP	RAB39A		TTTY15	keratinization	CASZ1	keratinization	TCHP	keratinization	MAPKAPK3	keratinization
USP9Y	RPLP2	CCDC15		USP9Y	keratinization	RACK1	keratinization	KCTD1	keratinization	METRNL	keratinization
DDX3Y	CFLAR	PLEKHH3		DDX3Y	keratinization	SULT2B1	keratinization	EFS	keratinization	MICALL1	keratinization
ZFY	LINC01315	ABCA13		ZFY	keratinization	KANK1	keratinization	KREMEN1	keratinization	MINDY1	keratinization
UTY	CREBBP	ZNF469		UTY	keratinization	TMEM222	keratinization	FOXN1	keratinization	MKNK2	keratinization
EIF1AY	MSANTD3-TMEFF1	ALAS2		EIF1AY	keratinization	RTL8B	keratinization	AATBC	keratinization	MPP7	keratinization
NLGN4Y	UBA5	TMED3		NLGN4Y	keratinization	RPL23A	keratinization	IRX3	keratinization	MPRIP	keratinization
MYOF	PAOX	SUMF1		MYOF	keratinization	GPC1	keratinization	IRX5	keratinization	MPZL2	keratinization
ATL3	PYCARD	CDH4		ATL3	keratinization	EVPLL	keratinization	AHDC1	keratinization	MREG	keratinization
NFIA	PHLDA3	ADGRE3		NFIA	keratinization	IDH2	keratinization	WNT4	keratinization	MUC15	keratinization
JAK2	RNF146	KLHL25		JAK2	keratinization	SHPK	keratinization	BORCS8	keratinization	MVB12A	keratinization
GRK5	CCDC71L	MFSD11		GRK5	Immune	SH3RF2	keratinization	FZD10	keratinization	MYCL	keratinization
TBX2	KALRN	GFOD2		TBX2	Immune	ARHGAP10	keratinization	BMP7	keratinization	MYL5	keratinization
CACNA1H	OTUB2	PXN		CACNA1H	Immune	THAP11	keratinization	NMU	keratinization	N4BP3	keratinization
DENND2A	PMEPA1	TLX1		DENND2A	Immune	ATMIN	keratinization	GRHL3	keratinization	NDRG4	keratinization
PKIG	HSPB2-C11orf52	METTL9		PKIG	Immune	SLC16A6	keratinization	LYPD3	keratinization	NDST1	keratinization
OAF	UGGT1	RAP1GDS1		OAF	Immune	WDR77	keratinization	DUOXA1	keratinization	NF2	keratinization
SP5	PCDHB16	GPR141		SP5	Immune	TMEM254	keratinization	TMEM40	keratinization	NGEF	keratinization
SYNDIG1	MYADM	DES		SYNDIG1	Immune	RNH1	keratinization	A2ML1	keratinization	NIPAL4	keratinization
DACT1	S100A2	PDE6G		DACT1	Immune	LAD1	keratinization	PPL	keratinization	NMU	keratinization
UNC5C	GPR176	IP6K1		UNC5C	Immune	PMVK	keratinization	SASH1	keratinization	NSG1	keratinization
FAM171A1	MSRB3	SIRPB2		FAM171A1	Immune	MIOS	keratinization	RAET1E	keratinization	NUAK2	keratinization
ENPP1	DSC2	SLC46A1		ENPP1	Immune	CLIP1	keratinization	TPD52L1	keratinization	NXN	keratinization
RBM24	ZCCHC11	SLC5A12		RBM24	Immune	TSPO	keratinization	PROM2	keratinization	P2RY2	keratinization
TPM1	PRR3	MROH2A		TPM1	Immune	ZNF502	keratinization	FGFR3	keratinization	PAK6	keratinization
RASD2	UNC5B	NPHP3		RASD2	Immune	SCAP	keratinization	AQP3	keratinization	PAQR7	keratinization
SLC45A3	MRPL21	CALCR		SLC45A3	Immune	RPL3	keratinization	NAGK	keratinization	PDZK1IP1	keratinization
AGT	C10orf76	SLC22A4		AGT	Immune	DLG5	keratinization	ACOX3	keratinization	PGAP2	keratinization
TRPC4	JADE3	EML1		TRPC4	Immune	GPR157	keratinization	TOM1	keratinization	PHGDH	keratinization
ITGB3	HSF2	TMEM39A		ITGB3	Immune	CSNK1A1	keratinization	ENDOU	keratinization	PHLDB3	keratinization
CLMP	COL4A1	KCTD11		CLMP	Immune	LRRC20	keratinization	TM7SF2	keratinization	PHYHIP	keratinization
FMOD	RPL35	RHOF		FMOD	Immune	CCDC71	keratinization	HOPX	keratinization	PI3	keratinization
EMILIN1	MIR6778	GSTA4		EMILIN1	Immune	MICALL1	keratinization	SLURP1	keratinization	PIK3C2B	keratinization
PCDH18	SNORD83B	KLK12		PCDH18	Immune	PEX3	keratinization	VSIG10L	keratinization	PIK3R2	keratinization
STARD13	PHLDB3	C3orf14		STARD13	Immune	TBX6	keratinization	RGS14	keratinization	PIM1	keratinization
DAB2	PGBD1	B4GALNT1		DAB2	Immune	S100A16	keratinization	KLHDC8B	keratinization	PINK1	keratinization
GLIS3	CYP4F3	GCOM1		GLIS3	Immune	ZNF530	keratinization	RRAGD	keratinization	PLA2G3	keratinization
TRAM2	TLR3	MED18		TRAM2	Immune	ATG4D	keratinization	SH3BP2	keratinization	PLA2G4F	keratinization
PTX3	MBOAT2	FAP		PTX3	Immune	PITPNA	keratinization	EPHX3	keratinization	PLD2	keratinization
ROR2	CSRP2	HDAC4		ROR2	Immune	PPP2R1A	keratinization	SEMA3F	keratinization	PPL	keratinization
FOXF2	SNORD42A	RASGRF1		FOXF2	Immune	ZNF561	keratinization	MAP3K6	keratinization	PPME1	keratinization
ASB2	FAU	ICAM1		ASB2	Immune	TPGS2	keratinization	PRRX2	keratinization	PRRG4	keratinization
STON1	DNA2	SLCO2B1		STON1	Immune	DOCK9	keratinization	SRRM3	keratinization	PRSS27	keratinization
TM6SF1	SNAP23	FCGR2C		TM6SF1	Immune	COMTD1	keratinization	DUSP7	keratinization	PRSS3	keratinization
FN1	TMEM2	ZNF281		FN1	Immune	CRABP2	keratinization	SOX15	keratinization	PRXL2A	keratinization
SULF1	FAM167A	COX6B2		SULF1	Immune	SPNS3	keratinization	NECTIN1	keratinization	PTK6	keratinization
COL8A1	XPO1	RRAGD		COL8A1	Immune	MORC4	keratinization	RGS12	keratinization	PXMP4	keratinization
CFL2	EIF3L	JAK3		CFL2	Immune	ARAP2	keratinization	SH3GL1	keratinization	PYCARD	keratinization
BAG2	MLLT10	TCHH		BAG2	Immune	NFRKB	keratinization	ITPRIP	keratinization	RAB24	keratinization
CDH2	SMS	EPHA4		CDH2	Immune	RUFY1	keratinization	SOX7	keratinization	RAB25	keratinization
DOK5	C12orf76	IL7R		DOK5	Immune	FAM110C	keratinization	CARD14	keratinization	RAB5B	keratinization
SLC2A4	DDX55	ZSCAN21		SLC2A4	Immune	SH3GL1	keratinization	DUOX1	keratinization	RACK1	keratinization
ADRA1B	PRSS27	CD86		ADRA1B	Immune	GTF3C1	keratinization	BAIAP2	keratinization	RAET1E	keratinization
BMPER	RPL22	SLC39A14		BMPER	Immune	ZNF229	keratinization	PLEKHN1	keratinization	RAPGEFL1	keratinization
SH3BP5	WFDC2	CCR1		SH3BP5	Immune	SPTBN5	keratinization	EVPL	keratinization	RASAL1	keratinization
POPDC2	IMPAD1	MS4A6A		POPDC2	Immune	ZNF668	keratinization	PPP1R13L	keratinization	RDH12	keratinization
SPARCL1	CDH6	TMEM52B		SPARCL1	Immune	TRIM29	keratinization	REEP4	keratinization	RDH16	keratinization
AKT3	LOC100509445	RNF224		AKT3	Immune	LYNX1	keratinization	GTF2IRD1	keratinization	RGS14	keratinization
REM1	TNFSF9	CCL4		REM1	Immune	RTL8C	keratinization	PHLDB3	keratinization	RHCG	keratinization
CASQ2	CLSTN2	KLHL18		CASQ2	Immune	NFASC	keratinization	EPN3	keratinization	RHOD	keratinization
SORBS1	UQCR10	TMEM200A		SORBS1	Immune	EBP	keratinization	RAB3D	keratinization	RNASEH2C	keratinization
KCNMB1	GABPB1	DNM3		KCNMB1	Immune	CACNA2D3	keratinization	NLRX1	keratinization	RNF185	keratinization
TPM2	NAPEPLD	SETD7		TPM2	Immune	GJB2	keratinization	CTNNBIP1	keratinization	RPL13	keratinization
MYL9	VSIG10L	TUBA1A		MYL9	Immune	PXMP4	keratinization	JUP	keratinization	RPL18A	keratinization
TAGLN	IRX3	MATN3		TAGLN	Immune	ARHGEF10L	keratinization	FAM83G	keratinization	RPS5	keratinization
ACTA2	AIM1	CCDC127		ACTA2	Immune	MPP7	keratinization	SLC27A4	keratinization	RTL8C	keratinization
ACTC1	ZBTB1	JAKMIP3		ACTC1	Immune	ITM2B	keratinization	TP53AIP1	keratinization	S100A16	keratinization
FAM155A	NNT-AS1	KLRD1		FAM155A	Immune	DCTN2	keratinization	LTB4R	keratinization	S100A7	keratinization
RGS5	TEN1-CDK3	BDKRB2		RGS5	Immune	PAFAH1B1	keratinization	FAM83C	keratinization	S100A9	keratinization
DRD1	OR7E14P	LRRC63		DRD1	Immune	CNOT10	keratinization	TMEM79	keratinization	SASH1	keratinization
PLCL1	FKBP1A-SDCBP2	GAS7		PLCL1	Immune	MACROH2A1	keratinization	ALDH3B2	keratinization	SCFD2	keratinization
EYA1	RNF185	FGR		EYA1	Immune	KLK10	keratinization	KRT80	keratinization	SCNN1G	keratinization
AMPH	CYP27B1	ZFP28		AMPH	Immune	RNF187	keratinization	TMPRSS13	keratinization	SDR42E1	keratinization
ZCCHC18	JMJD7	TDRD1		ZCCHC18	Immune	ECHS1	keratinization	ZNF750	keratinization	SDSL	keratinization
ADCY5	TMEM248	CYB5A		ADCY5	Immune	LRRC8A	keratinization	CERS3	keratinization	SGPP2	keratinization
C16orf89	ERICH1	TPPP3		C16orf89	Immune	PGM2	keratinization	CALML3	keratinization	SH3GL1	keratinization
NKX2-3	IGDCC4	MID1		NKX2-3	Immune	STIM1	keratinization	IFFO2	keratinization	SH3RF2	keratinization
KLF12	TMEM141	TNFSF14		KLF12	Immune	RRM1	keratinization	PPP2R2C	keratinization	SLC16A6	keratinization
LIX1L	B3GALT4	TRIM55		LIX1L	Immune	LY6D	keratinization	NOD2	keratinization	SLC16A7	keratinization
ZEB1	STYXL1	CALML3		ZEB1	Immune	TMBIM1	keratinization	PLA2G3	keratinization	SLC27A4	keratinization
PRKCA	ATP5G2P1	C1QBP		PRKCA	Immune	BAIAP2	keratinization	MAFB	keratinization	SLURP1	keratinization
TTC28	IFRD1	NSDHL		TTC28	Immune	MPZL3	keratinization	HIVEP2	keratinization	SMIM5	keratinization
AGTR1	SHANK3	HAVCR2		AGTR1	Immune	TMEM191B	keratinization	SLC4A11	keratinization	SNX33	keratinization
VWDE	DNM3OS	RPA1		VWDE	Immune	SLC6A9	keratinization	PINLYP	keratinization	SPAG17	keratinization
DLGAP1	ABHD14B	ACOXL		DLGAP1	Immune	EIF4EBP2	keratinization	MDN1	keratinization	SPINK5	keratinization
GAS2	DPY19L2	NUAK2		GAS2	Immune	PPL	keratinization	DDX31	keratinization	SPRR2A	keratinization
EFCAB6	PRDX2	TGM5		EFCAB6	Immune	GDPD3	keratinization	ZNF236	keratinization	SPTBN2	keratinization
PELI2	GBP5	TMEM140		PELI2	Immune	GRHL3	keratinization	ATP9B	keratinization	SULT2B1	keratinization
WNK2	TTC30A	NDST1		WNK2	Immune	N4BP3	keratinization	DYM	keratinization	TENT5B	keratinization
PCDH19	FLG	TGM3		PCDH19	Immune	GMPPB	keratinization	NRF1	keratinization	TFDP1	keratinization
GLI2	MELTF	CYB5R2		GLI2	Immune	LDAF1	keratinization	MACROD1	keratinization	TGM1	keratinization
LGR5	ZNF552	TLR4		LGR5	Immune	CHP1	keratinization	RABEP2	keratinization	THAP4	keratinization
MAPK4	PTK6	FILIP1L		MAPK4	Immune	EVPL	keratinization	TBC1D22A	keratinization	THSD4	keratinization
TP53I11	APBB2	FPR2		TP53I11	Immune	EFNA5	keratinization	MXD3	keratinization	TIAM1	keratinization
B4GALT6	PDPN	POLD2		B4GALT6	Immune	RALGAPA1	keratinization	PEX11G	keratinization	TM7SF2	keratinization
GRM4	HEBP2	CMKLR1		GRM4	Immune	KIAA0513	keratinization	INPP5J	keratinization	TMEM184A	keratinization
UNC79	TMPRSS4	LHX9		UNC79	Immune	SEPTIN8	keratinization	TOP3A	keratinization	TMEM254	keratinization
FAM149A	PRSS2	FAM149B1		FAM149A	Immune	SNTA1	keratinization	PCNT	keratinization	TMEM40	keratinization
CYP4V2	EHD3	ERBB2		CYP4V2	Immune	MAML3	keratinization	MAD1L1	keratinization	TMEM45B	keratinization
KLKB1	RERG	LILRB4		KLKB1	Immune	ATP5F1A	keratinization	SYCE1L	keratinization	TMEM79	keratinization
STK33	PARD3	GPR85		STK33	Immune	CHMP1A	keratinization	ZBTB3	keratinization	TMPRSS13	keratinization
KCNH2	ATP6V0E1	CCR5		KCNH2	Immune	SYTL1	keratinization	B3GALT4	keratinization	TOLLIP	keratinization
CSMD1	NRP1	ZNF300		CSMD1	Immune	CRYBG1	keratinization	DUSP23	keratinization	TPRG1	keratinization
NR2F2	VASH2	TNFAIP8		NR2F2	Immune	RAB27B	keratinization	EFNA4	keratinization	TRIM16	keratinization
NRXN3	RAI14	KLHL30		NRXN3	Immune	DHX30	keratinization	TEX264	keratinization	TUBA4A	keratinization
NDNF	COL5A1	RPL7A		NDNF	Immune	ARMC5	keratinization	ACOT8	keratinization	TUBB6	keratinization
TSPAN2	LRRC70	THSD4		TSPAN2	Immune	SIRT7	keratinization	CCDC153	keratinization	UNC13D	keratinization
TSPYL5	GTF2F1	ZNF697		TSPYL5	Immune	NISCH	keratinization	STAP2	keratinization	VPS26B	keratinization
MEIS3P1	NDUFA2	RPL13		MEIS3P1	Immune	TMEM185A	keratinization	SMIM5	keratinization	VSIG10L	keratinization
RBMS3	SOX12	TSPAN5		RBMS3	Immune	CD109	keratinization	THAP4	keratinization	WDR61	keratinization
LINC00472	PHYHD1	TFEC		LINC00472	Immune	SLC25A11	keratinization	CPTP	keratinization	ZC2HC1A	keratinization
NUDT10	RAB27B	TRIM16		NUDT10	Immune	SNPH	keratinization	LRP10	keratinization	ZDHHC5	keratinization
IPW	NDUFB7	SERPINB3		IPW	Immune	LMNA	keratinization	NDOR1	keratinization	ZIK1	keratinization
MAP9	LRIG2	KIFBP		MAP9	Immune	CD82	keratinization	TMEM134	keratinization	ZNF134	keratinization
RORB	YIF1B	KHDC1L		RORB	Immune	CNKSR3	keratinization	COQ4	keratinization	ZNF185	keratinization
NTN4	GSR	KMT5A		NTN4	Immune	DUSP7	keratinization	ABHD12	keratinization	ZNF426	keratinization
HDX	LOC100287590	METAP1		HDX	Immune	RPS28	keratinization	SLC25A10	keratinization	ZNF717	keratinization
ZNF583	SYMPK	SIGLEC10		ZNF583	Immune	ALDH9A1	keratinization	ZFAND2B	keratinization	ZNF750	keratinization
SPOCK1	LGALS7B	ADGRL2		SPOCK1	Immune	ISL1	keratinization	PRADC1	keratinization	ZSCAN31	keratinization
CDKL2	KLF8	COMT		CDKL2	Immune	EIF4B	keratinization	AKR7A2	keratinization	CNTNAP3C	keratinization
TCAP	MPP6	RSRC1		TCAP	Immune	OSBPL2	keratinization	NOL12	keratinization	MAB21L4	keratinization
LTF	RPL23A	AIFM2		LTF	Immune	RGS14	keratinization	ALG12	keratinization	MAST4	keratinization
DOCK10	LOC101930400	ZNF654		DOCK10	Immune	ZDHHC13	keratinization	HECTD4	keratinization	TMEM134	keratinization
TNFRSF13C	TCEB2	LPIN3		TNFRSF13C	Immune	UBE3D	keratinization	RUFY1	keratinization	KIAA1671	keratinization
PNMA3	BTBD19	DUOXA1		PNMA3	Immune	PTK6	keratinization	FAM83F	keratinization	JMJD7	keratinization
GGA2	FCGR1B	FASN		GGA2	Immune	PGBD5	keratinization	LMNA	keratinization	ALDOA	keratinization
VAMP1	IL22RA1	CNTN1		VAMP1	Immune	PLEKHM2	keratinization	RIN1	keratinization	RHOD	keratinization
CRIP3	FASTKD2	ZNF710		CRIP3	Immune	TNNT2	keratinization	SLC35F6	keratinization	ENOX2	keratinization
BTN2A2	RPS28	MON1A		BTN2A2	Immune	ZDHHC5	keratinization	ATG4D	keratinization	ZNRF1	keratinization
TNFAIP8L2	KIAA1211	GTSF1		TNFAIP8L2	Immune	ADSS1	keratinization	SREBF2	keratinization	TMEM245	keratinization
HLA-DOB	EPC1	TUBAL3		HLA-DOB	Immune	MESP2	keratinization	RMND5B	keratinization	ANKRD35	keratinization
CR1L	GSPT1	ADA2		CR1L	Immune	SNCG	keratinization	N4BP3	keratinization	FRMD4B	keratinization
MYBL1	CCDC94	ISG20		MYBL1	Immune	SSH3	keratinization	AP1B1	keratinization	DLX3	keratinization
BACH2	RPL10L	PGAM2		BACH2	Immune	PTPN13	keratinization	TBC1D10A	keratinization	MAP3K4	keratinization
KLHL14	PLSCR1	SPACA9		KLHL14	Immune	DOP1A	keratinization	TOLLIP	keratinization	CXXC1	keratinization
CXCR5	FST	ABHD5		CXCR5	Immune	P4HB	keratinization	PKP3	keratinization	ILVBL	keratinization
FCER2	TMEM134	PDE7A		FCER2	Immune	MFSD6	keratinization	RNH1	keratinization	COG4	keratinization
FCRL4	PLOD2	ANKRD45		FCRL4	Immune	EPHX3	keratinization	FRMD8	keratinization	ZBTB7B	keratinization
TCL1A	MFAP2	HCST		TCL1A	Immune	TACC2	keratinization	PLEKHH3	keratinization
AICDA	TMEM37	RAPGEFL1		AICDA	Immune	ZRANB1	keratinization	GPR157	keratinization
FCAMR	CFD	TGFBI		FCAMR	Immune	ALDH2	keratinization	PUSL1	keratinization
P2RY12	CDCP1	TBC1D3D		P2RY12	Immune	PPP2R5A	keratinization	BOK	keratinization
GLI1	VAV3	IL3RA		GLI1	Immune	SLC19A2	keratinization	ARHGEF10L	keratinization
TNFRSF8	ARL4D	SMAD6		TNFRSF8	Immune	RALGDS	keratinization	IL17RC	keratinization
TESC	EMC3	CCR7		TESC	Immune	MTO1	keratinization	SH3GLB2	keratinization
ETS1	NSDHL	SQLE		ETS1	Immune	CFAP73	keratinization	VPS13D	keratinization
FYN	SPINK7	C19orf38		FYN	Immune	JUP	keratinization	MTMR3	keratinization
GYPC	SPOCK1	KLRK1		GYPC	Immune	CBR3	keratinization	ATG16L2	keratinization
ELMO1	KLK7	SPIB		ELMO1	Immune	LIN7B	keratinization	EML3	keratinization
ARHGEF6	NDUFA13	PPP1R7		ARHGEF6	Immune	NCAPD3	keratinization	EVI5L	keratinization
FLI1	PEX13	MIB2		FLI1	Immune	PPP2R5B	keratinization	ABHD17A	keratinization
ANXA6	KLHL24	ATG16L2		ANXA6	Immune	TMEM43	keratinization	NATD1	keratinization
PRKCB	ST6GALNAC5	PCDHB9		PRKCB	Immune	NXN	keratinization	FAM167A	keratinization
GNG2	DPT	ESRP2		GNG2	Immune	WWTR1	keratinization	IKBKE	keratinization
CELF2	TLE2	FZD2		CELF2	Immune	SGSM2	keratinization	PAOX	keratinization
TOX	NOX4	RAB42		TOX	Immune	ZC3H12A	keratinization	KSR1	keratinization
CNR2	VPS11	FHL1		CNR2	Immune	SPTLC3	keratinization	EXOC7	keratinization
TRAT1	NDRG4	MAP3K19		TRAT1	Immune	FAM83D	keratinization	ZNRF1	keratinization
CD84	ROGDI	GATD1		CD84	Immune	CNOT1	keratinization	GOLGA2P10	keratinization
CD226	LRFN4	CUL3		CD226	Immune	BTBD6	keratinization	SLCO3A1	keratinization
GIMAP2	DENND2C	GLYATL3		GIMAP2	Immune	AP1B1	keratinization	PHYHD1	keratinization
CD40LG	CBLC	DHX32		CD40LG	Immune	AIG1	keratinization	NYNRIN	keratinization
GIMAP1	RMND5B	PHACTR1		GIMAP1	Immune	ALDH4A1	keratinization	DIP2C	keratinization
GIMAP6	CCNL1	ADAMTS16		GIMAP6	Immune	RHCG	keratinization	SCFD2	keratinization
GIMAP8	RAB3GAP1	CYSLTR2		GIMAP8	Immune	LRRC56	keratinization	SPRYD4	keratinization
SYT11	TXLNG	IL24		SYT11	Immune	PPP1R37	keratinization	TOMM40L	keratinization
C1S	ZEB2	DMP1		C1S	Immune	PAQR7	keratinization	STOML1	keratinization
C1R	AP1S2	NKPD1		C1R	Immune	WNT10A	keratinization	METTL3	keratinization
CLIC2	TM7SF2	FTH1		CLIC2	Immune	ABHD12	keratinization	MGMT	keratinization
CYBB	CD44	SLC15A3		CYBB	Immune	DNAJA2	keratinization	TMEM101	keratinization
TFEC	GJB2	ERO1B		TFEC	Immune	PLA2G4F	keratinization	NHP2	keratinization
TNFSF13B	CAND1	ORMDL3		TNFSF13B	Immune	ZW10	keratinization	TXN2	keratinization
CMKLR1	RIPK4	PRDX2		CMKLR1	Immune	ABCA7	keratinization	MDH2	keratinization
SLCO2B1	RPS7	CD80		SLCO2B1	Immune	HSPA4L	keratinization	MRPL49	keratinization
CD4	CSPG4	MMP9		CD4	Immune	NDEL1	keratinization	RABGGTA	keratinization
RASSF4	EIF3K	ZSCAN31		RASSF4	Immune	CD1E	keratinization	PPP1R14B	keratinization
PRKAR2B	LINC01133	EMILIN3		PRKAR2B	Immune	KRT6A	keratinization	TTLL12	keratinization
SSPN	LSMEM1	F12		SSPN	Immune	RASGRP1	keratinization	MVK	keratinization
FGL2	CDYL2	TH		FGL2	Immune	ARHGAP1	keratinization	LAD1	keratinization
SLC8A1	COMT	CCDC9B		SLC8A1	Immune	WDR82	keratinization	PRDX2	keratinization
ENPP2	SCARA3	PTGIR		ENPP2	Immune	TMEM154	keratinization	CCDC51	keratinization
TMEM108	TUBA4A	BASP1		TMEM108	Immune	TGM1	keratinization	IMPDH2	keratinization
LRRN1	C1orf122	CLINT1		LRRN1	Immune	NDUFS8	keratinization	EIF3D	keratinization
ENPP6	ANKRD27	IMP3		ENPP6	Immune	ATP6V0D1	keratinization	MRPS27	keratinization
KCNB2	RPL17-C18orf32	GEMIN4		KCNB2	Immune	PRPF19	keratinization	SAMM50	keratinization
COL9A1	AQP3	NUDT8		COL9A1	Immune	CAMKK1	keratinization	CNOT9	keratinization
PKHD1	MEIS1	NCS1		PKHD1	Immune	KRT6C	keratinization	YTHDF1	keratinization
PTPRT	R3HDM1	CCDC85C		PTPRT	Immune	PROM2	keratinization	CD2BP2	keratinization
VSTM2L	PDK4	DNAJC9		VSTM2L	Immune	KIF26A	keratinization	ZNF746	keratinization
EYA4	RAB10	E2F3		EYA4	Immune	GPT2	keratinization	EIF3G	keratinization
CEP85L	SERPINE1	PRICKLE2		CEP85L	Immune	DNAJB1	keratinization	ADCK2	keratinization
SEMA3A	LRP12	KCNJ16		SEMA3A	Immune	CAPN1	keratinization	RBM15B	keratinization
COL22A1	CES2	IRF4		COL22A1	Immune	MXI1	keratinization	RNF126	keratinization
LPAL2	ZNF322	DTX1		LPAL2	Immune	RANGAP1	keratinization	AKT2	keratinization
CLCN4	TCF7L2	PPP4C		CLCN4	Immune	VPS13D	keratinization	BRPF1	keratinization
LOC730101	PMS1	EIF2AK2		LOC730101	Immune	CAMSAP1	keratinization	POLR3H	keratinization
MYB	UBBP1	CAMK1D		MYB	Immune	FBXW11	keratinization	ARFRP1	keratinization
ADAM22	KCTD21	PRR9		ADAM22	Immune	HERC3	keratinization	CACTIN	keratinization
CHPT1	PIN1	LYPD3		CHPT1	Immune	SDR16C5	keratinization	GRWD1	keratinization
SYCP3	PTPRZ1	OAT		SYCP3	Immune	CDC42BPB	keratinization	SIVA1	keratinization
SMPDL3B	FAM83A	DUSP9		SMPDL3B	Immune	ANKRD13D	keratinization	COPE	keratinization
GOLT1A	AKR1C1	SNAI1		GOLT1A	Immune	PRKAR2A	keratinization	AURKAIP1	keratinization
HTR1D	FAM84A	CLIP4		HTR1D	Immune	MUC15	keratinization	RPS19BP1	keratinization
SOWAHA	SNORD65	CD300LF		SOWAHA	Immune	PPP2R2C	keratinization	RPL29	keratinization
LRRC66	FKBPL	ALX1		LRRC66	Immune	ADORA2B	keratinization	RPS5	keratinization
KDELR3	RPLP1	VPS26B		KDELR3	Immune	CEBPA	keratinization	RPL18	keratinization
PRR5L	DCBLD1	RPS15		PRR5L	Immune	PHLDB3	keratinization	RPLP1	keratinization
TSC22D1	ANKLE2	CSRP1		TSC22D1	Immune	RNF126	keratinization	RPS15	keratinization
LXN	ZCCHC3	DSPP		LXN	Immune	TBC1D10B	keratinization	TIMM13	keratinization
CHRNA7	CMTM3	TYROBP		CHRNA7	Immune	RNF185	keratinization	APRT	keratinization
NOL4	TBK1	CD276		NOL4	Immune	FGFR3	keratinization	TRAPPC5	keratinization
FRMD1	ZNF275	ARHGAP32		FRMD1	Immune	DAAM1	keratinization	NUDT22	keratinization
CHGB	RORB	CXCL11		CHGB	Immune	NAPA	keratinization	TRPT1	keratinization
SYT13	ORC2	MCOLN3		SYT13	Immune	COMMD7	keratinization	F12	keratinization
INSM1	CASD1	PREX1		INSM1	Immune	AP2A1	keratinization	COMTD1	keratinization
RBFOX1	QSOX2	XCL1		RBFOX1	Immune	ELAC2	keratinization	TSPO	keratinization
NRAP	TLK2	KCNJ10		NRAP	Immune	MAPK1	keratinization	MVB12A	keratinization
HHIP	RPS27A	EMID1		HHIP	Immune	TBC1D3C	keratinization	MAP2K2	keratinization
RNASE4	XPR1	RBP4		RNASE4	Immune	FAM83G	keratinization	PGLS	keratinization
SPON1	TRIP13	ACAD8		SPON1	Immune	RPS12	keratinization	ADRM1	keratinization
HEPH	PLAUR	ST3GAL3		HEPH	Immune	WNT7A	keratinization	EEF1D	keratinization
FRMD3	SRD5A3	PPP2CA		FRMD3	Immune	TEX264	keratinization	VPS28	keratinization
PKDCC	ROCK2	CCR2		PKDCC	Immune	VCP	keratinization	NDUFAF3	keratinization
PLCB4	SH2B3	SVEP1		PLCB4	Immune	SLC5A10	keratinization	TADA3	keratinization
DNAH7	MFAP5	TMEM79		DNAH7	Immune	LGALS7B	keratinization	RPUSD3	keratinization
AKAP5	ABR	CNGA1		AKAP5	Immune	ACTG1	keratinization	MRPS25	keratinization
IQGAP2	SPRYD4	C1QTNF1		IQGAP2	Immune	PDLIM4	keratinization	ELP6	keratinization
PTGER4	BTD	PDCL2		PTGER4	Immune	MID2	keratinization	RPS28	keratinization
PAPSS2	FKBP1B	EPN3		PAPSS2	Immune	HOPX	keratinization	ZNF274	keratinization
PADI2	CBR4	TEX11		PADI2	Immune	EFS	keratinization	TUBA4B	keratinization
ITM2C	PTMA	CXCR3		ITM2C	Immune	CAMLG	keratinization	MIR210HG	keratinization
TRPA1	PSMB1	EPS8L2		TRPA1	Immune	AMOTL1	keratinization	MMAB	keratinization
ATP8A1	PHTF1	LILRB2		ATP8A1	Immune	GRHL1	keratinization	FDFT1	keratinization
CLIC5	APCDD1	PCDH1		CLIC5	Immune	KIF13A	keratinization	EBP	keratinization
PARM1	ATP5O	LOC400499		PARM1	Immune	ABHD17A	keratinization	LRRC57	keratinization
TMEM200A	RPRD1B	PRR5L		TMEM200A	Immune	RDH16	keratinization	HSD17B8	keratinization
PIWIL4	TAF2	EIF5AL1		PIWIL4	Immune	CYP26A1	keratinization	EIF4B	keratinization
FUT4	MGEA5	HIPK3		FUT4	Immune	SHMT1	keratinization	EIF3L	keratinization
PLCH1	UHRF2	SERPINB5		PLCH1	Immune	NHLH2	keratinization	RPL3	keratinization
GATA6	SMYD2	CSF3R		GATA6	Immune	ANO8	keratinization	RPLP0	keratinization
CREB3L1	CBR3	DEFB4B		CREB3L1	Immune	ARG2	keratinization	EEF1A1	keratinization
ENPP4	MIR3654	CENPT		ENPP4	Immune	CTNNB1	keratinization	EIF3F	keratinization
PGPEP1	ABCG1	ANKRD50		PGPEP1	Immune	WRAP53	keratinization	REEP6	keratinization
NEDD9	TRHDE	NCK2		NEDD9	Immune	GPX3	keratinization	PPP2R2D	keratinization
CXXC4	LRRFIP2	FPR1		CXXC4	Immune	MVB12A	keratinization	ANKRD27	keratinization
ASRGL1	OGG1	DNASE1L2		ASRGL1	Immune	ETFB	keratinization	ACLY	keratinization
ADH1C	EPS8L1	ZDHHC21		ADH1C	Immune	CLASP2	keratinization	TUBB2B	keratinization
SLC4A4	MGLL	DHRS1		SLC4A4	Immune	PERP	keratinization	ACTR1A	keratinization
PROM1	ATP5G2	LRRN4		PROM1	Immune	DYNC2I2	keratinization	AVEN	keratinization
HOXB9	DSG2	ABCG4		HOXB9	Immune	ZHX1	keratinization	TTL	keratinization
HOXB13	POLR1D	LRRC4		HOXB13	Immune	DALRD3	keratinization	COMT	keratinization
UGT8	PSMA3-AS1	PLOD3		UGT8	Immune	PDZK1IP1	keratinization	VANGL1	keratinization
ICA1	CASC7	UTS2		ICA1	Immune	MAP2	keratinization	RIPK4	keratinization
GPR35	PRLR	BDKRB1		GPR35	Immune	AQP3	keratinization	CAPN1	keratinization
ACSL5	TXNRD1	CCNJL		ACSL5	Immune	TUBG1	keratinization	SNX33	keratinization
PAQR8	PTPRG	RBM12B		PAQR8	Immune	KLF8	keratinization	SDC1	keratinization
NR3C2	FAM83G	RPS3		NR3C2	Immune	E2F2	keratinization	GJB3	keratinization
PRR15	LOC101927027	AQP8		PRR15	Immune	PLA2G3	keratinization	KAZN	keratinization
PRR15L	PDCD6	GPR19		PRR15L	Immune	ACACA	keratinization	FOSL2	keratinization
BCL2L15	BAIAP2	ASB15		BCL2L15	Immune	APRT	keratinization	PSMD5	keratinization
CLDN3	CEACAM7	RAB43		CLDN3	Immune	ETF1	keratinization	ARPC5L	keratinization
SELENBP1	PAPD7	ARHGEF9		SELENBP1	Immune	SELENOW	keratinization	PSMD6	keratinization
MUC5B	MSL1	PKIB		MUC5B	Immune	PTGES2	keratinization	ETF1	keratinization
MUC2	ATP5D	PLRG1		MUC2	Immune	SLC25A3	keratinization	CSNK1A1	keratinization
MUC12	LOC101927180	IFNAR2		MUC12	Immune	ABCA12	keratinization	ATMIN	keratinization
CTSE	EPB41L2	GNA15		CTSE	Immune	BBOX1	keratinization	ATP6V1H	keratinization
PRKACB	PRKDC	GLTP		PRKACB	Immune	TERF2IP	keratinization	MAPK1	keratinization
GALNT12	IRX2	DHCR7		GALNT12	Immune	CHFR	keratinization	ADNP2	keratinization
AKAP7	LCAT	CD69		AKAP7	Immune	FRY	keratinization	BCL2L13	keratinization
TMEM144	E2F8	TCF7L1		TMEM144	Immune	IZUMO4	keratinization	EXOC4	keratinization
B4GALNT2	RAB32	LGI1		B4GALNT2	Immune	RCC2	keratinization	OVOL2	keratinization
SLC22A4	ANKRD20A11P	TNFAIP3		SLC22A4	Immune	ATG9A	keratinization	TFCP2L1	keratinization
ZNF22	GRB14	SH2D2A		ZNF22	Immune	FIBP	keratinization	C1orf210	keratinization
ZNF275	SMDT1	RNASEH2C		ZNF275	Immune	PARD6G	keratinization	TMEM125	keratinization
RNF157	RAB11A	PPEF1		RNF157	Immune	SIRT2	keratinization	ATP10B	keratinization
SOX30	LRCH3	JADE2		SOX30	Immune	SCEL	keratinization	GGT6	keratinization
PRTFDC1	UQCR11	MTA2		PRTFDC1	Immune	TCAF2	keratinization	SCNN1A	keratinization
AFAP1	PPHLN1	TIAM1		AFAP1	Immune	SERINC5	keratinization	CGN	keratinization
CCDC71L	S1PR5	PILRA		CCDC71L	Immune	FDPS	keratinization	GSTZ1	keratinization
ARSB	CELF1	HELZ		ARSB	Immune	UBR3	keratinization	PLLP	keratinization
CD200	GPR160	KLF4		CD200	Immune	NCCRP1	keratinization	ZDHHC3	keratinization
EPB41L2	CBS	CRYBG3		EPB41L2	Immune	KATNB1	keratinization	BAG1	keratinization
ZBTB10	GJB5	CACNA1I		ZBTB10	Immune	FAF1	keratinization	PNPO	keratinization
GPC4	SCAMP2	MAP3K13		GPC4	Immune	PINK1	keratinization	C1orf21	keratinization
ETV1	ZEB1-AS1	FZD1		ETV1	Immune	SGPP2	keratinization	SLC44A1	keratinization
RRN3P1	BNC2	TMEM117		RRN3P1	Immune	SEMA4D	keratinization	ZNF57	keratinization
ANKRD10	FOXQ1	PITPNM3		ANKRD10	Immune	GNB5	keratinization	NGEF	keratinization
BCL2L14	ANXA8L1	PSORS1C2		BCL2L14	Immune	RPLP1	keratinization	DOK4	keratinization
LGALS9	ARHGAP32	ACOX3		LGALS9	Immune	PLCD4	keratinization	TTC39A	keratinization
CDC42SE2	MVB12A	PAX6		CDC42SE2	Immune	GJB5	keratinization	ANO10	keratinization
MGAT4A	CCDC74B	CLTB		MGAT4A	Immune	ZNF655	keratinization	FAHD1	keratinization
SH3KBP1	ROCK1	MPRIP		SH3KBP1	Immune	KLK5	keratinization	MIPEP	keratinization
PTPRJ	WISP1	APPL1		PTPRJ	Immune	SPTSSB	keratinization	LRBA	keratinization
NEK6	SLC2A13	CDT1		NEK6	Immune	PHYHD1	keratinization	PITPNA	keratinization
LOC100129034	FDXR	KIF26B		LOC100129034	Immune	DYNC1LI1	keratinization	MAGI1	keratinization
APOBR	VANGL1	ZNF518B		APOBR	Immune	ACD	keratinization	KLF4	keratinization
ACY3	THAP4	ARPC2		ACY3	Immune	NDUFAF8	keratinization	MFSD2A	keratinization
RAB37	PPFIA1	TTLL7		RAB37	Immune	OVOL1	keratinization	TRAK1	keratinization
ATP2A3	GTF2IRD1	DYNLL1		ATP2A3	Immune	TRPV1	keratinization	CA12	keratinization
BHLHE41	ICAM1	MFSD5		BHLHE41	Immune	NDUFAF3	keratinization	CWH43	keratinization
CAMK2N1	CALD1	SLCO1C1		CAMK2N1	Immune	ALDH5A1	keratinization	SLC15A1	keratinization
SCG2	KIAA1958	SRGN		SCG2	Immune	UBL7	keratinization	PYCARD	keratinization
LRRN2	CSPP1	TMEM63C		LRRN2	Immune	SIVA1	keratinization	GOLGA2	keratinization
MGAT3	SATB2	TFDP1		MGAT3	Immune	TRIM62	keratinization	HMGCR	keratinization
SFMBT2	TF	ADAMTS15		SFMBT2	Immune	GAS2L1	keratinization	SH3RF2	keratinization
PLCL2	HHEX	GABBR1		PLCL2	Immune	NCOA4	keratinization	TMEM254	keratinization
ADAMDEC1	STOX2	TLCD3A		ADAMDEC1	Immune	GINS3	keratinization	IL22RA1	keratinization
TMEM176B	CEP97	RFX2		TMEM176B	Immune	GJB6	keratinization	ANXA9	keratinization
TMEM176A	C5orf42	NRIP1		TMEM176A	Immune	METRNL	keratinization	PLA2G4F	keratinization
DOK1	OBFC1	EOMES		DOK1	Immune	LCMT2	keratinization	EXPH5	keratinization
COL19A1	C12orf54	TJP1		COL19A1	Immune	CSRP2	keratinization	POF1B	keratinization
KCNMA1	COL1A2	SCD		KCNMA1	Immune	OTUB1	keratinization	SGPP2	keratinization
RGS9	CLCA2	DIP2B		RGS9	Immune	MTCL1	keratinization	PPFIBP2	keratinization
ZNF804A	MIR6125	RGS12		ZNF804A	Immune	PNPLA1	keratinization	RALGPS2	keratinization
CADPS2	AVPR1A	CCDC187		CADPS2	Immune	POMGNT2	keratinization	PPP4R3A	keratinization
CTSO	PI3	RAB10		CTSO	Immune	ZNHIT2	keratinization	EFCAB14	keratinization
BCORP1	CKMT1A	ZSCAN9		BCORP1	Immune	HOMER2	keratinization	ANKRD13C	keratinization
ADCYAP1	SSBP3	MAP3K9		ADCYAP1	Immune	GPAA1	keratinization	SIRT1	keratinization
ARHGDIB	CHST11	HIP1		ARHGDIB	Immune	STK11IP	keratinization	NCBP3	keratinization
RAC2	PRRG4	RUFY4		RAC2	Immune	IRS1	keratinization	ZNF462	keratinization
CHST11	RNPEPL1	SLC38A6		CHST11	Immune	FAHD1	keratinization	CDK19	keratinization
RAB33A	RHOD	FDFT1		RAB33A	Immune	MCRS1	keratinization	ALDH9A1	keratinization
LBH	GABBR1	ITIH3		LBH	Immune	EIF6	keratinization	HSD17B4	keratinization
ADPRH	TMEM136	IL21R		ADPRH	Immune	SLBP	keratinization	MANSC1	keratinization
ITPR1	MRGBP	RPS6KB2		ITPR1	Immune	PPP1R14B	keratinization	TET2	keratinization
ICAM2	TRAM2	CHST15		ICAM2	Immune	PTPRZ1	keratinization	PKIA	keratinization
ORAI2	FKBP15	GSR		ORAI2	Immune	SCRIB	keratinization	CROT	keratinization
RHOBTB2	CHN1	CCL26		RHOBTB2	Immune	CNPPD1	keratinization	EPB41L4A	keratinization
SLC2A6	SAMD5	EMP2		SLC2A6	Immune	MBNL2	keratinization	NEBL	keratinization
SLFN11	MYH11	FBXO43		SLFN11	Immune	NDOR1	keratinization	SPATA18	keratinization
KLRG1	VPS13D	OXCT1		KLRG1	Immune	EIF4G2	keratinization	ARSF	keratinization
ADORA2A	NDRG2	ABCB1		ADORA2A	Immune	DEAF1	keratinization	ANKRD35	keratinization
APOBEC3H	RNFT2	GPR65		APOBEC3H	Immune	MKRN2	keratinization	SPTSSB	keratinization
C19orf38	ANGPTL2	ANO10		C19orf38	Immune	ZNF134	keratinization	KLF8	keratinization
MEI1	XRN1	MED12L		MEI1	Immune	SLC34A3	keratinization	TACC2	keratinization
DERL3	ACOT1	AQP11		DERL3	Immune	PPA2	keratinization	RAPGEFL1	keratinization
ARHGAP4	TP53TG1	CALN1		ARHGAP4	Immune	LRP11	keratinization	PAIP2B	keratinization
LOC729683	MDM2	OLFML2B		LOC729683	Immune	ZNF717	keratinization	ZBTB7C	keratinization
UCP2	TPRG1	POU6F2		UCP2	Immune	ZSWIM8	keratinization	SCNN1B	keratinization
COL9A2	PDK1	ART3		COL9A2	Immune	CPEB2	keratinization	ATP13A4	keratinization
BMF	PDGFRL	TNF		BMF	Immune	YOD1	keratinization	NIPAL2	keratinization
RAB42	CAST	ECE1		RAB42	Immune	MED27	keratinization	MAP4K5	keratinization
TNS3	NEBL	ABHD10		TNS3	Immune	ZFAND2B	keratinization	UBR3	keratinization
RFTN1	DHRS3	TBC1D10A		RFTN1	Immune	CLCA2	keratinization	RALGAPA1	keratinization
FMNL3	HIVEP2	HOXA5		FMNL3	Immune	TPRG1L	keratinization	BRAF	keratinization
SH2D3C	LOC100129518	TCHHL1		SH2D3C	Immune	MZT2B	keratinization	FBXW2	keratinization
STAT5A	SOX7	ABR		STAT5A	Immune	BICDL2	keratinization	MCM9	keratinization
NFKB2	TRIOBP	INAFM2		NFKB2	Immune	EVI5L	keratinization	TRIM13	keratinization
RELB	ABHD12	POR		RELB	Immune	VPS35L	keratinization	TMEM245	keratinization
ISG15	RNASEH2C	ADAMTS2		ISG15	Immune	ARHGEF37	keratinization	MON2	keratinization
HAPLN3	RPL18	FAM124B		HAPLN3	Immune	VSIG8	keratinization	PKP4	keratinization
NFKBIE	KCNK6	SLC12A7		NFKBIE	Immune	RNF222	keratinization	SERTAD4	keratinization
ICAM1	CA12	LDB3		ICAM1	Immune	MAEA	keratinization	VAV3	keratinization
NEURL3	NR2F1-AS1	IL5RA		NEURL3	Immune	PFKP	keratinization	ANK3	keratinization
AIM2	ZBTB11	TMEM40		AIM2	Immune	TRIR	keratinization	TMEM19	keratinization
IL15	RASGEF1A	CYP4F22		IL15	Immune	DCTN3	keratinization	ARHGEF28	keratinization
GBP4	NDUFA6	GOT2		GBP4	Immune	CYFIP1	keratinization	PCF11	keratinization
IRF1	NDUFB10	GLUL		IRF1	Immune	ATXN10	keratinization	WWOX	keratinization
LST1	LRP10	COL6A6		LST1	Immune	MRPS25	keratinization	SULF2	keratinization
HLA-DRA	FILIP1L	OTOF		HLA-DRA	Immune	IFRD2	keratinization	KIF26B	keratinization
HLA-DMA	HSPB8	CRIP2		HLA-DMA	Immune	CNTNAP3C	keratinization	ZBTB4	keratinization
TARP	CEACAM5	ANKK1		TARP	Immune	MAB21L4	keratinization	MMRN2	keratinization
CRTAM	SFT2D3	COL14A1		CRTAM	Immune	MAST4	keratinization	CCDC3	keratinization
IFNG	CFTR	GZMA		IFNG	Immune	TMEM134	keratinization	THBS2	keratinization
CCR5	SLC25A3	DENND4C		CCR5	Immune	KIAA1671	keratinization	SUSD5	keratinization
GZMA	NAGA	CTDSPL		GZMA	Immune	JMJD7	keratinization	COMP	keratinization
CXCR2P1	TSTD2	GM2A		CXCR2P1	Immune	ALDOA	keratinization	LTBP2	keratinization
UBD	TP53BP2	EHHADH		UBD	Immune	RHOD	keratinization	HTRA1	keratinization
TNFRSF9	SCNN1A	LYPD6		TNFRSF9	Immune	ENOX2	keratinization	SHANK3	keratinization
IL4I1	MMP24-AS1	VIT		IL4I1	Immune	ZNRF1	keratinization	CSPG4	keratinization
SIGLEC10	SLC4A3	MRPL33		SIGLEC10	Immune	TMEM245	keratinization	MTUS2	keratinization
SLFN12L	MIF4GD	NOTCH2		SLFN12L	Immune	ANKRD35	keratinization	BTBD19	keratinization
SLAMF1	CSNK1A1	TTC23L		SLAMF1	Immune	FRMD4B	keratinization	GREB1	keratinization
IKZF3	FBN1	SOCS3		IKZF3	Immune	DLX3	keratinization	GRN	keratinization
SPOCK2	GPR75-ASB3	TPTE2		SPOCK2	Immune	MAP3K4	keratinization	IGF2R	keratinization
IL21R	STAT5B	CYBB		IL21R	Immune	CXXC1	keratinization	ANKLE2	keratinization
IL12RB1	HSD17B8	FBXO39		IL12RB1	Immune	ILVBL	keratinization	SSH1	keratinization
IL2RB	SGPP2	CD200R1		IL2RB	Immune	COG4	keratinization	NRP2	keratinization
CD74	PRDX5	PIK3R5		CD74	Immune	ZBTB7B	keratinization	UBE2Z	keratinization
HLA-DPA1	DGAT2	TNNI2		HLA-DPA1	Immune	EHF	keratinization	UBFD1	keratinization
HLA-DMB	NLRX1	JAML		HLA-DMB	Immune	ESYT3	keratinization	MTMR12	keratinization
CD8B	KIAA1462	PLD2		CD8B	Immune	NAV2	keratinization	USP34	keratinization
CCL5	TNFAIP3	HP		CCL5	Immune	RPS6KA4	keratinization	HIPK3	keratinization
FASLG	ABAT	GRAMD1A		FASLG	Immune	PSMD1	keratinization	MYO9A	keratinization
GZMK	RASAL1	SPINK5		GZMK	Immune	ICMT	keratinization	NR3C1	keratinization
CD8A	RPS27	PLAU		CD8A	Immune	SRRM3	keratinization	SVIL	keratinization
NKG7	DCAF7	GRIN2B		NKG7	Immune	TSPYL1	keratinization	TTC23	keratinization
PRF1	SNORD24	TAGLN		PRF1	Immune	LRSAM1	keratinization	VPS41	keratinization
GZMH	MPDZ	TNFRSF10B		GZMH	Immune	PSMD6	keratinization	SBF2	keratinization
ZNF683	BCL11A	LSP1		ZNF683	Immune	WNT16	keratinization	FIGN	keratinization
IL18R1	NPHP3	FOXL2NB		IL18R1	Immune	TRIM7	keratinization	LINC01116	keratinization
SLAMF7	TECR	TLR6		SLAMF7	Immune	EIF3K	keratinization	HOXD8	keratinization
EOMES	TMEM44	RNF167		EOMES	Immune	SLC16A5	keratinization	COL4A5	keratinization
GNGT2	PPP2R2D	ARNT2		GNGT2	Immune	RASSF1	keratinization	DST	keratinization
KLRK1	CCDC50	FGD6		KLRK1	Immune	SLC66A2	keratinization	NAV1	keratinization
SAMD3	NR2C1	IL2RB		SAMD3	Immune	CASKIN1	keratinization	CLASP1	keratinization
MIR155HG	ALS2CL	IGFBP2		MIR155HG	Immune	STK24	keratinization	SLC39A6	keratinization
DCC	SEMA4F	AACS		DCC	Immune	IGLON5	keratinization	MYO5A	keratinization
TNFRSF17	ALCAM	SMO		TNFRSF17	Immune	HSD17B1	keratinization	TTC7B	keratinization
ANKRD36BP2	LOC100506248	PABPC3		ANKRD36BP2	Immune	PAK6	keratinization	LRP12	keratinization
SEL1L3	TMEM11	SPTBN2		SEL1L3	Immune	ALDOC	keratinization	SRPK2	keratinization
HSH2D	ZNF239	EVA1A		HSH2D	Immune	ZNF219	keratinization	PRNP	keratinization
PIM2	GALNT2	PCDHB11		PIM2	Immune	RAB3D	keratinization	SH2D5	keratinization
MZB1	MMEL1	LSS		MZB1	Immune	ATRIP	keratinization	PANX1	keratinization
FCRL5	TTC39A	IFI30		FCRL5	Immune	SAMD1	keratinization	UBR5	keratinization
CD79A	PAK2	ERG28		CD79A	Immune	TCHP	keratinization	RIC1	keratinization
POU2AF1	NUDT18	SFRP1		POU2AF1	Immune	MINK1	keratinization	NRDC	keratinization
CD180	RPL38	MTHFS		CD180	Immune	AMIGO3	keratinization	NEDD4	keratinization
CLEC17A	SCGB1D2	KCNK6		CLEC17A	Immune	RNF225	keratinization	CBL	keratinization
CR2	ARHGEF40	BBC3		CR2	Immune	HRNR	keratinization	DNAJB5	keratinization
CD22	HNRNPH1	PDIA5		CD22	Immune	USP46	keratinization	PAX8	keratinization
FCRL1	RGS14	GPC3		FCRL1	Immune	BNIPL	keratinization	TLE4	keratinization
MS4A1	SNORA52	GPR155		MS4A1	Immune	KRT23	keratinization	AACSP1	keratinization
STAP1	MARVELD2	PPP2R2B		STAP1	Immune	PIDD1	keratinization	SRD5A1	keratinization
TLR10	FBXO9	FASTKD2		TLR10	Immune	LCMT1	keratinization	YBX3	keratinization
TIMD4	C11orf31	ARF5		TIMD4	Immune	GUK1	keratinization	CD44	keratinization
LINC00494	OVCA2	CAMK1G		LINC00494	Immune	UBE2J2	keratinization	VSNL1	keratinization
ATM	LOC101929787	TET2		ATM	Immune	NDRG2	keratinization	PTPRZ1	keratinization
COL4A4	ATMIN	DBNL		COL4A4	Immune	CNP	keratinization	ATP10D	keratinization
COL4A3	RPSAP19	LAMA3		COL4A3	Immune	RFC2	keratinization	BTRC	keratinization
TMEM200C	ZIC2	PHGDH		TMEM200C	Immune	SLC25A1	keratinization	SH3PXD2A-AS1	keratinization
PLA2G2D	MIRLET7D	AP3B2		PLA2G2D	Immune	TTLL11	keratinization	RALBP1	keratinization
CCL19	PROM1	LMOD1		CCL19	Immune	SIK3	keratinization	BBOX1	keratinization
VCAM1	SPG21	RPS2		VCAM1	Immune	RCAN3	keratinization	DAPL1	keratinization
SPIB	E2F5	AMFR		SPIB	Immune	CCDC69	keratinization	SPACA9	keratinization
FDCSP	WNT5A	CDS1		FDCSP	Immune	ELF5	keratinization	PHGDH	keratinization
SLAIN1	POSTN	TMEM218		SLAIN1	Immune	ELL2	keratinization	NDRG4	keratinization
E2F5	L3MBTL3	CTNNBIP1		E2F5	Immune	PPP1CA	keratinization	SLC16A6	keratinization
PPM1K	IFI44	TMEM47		PPM1K	Immune	WDFY2	keratinization	TSPAN5	keratinization
IL12A	HSD17B4	OTUB2		IL12A	Immune	NDFIP2	keratinization	NSG1	keratinization
SLCO5A1	RUFY1	ENPP6		SLCO5A1	Immune	SNX12	keratinization	CST6	keratinization
ADAM19	MRPL23	CD209		ADAM19	Immune	PPP6R1	keratinization	KRT23	keratinization
RASGRP3	DSC3	PHC3		RASGRP3	Immune	SLC24A3	keratinization	TMEM154	keratinization
RASSF2	SLURP1	CD101		RASSF2	Immune	PIK3C2B	keratinization	GM2A	keratinization
DOCK8	CHSY3	LRRN1		DOCK8	Immune	SPPL3	keratinization	TGM5	keratinization
BTK	GRWD1	FCHSD2		BTK	Immune	XKRX	keratinization	SLC39A2	keratinization
LY86	AMMECR1L	CAMSAP3		LY86	Immune	ARPC5L	keratinization	MUC15	keratinization
MCOLN2	PLCD1	EIF5A2		MCOLN2	Immune	CRMP1	keratinization	CAPNS2	keratinization
CXCR4	ITM2B	HTR2C		CXCR4	Immune	HK1	keratinization	SERPINB8	keratinization
ST8SIA4	SPAG9	VAV2		ST8SIA4	Immune	CEP170B	keratinization	SDR16C5	keratinization
GMFG	SPTSSB	ARHGAP5		GMFG	Immune	SNX33	keratinization	HSDL2	keratinization
SELL	CDC27	CYP24A1		SELL	Immune	GTF2I	keratinization	GPSM2	keratinization
RAB39B	HERC2P9	CASZ1		RAB39B	Immune	GPSM1	keratinization	FAM83B	keratinization
ITGA4	LAMC1	KRT73		ITGA4	Immune	CBR1	keratinization	SCAPER	keratinization
CD28	POLR2B	TREM2		CD28	Immune	NIBAN2	keratinization	AASS	keratinization
IKZF1	DDX60L	ADGRE1		IKZF1	Immune	IFT46	keratinization	MAP3K1	keratinization
DOCK2	RPS14	RACK1		DOCK2	Immune	EDC4	keratinization	IRX2	keratinization
NCKAP1L	STX6	SULT2B1		NCKAP1L	Immune	ARHGAP23	keratinization	TCFL5	keratinization
PIK3CG	FKBP2	BTN2A2		PIK3CG	Immune	DHCR24	keratinization	FAM219A	keratinization
ARHGAP15	LMBR1	MALL		ARHGAP15	Immune	ZNF773	keratinization	CYP26B1	keratinization
RCSD1	SEPP1	TMEM229B		RCSD1	Immune	TMEM80	keratinization	FKBP15	keratinization
CYFIP2	PFDN1	KANK1		CYFIP2	Immune	JOSD2	keratinization	RBBP6	keratinization
INPP5D	MAPK3	TMEM222		INPP5D	Immune	PNKP	keratinization	SNAP29	keratinization
ST3GAL5	ADAM10	FEZF1		ST3GAL5	Immune	BZW2	keratinization	FBXO45	keratinization
F5	FARP1	RTL8B		F5	Immune	SLC1A3	keratinization	ADAP2	keratinization
BATF	C6orf89	RPL23A		BATF	Immune	RPS8	keratinization	GATB	keratinization
CCR7	ASPN	RENBP		CCR7	Immune	EPN2	keratinization	COX10-AS1	keratinization
ST6GAL1	SLC7A6	TRIM16L		ST6GAL1	Immune	LYSMD4	keratinization	FBXO9	keratinization
SLC15A2	DENND1A	MT1M		SLC15A2	Immune	NOA1	keratinization	NELL2	keratinization
BCAS4	SIM2	ATP6V1D		BCAS4	Immune	MZT2A	keratinization	PLA2G4A	keratinization
PDE4B	EXOC4	C3AR1		PDE4B	Immune	POLE3	keratinization	FLRT3	keratinization
TIMP1	TMEM9B	CST7		TIMP1	Immune	AKT2	keratinization	CXCL14	keratinization
DRAM1	ZNF26	GPC1		DRAM1	Immune	RIPK4	keratinization	SLC13A4	keratinization
EMILIN2	ITPRIPL2	CBLB		EMILIN2	Immune	IL20RA	keratinization	SPINK7	keratinization
IL18RAP	GOT2	EVPLL		IL18RAP	Immune	HIP1R	keratinization	ALOX12	keratinization
HCK	IL20RA	IDH2		HCK	Immune	ZNF726	keratinization	CRYAB	keratinization
NFAM1	UBR5	STEAP3		NFAM1	Immune	CYSRT1	keratinization	GPX3	keratinization
IL2RA	CEACAM6	SHPK		IL2RA	Immune	MCC	keratinization	THSD4	keratinization
CD300A	TRIM7	SH3RF2		CD300A	Immune	PTPN20	keratinization	UPK1A	keratinization
LRRC25	TIA1	ARHGAP10		LRRC25	Immune	TMEM160	keratinization	MYZAP	keratinization
SIGLEC5	TSTD1	THAP11		SIGLEC5	Immune	TMEM18	keratinization	IL18	keratinization
MNDA	CGN	NDUFAF6		MNDA	Immune	SCAPER	keratinization	FLG-AS1	keratinization
BCL2A1	KRT78	ATP1A2		BCL2A1	Immune	ARPC1A	keratinization	SLC16A7	keratinization
CCL4	BOK	ATMIN		CCL4	Immune	PRSS3	keratinization	WNT5A	keratinization
TLR1	PIGB	CRYM		TLR1	Immune	SLC7A1	keratinization	LPAR6	keratinization
SLC7A7	NOL4L	MPEG1		SLC7A7	Immune	RPS5	keratinization	OGFRL1	keratinization
TLR8	FDFT1	SLC16A6		TLR8	Immune	EEF2	keratinization	RASSF5	keratinization
RGS18	ITPR2	BRI3		RGS18	Immune	RDH13	keratinization	RASGRP1	keratinization
CLEC4A	IMPDH2	WDR77		CLEC4A	Immune	H2AX	keratinization	TIFA	keratinization
TLR6	ADCK2	TMEM254		TLR6	Immune	TMEM45B	keratinization	ADRB2	keratinization
CD69	PLA2G4F	PGAM1		CD69	Immune	PLA2R1	keratinization	BLVRA	keratinization
LCP2	EPHB6	MSI2		LCP2	Immune	ATL1	keratinization	PANK2	keratinization
PLEK	POLQ	KRT2		PLEK	Immune	PMM1	keratinization	CD82	keratinization
GPR65	PRSS3	GOLGA6L9		GPR65	Immune	CPTP	keratinization	FOXQ1	keratinization
SRGN	SAP18	SIGLEC7		SRGN	Immune	RER1	keratinization	GGCX	keratinization
SAMSN1	AMIGO3	RNH1		SAMSN1	Immune	TNKS2	keratinization	SRP68	keratinization
TAGAP	KRR1	SIGLEC9		TAGAP	Immune	AMMECR1	keratinization	FDXR	keratinization
MMP9	ADGRE2	NPHS1		MMP9	Immune	PSMC5	keratinization	RASSF10	keratinization
ALOX5AP	MUC15	UGDH		ALOX5AP	Immune	COPS3	keratinization	PTK7	keratinization
NCF4	TRAPPC2L	UBE2D4		NCF4	Immune	WDR41	keratinization	NXN	keratinization
CSF2RB	HP	LAD1		CSF2RB	Immune	CFAP45	keratinization	PHLDA3	keratinization
PREX1	MEX3C	SUSD3		PREX1	Immune	MCM6	keratinization	RAB7B	keratinization
CYTH4	TIMP2	IL6		CYTH4	Immune	KCTD15	keratinization	TIAM1	keratinization
TNFRSF1B	SLC25A32	SUPT3H		TNFRSF1B	Immune	PRPF8	keratinization	TRIM29	keratinization
DENND3	PCDH7	DICER1		DENND3	Immune	RPL29	keratinization	PKP1	keratinization
LTB	LATS2	PMVK		LTB	Immune	FZD10	keratinization	DSC3	keratinization
MILR1	TTC31	FCN1		MILR1	Immune	UNC119B	keratinization	TPRXL	keratinization
SKAP1	OSTM1	MIOS		SKAP1	Immune	RPUSD4	keratinization	TP63	keratinization
PLCB2	CDKL3	CLIP1		PLCB2	Immune	UBE2G1	keratinization	MIR205HG	keratinization
WIPF1	GJB3	ZFX		WIPF1	Immune	NIPAL4	keratinization	FAT2	keratinization
HCLS1	RAB1B	ST8SIA6		HCLS1	Immune	ILKAP	keratinization	KCNJ15	keratinization
JAK3	MYZAP	TSPO		JAK3	Immune	IPPK	keratinization	ARL4D	keratinization
ARHGAP9	PPP1R7	ZNF502		ARHGAP9	Immune	BMP7	keratinization	ZNF185	keratinization
CD53	PHGDH	SCAP		CD53	Immune	PCYOX1	keratinization	HSPB1	keratinization
LAPTM5	ELOVL6	CCDC14		LAPTM5	Immune	MBD3	keratinization	GNA15	keratinization
GPSM3	BLVRA	SIGLEC5		GPSM3	Immune	GTF2IRD1	keratinization	GJB5	keratinization
TIGIT	DDX31	RPL3		TIGIT	Immune	PI4K2A	keratinization	MAST4	keratinization
PYHIN1	RILPL1	DLG5		PYHIN1	Immune	SERPINB4	keratinization	KRT5	keratinization
ICOS	RASSF10	SLC1A2		ICOS	Immune	CXXC5	keratinization	BTBD11	keratinization
CTLA4	SNORA21	GPR157		CTLA4	Immune	IL1RL2	keratinization	KRT6A	keratinization
CXCL13	PDLIM1	LOC105375817		CXCL13	Immune	BAP1	keratinization	DSG3	keratinization
CLEC2D	EYA2	CD83		CLEC2D	Immune	TUBA1C	keratinization	CLCA2	keratinization
ARHGAP25	IDI1	CSNK1A1		ARHGAP25	Immune	PRKCZ	keratinization	DENND2C	keratinization
CARD8	FRMD8	MSRB3		CARD8	Immune	CTTN	keratinization	RAB38	keratinization
GIMAP7	KLHL5	LRRC20		GIMAP7	Immune	TMPRSS13	keratinization	ANGPTL4	keratinization
GIMAP4	FAM78B	TM2D1		GIMAP4	Immune	C22orf23	keratinization	CYB5R2	keratinization
PTPN22	ETS1	KANK2		PTPN22	Immune	COQ4	keratinization	ST6GALNAC2	keratinization
BIN2	LOC101243545	HPS3		BIN2	Immune	FBXW9	keratinization	S1PR5	keratinization
PTPRC	TCERG1	C1QB		PTPRC	Immune	PLK2	keratinization	STOX2	keratinization
CD48	USP14	CCN6		CD48	Immune	ADK	keratinization	ZNF532	keratinization
GVINP1	CXCL17	SLC5A5		GVINP1	Immune	SDR9C7	keratinization	SUSD4	keratinization
P2RY10	ATAD2	CCDC71		P2RY10	Immune	PRRX2	keratinization	TLR5	keratinization
CYTIP	GPC6	MICALL1		CYTIP	Immune	BLOC1S2	keratinization	JAG1	keratinization
SP140	TMEM178A	TTYH2		SP140	Immune	CYP4B1	keratinization	CSNK1G1	keratinization
ABCD2	SLC9B2	TMEM267		ABCD2	Immune	ARHGAP40	keratinization	PPFIBP1	keratinization
EVI2B	TAGAP	PEX3		EVI2B	Immune	NGEF	keratinization	LPAR3	keratinization
EVI2A	CYP4F22	C1orf162		EVI2A	Immune	GPR153	keratinization	IL1RAP	keratinization
RNASE6	ISL1	LNP1		RNASE6	Immune	NATD1	keratinization	STX6	keratinization
MPEG1	LY96	CFHR3		MPEG1	Immune	SFXN5	keratinization	B3GALNT2	keratinization
GCNT1	CLDN10	TBX6		GCNT1	Immune	C16orf74	keratinization	ENTPD3	keratinization
CTSS	GGNBP2	ST6GALNAC5		CTSS	Immune	WDR59	keratinization	PPP2R1B	keratinization
GPRIN3	MARC1	S100A16		GPRIN3	Immune	ME1	keratinization	SRSF8	keratinization
ATP8B4	PRR5L	TMC3		ATP8B4	Immune	HYAL1	keratinization	ENDOD1	keratinization
TLR7	PCDHB9	RGS16		TLR7	Immune	RPL39	keratinization	SUMF1	keratinization
ADAM28	NOL9	CCDC88A		ADAM28	Immune	TNFRSF25	keratinization	ARFGEF2	keratinization
P2RY13	SLC39A14	ZNF530		P2RY13	Immune	ARRDC1	keratinization	ATG16L1	keratinization
GPR141	TRNP1	CEMIP2		GPR141	Immune	CPO	keratinization	PIGH	keratinization
TMEM229B	ARHGEF7	LILRA6		TMEM229B	Immune	NF2	keratinization	PPA2	keratinization
PARP11	KIF14	ATG4D		PARP11	Immune	EXOC6B	keratinization	PDHB	keratinization
TGIF2	POLR2L	GREM1		TGIF2	Immune	FKBP8	keratinization	HDLBP	keratinization
CLEC12A	NID1	PITPNA		CLEC12A	Immune	YBX3	keratinization	CRYL1	keratinization
ELOVL2	FCF1	PPP2R1A		ELOVL2	Immune	NLRP2	keratinization	ZNF823	keratinization
XCL1	TAF3	TMIGD3		XCL1	Immune	FAM193B	keratinization	EIF4E2	keratinization
XCL2	CAPRIN2	ZNF561		XCL2	Immune	TRPS1	keratinization	TMEM9B	keratinization
TMIGD2	MPPED2	NLRP6		TMIGD2	Immune	MAPK13	keratinization	SUCLG1	keratinization
IL22RA2	EIF4B	TPGS2		IL22RA2	Immune	DRAP1	keratinization	NDUFS1	keratinization
CAMK4	GTDC1	IL18		CAMK4	Immune	RCOR1	keratinization	ELOVL6	keratinization
SIRPG	MMP1	CXCL9		SIRPG	Immune	ADPRS	keratinization	SMPD2	keratinization
CD96	WDR3	RAB11A		CD96	Immune	DGAT2	keratinization	TADA2B	keratinization
CD2	MRPL57	IQCG		CD2	Immune	GBP6	keratinization	LETM1	keratinization
ITK	RAB8B	NCKAP1		ITK	Immune	TEDC1	keratinization	NF2	keratinization
ITGAL	ARSF	NLRP7		ITGAL	Immune	ATP1B3	keratinization	KIAA1671	keratinization
SLAMF6	SRD5A1	ARTN		SLAMF6	Immune	RAB5B	keratinization	RNF10	keratinization
GPR174	ID2B	SP140		GPR174	Immune	TP53RK	keratinization	BDKRB1	keratinization
PTPN7	DUSP10	DOCK9		PTPN7	Immune	EAF1	keratinization	BDKRB2	keratinization
LCK	RPL27A	COMTD1		LCK	Immune	NUMA1	keratinization	RAB25	keratinization
CD247	MAD1L1	CRABP2		CD247	Immune	ELOA	keratinization	BSPRY	keratinization
SASH3	KLF11	SPNS3		SASH3	Immune	TYRO3	keratinization	BICDL2	keratinization
CORO1A	ACVR1C	ITGA5		CORO1A	Immune	MYL5	keratinization	TMEM184A	keratinization
SIT1	FNDC1	OXTR		SIT1	Immune	KLK7	keratinization	EPS8L2	keratinization
SH2D1A	WSB1	MORC4		SH2D1A	Immune	ZIK1	keratinization	PTK6	keratinization
GRAP2	ZNF124	TAGAP		GRAP2	Immune	NAA80	keratinization	CLTB	keratinization
CD3E	ZBTB38	ARAP2		CD3E	Immune	ZNF341	keratinization	TMED3	keratinization
CD3G	AHSA2	MYOF		CD3G	Immune	GRK2	keratinization	KIF1C	keratinization
UBASH3A	DLST	NFRKB		UBASH3A	Immune	CACNB3	keratinization	MPRIP	keratinization
JAKMIP1	S100A14	MYL9		JAKMIP1	Immune	WDR45B	keratinization	TOM1L2	keratinization
SLA2	HSPA4L	RUFY1		SLA2	Immune	TMEM19	keratinization	AHNAK	keratinization
THEMIS	LOC102724532	TJAP1		THEMIS	Immune	SEC14L2	keratinization	ABLIM1	keratinization
CXorf65	SKIL	COL1A1		CXorf65	Immune	SETD3	keratinization	HK1	keratinization
CCR4	TSPO	RHOA		CCR4	Immune	TRMT44	keratinization	TRIM7	keratinization
GPR171	PLXNA2	FAM110C		GPR171	Immune	CNOT9	keratinization	ALS2CL	keratinization
CD3D	IFIT2	FAM20A		CD3D	Immune	KLK8	keratinization	EPHA1	keratinization
HCST	ATG4D	CIDEC		HCST	Immune	EEF1D	keratinization	SSH3	keratinization
CST7	SHOX2	SH3GL1		CST7	Immune	WDFY3	keratinization	PITPNM3	keratinization
KIF21B	FABP5	CCL4L2		KIF21B	Immune	MIEF2	keratinization	SLC5A1	keratinization
ICAM3	EXPH5	KRT72		ICAM3	Immune	FAM43A	keratinization	KCNK6	keratinization
IL2RG	FAM76B	CNMD		IL2RG	Immune	DOCK1	keratinization	RASAL1	keratinization
CD7	SLC39A6	NR1H3		CD7	Immune	USP4	keratinization	ARHGAP32	keratinization
SLA	NF1P9	GTF3C1		SLA	Immune	MYCL	keratinization	ALDH7A1	keratinization
LCP1	YTHDF3	ZNF229		LCP1	Immune	CARD6	keratinization	C10orf99	keratinization
RHOH	RIC1	FDCSP		RHOH	Immune	TMEM250	keratinization	CHP1	keratinization
VAV1	SDC2	RELCH		VAV1	Immune	LRP10	keratinization	PRSS3	keratinization
WAS	MIR1282	NLRP12		WAS	Immune	PTPRA	keratinization	TMEM45B	keratinization
APBB1IP	TGFB2	SPTBN5		APBB1IP	Immune	RABGGTA	keratinization	GDPD3	keratinization
DOK2	COL4A3BP	LGALS7		DOK2	Immune	SRRD	keratinization	QSOX1	keratinization
SELPLG	GIPC1	ZNF668		SELPLG	Immune	HIRA	keratinization	ACAA1	keratinization
FMNL1	MIR6773	TRIM29		FMNL1	Immune	PARG	keratinization	PLXNA2	keratinization
ITGB2	CSRNP2	IFIT3		ITGB2	Immune	RNF11	keratinization	PCDH1	keratinization
PIK3R5	PNMA1	P2RY13		PIK3R5	Immune	UBTD1	keratinization	SORT1	keratinization
LINC00426	TMEM125	LYNX1		LINC00426	Immune	POLB	keratinization	MYO5B	keratinization
CD5	ADAMTS2	MYOC		CD5	Immune	SNX19	keratinization	LANCL3	keratinization
SPN	ACE2	RTL8C		SPN	Immune	SLC66A1	keratinization	STYXL1	keratinization
ZAP70	EP400	FNDC3B		ZAP70	Immune	PI3	keratinization	EIF3I	keratinization
MYO1G	C15orf41	UNC5A		MYO1G	Immune	EIF2B1	keratinization	PRELID1	keratinization
AGAP2	HSD11B1	PARP12		AGAP2	Immune	FANK1	keratinization	HMOX2	keratinization
TMC8	TUBB2B	CCL18		TMC8	Immune	CHTF8	keratinization	SLC25A3	keratinization
LIMD2	GJB6	NFASC		LIMD2	Immune	PPM1L	keratinization	EI24	keratinization
AKNA	USP24	EBP		AKNA	Immune	FBXO2	keratinization	HADHA	keratinization
MAP4K1	CPT1C	CACNA2D3		MAP4K1	Immune	INTU	keratinization	HIGD1A	keratinization
NLRC3	WDR35	SCNN1B		NLRC3	Immune	EBPL	keratinization	EMC3	keratinization
FAM78A	SH2D3A	GJB2		FAM78A	Immune	TSNAXIP1	keratinization	B3GNT8	keratinization
CD6	TMCO6	SPATA1		CD6	Immune	RAE1	keratinization	SH2D3A	keratinization
RASAL3	ESRRA	GPR82		RASAL3	Immune	TRAF7	keratinization	CBLC	keratinization
TBC1D10C	USP42	GRIA1		TBC1D10C	Immune	ANXA8L1	keratinization	GTF2F1	keratinization
ACAP1	KISS1R	PXMP4		ACAP1	Immune	SPTAN1	keratinization	SCAMP2	keratinization
FERMT3	TBC1D15	ALDH8A1		FERMT3	Immune	BDNF	keratinization	ARFIP2	keratinization
PTPRCAP	QKI	ITGAM		PTPRCAP	Immune	BICDL1	keratinization	PPP1R13B	keratinization
CD79B	RPP25L	LGALS1		CD79B	Immune	ARL5A	keratinization	ERBB3	keratinization
PPP1R16B	CIDEB	ARHGEF10L		PPP1R16B	Immune	IFFO2	keratinization	IL20RA	keratinization
LY9	COX6B1	PPM1H		LY9	Immune	C1orf21	keratinization	LNX1	keratinization
SCML4	PINLYP	SH2D4B		SCML4	Immune	PGLS	keratinization	NDRG2	keratinization
ZNF831	ICE2	MPP7		ZNF831	Immune	EPM2AIP1	keratinization	EHF	keratinization
TNFSF8	KRT31	CCR3		TNFSF8	Immune	SRF	keratinization	TTC22	keratinization
SUSD3	ADTRP	CMTM2		SUSD3	Immune	ZNF432	keratinization	AKR1B10	keratinization
WDFY4	CEP290	HSPB7		WDFY4	Immune	YWHAQ	keratinization	CYP4F3	keratinization
ZC3H12D	PTPRD	ADAMTS3		ZC3H12D	Immune	PERM1	keratinization	EP300-AS1	keratinization
IRF8	NAA38	RDH11		IRF8	Immune	TATDN2	keratinization	ENSA	keratinization
BTLA	RASSF6	ITM2B		BTLA	Immune	TRAK1	keratinization	CBR3	keratinization
BFSP2	FZD7	LYZ		BFSP2	Immune	PGAP2	keratinization	SHMT1	keratinization
CD19	DTX3L	PLN		CD19	Immune	DHX38	keratinization	EIF4EBP2	keratinization
CD37	LOC105379426	GRM4		CD37	Immune	PIH1D1	keratinization	RAB5B	keratinization
NAPSB	TADA2B	TDRD12		NAPSB	Immune	PYCARD	keratinization	ZDHHC5	keratinization
CD52	LOC101929536	DCTN2		CD52	Immune	EIF5	keratinization	TPRG1L	keratinization
CD27	MGST2	TNFRSF1B		CD27	Immune	NELFA	keratinization	PLCD1	keratinization
TNFRSF13B	L3HYPDH	CD8B		TNFRSF13B	Immune	NSMCE1	keratinization	RNF185	keratinization
TMEM156	BLNK	CEP290		TMEM156	Immune	GAMT	keratinization	ALDOC	keratinization
HVCN1	LAYN	PAFAH1B1		HVCN1	Immune	RXRA	keratinization	RER1	keratinization
PARP15	ATP13A4	CNOT10		PARP15	Immune	ATP6AP1	keratinization	SSU72	keratinization
ANKRD44	REEP3	MACROH2A1		ANKRD44	Immune	MAP1LC3A	keratinization	PPP1R7	keratinization
CLECL1	THBS2	KLK10		CLECL1	Immune	DIP2A	keratinization	PIP5K1A	keratinization
ZNF80	LOC101929709	LHFPL1		ZNF80	Immune	ACTR1A	keratinization	TMCC1	keratinization
CCR6	GFPT2	RNF187		CCR6	Immune	ZNF584	keratinization	PCYT1A	keratinization
KLRB1	NEPRO	MS4A4A		KLRB1	Immune	SBF1	keratinization	RAB7A	keratinization
IPCEF1	ZNF331	ARL8B		IPCEF1	Immune	KLK13	keratinization	BAG3	keratinization
GPR55	RHOJ	ECHS1		GPR55	Immune	VASN	keratinization	PPARD	keratinization
KCNA2	SGK494	OVCH2		KCNA2	Immune	FHIP1A	keratinization	NSFL1C	keratinization
IRF4	ZCCHC10	CD52		IRF4	Immune	CYP2E1	keratinization	AIG1	keratinization
LAX1	TNRC6A	CTH		LAX1	Immune	HOXA6	keratinization	IVL	keratinization
KCNA3	PTPN12	TIMD4		KCNA3	Immune	SERPINB8	keratinization	SPRR1B	keratinization
CYSLTR1	CLN8	KRTCAP3		CYSLTR1	Immune	ELOVL1	keratinization	SPRR1A	keratinization
PNOC	PCDH1	ECT2		PNOC	Immune	KLK9	keratinization	PERP	keratinization
PSTPIP1	RPS29	GOLIM4		PSTPIP1	Immune	VSNL1	keratinization	FABP5	keratinization
TLR9	C19orf12	PIK3R6		TLR9	Immune	SCFD2	keratinization	HSPA4L	keratinization
FGD2	HOXD10	LRRC8A		FGD2	Immune	CARD14	keratinization	PGM2	keratinization
FLT3	C11orf96	BCL2L14		FLT3	Immune	ALG9	keratinization	CLPX	keratinization
CCR2	ANXA9	CCL13		CCR2	Immune	PHYHIP	keratinization	C12orf29	keratinization
PIK3R6	ENDOG	APOBEC3B		PIK3R6	Immune	FABP5	keratinization	SERPINB3	keratinization
APOBEC3F	CBX3	GORAB		APOBEC3F	Immune	KCNK7	keratinization	SERPINB4	keratinization
APOBEC3D	EBF1	PGM2		APOBEC3D	Immune	KIF1B	keratinization	KLK13	keratinization
APOBEC3G	TLE4	HLA-F		APOBEC3G	Immune	RNF20	keratinization	PI3	keratinization
ABI3	KRT80	NGFR		ABI3	Immune	PIK3R2	keratinization	CRABP2	keratinization
PHOSPHO1	RSAD2	COL15A1		PHOSPHO1	Immune	NUBP2	keratinization	CSTA	keratinization
CIITA	SPECC1	STIM1		CIITA	Immune	DVL2	keratinization	S100A7	keratinization
RUNX3	RPL5	THYN1		RUNX3	Immune	EFNA3	keratinization	SPRR2B	keratinization
RENBP	ADAM19	RRM1		RENBP	Immune	ZNF285	keratinization	PLD2	keratinization
IL10RA	MUC5AC	LY6D		IL10RA	Immune	PITX1	keratinization	TGM1	keratinization
SNX20	ANKRD35	ZSWIM9		SNX20	Immune	PHLPP1	keratinization	GJB2	keratinization
GAB3	ZNF638-IT1	CXCL10		GAB3	Immune	TMEM64	keratinization	GJB6	keratinization
SPI1	ARMC9	SH3D19		SPI1	Immune	FOXN1	keratinization	SFN	keratinization
MYO1F	MYEF2	NACA		MYO1F	Immune	SEC24C	keratinization	CRCT1	keratinization
SLAMF8	TMPRSS13	GBP5		SLAMF8	Immune	CYP7B1	keratinization	CNFN	keratinization
CSF1R	MIR670HG	TMBIM1		CSF1R	Immune	ZNF418	keratinization	SULT2B1	keratinization
FCGR2C	GLUL	BAIAP2		FCGR2C	Immune	SLURP1	keratinization	GLTP	keratinization
GPR132	FCGR2A	POTEE		GPR132	Immune	ANKRD54	keratinization	KLK7	keratinization
ALOX5	BEX2	ND6		ALOX5	Immune	FAAP100	keratinization	KLK8	keratinization
CD40	ONECUT2	MPZL3		CD40	Immune	TADA2B	keratinization	KLK11	keratinization
TRAF1	FCHSD2	TMEM191B		TRAF1	Immune	PLCH2	keratinization	KLK10	keratinization
CD83	STS	SLC6A9		CD83	Immune	CWH43	keratinization	ALOX12B	keratinization
TBX21	KIF1C	EIF4EBP2		TBX21	Immune	SREBF1	keratinization	LCE3D	keratinization
FCRL6	GJA5	FARSB		FCRL6	Immune	TMPRSS11F	keratinization	KRTDAP	keratinization
C11orf21	PTBP2	PPL		C11orf21	Immune	RDH12	keratinization	SBSN	keratinization
DBH	RRN3	ROBO2		DBH	Immune	NXT1	keratinization	TGM3	keratinization
SARDH	MIR181A2HG	ASCC3		SARDH	Immune	REV1	keratinization	DCTN3	keratinization
CCR8	KRT23	GAPT		CCR8	Immune	HSD17B7	keratinization	NSDHL	keratinization
TNFSF4	SCGB2A1	RAB6A		TNFSF4	Immune	EPHA1	keratinization	TECR	keratinization
IL27RA	COL4A5	GDPD3		IL27RA	Immune	PMF1	keratinization	GFOD2	keratinization
CFP	PIGH	DHX58		CFP	Immune	POLDIP2	keratinization	TUBA4A	keratinization
TNFRSF4	RBM45	POU2F2		TNFRSF4	Immune	PARD6A	keratinization	ZNF16	keratinization
FUT7	CARD14	TMEM35A		FUT7	Immune	EXOSC7	keratinization	GINS3	keratinization
GZMM	SNORD32A	NPPC		GZMM	Immune	MSX2	keratinization	FKBPL	keratinization
LAG3	LHX2	HOXC4		LAG3	Immune	FARP2	keratinization	DHCR24	keratinization
CXCR3	TXN	GRHL3		CXCR3	Immune	USH1G	keratinization	FAM110C	keratinization
CTSW	CDC42EP4	N4BP3		CTSW	Immune	GID4	keratinization	ADGRF4	keratinization
HLA-DPB1	SLC25A14	CD14		HLA-DPB1	Immune	MAP4	keratinization	SERPINB5	keratinization
RUFY4	ADGRF4	SMAGP		RUFY4	Immune	FLVCR2	keratinization	C1orf116	keratinization
TIFAB	ANGPTL4	TCN2		TIFAB	Immune	EXOC3	keratinization	EPS8L1	keratinization
CLEC10A	CD82	KCNA7		CLEC10A	Immune	MYO18A	keratinization	P2RY1	keratinization
RTN1	TRIM46	FKBP10		RTN1	Immune	GPLD1	keratinization	PARD3	keratinization
CPVL	BEND3	GMPPB		CPVL	Immune	MYO9A	keratinization	MPP7	keratinization
CD200R1	MUC20	LDAF1		CD200R1	Immune	EPHB6	keratinization	EHD3	keratinization
PLD4	TCEAL7	CHP1		PLD4	Immune	TBC1D5	keratinization	AIF1L	keratinization
IL17REL	C15orf52	SLC25A36		IL17REL	Immune	TREX2	keratinization	SPAG17	keratinization
SYTL3	TBC1D10A	GZMK		SYTL3	Immune	C1orf198	keratinization	GBP6	keratinization
HLA-DOA	POLG2	SLC6A19		HLA-DOA	Immune	KRT16	keratinization	TMPRSS11D	keratinization
ITGB7	C6orf62	RASGRP4		ITGB7	Immune	SLC25A51	keratinization	RHCG	keratinization
CXCR6	MAP3K7	ICOS		CXCR6	Immune	MAGI1	keratinization	PRSS27	keratinization
CD244	TM6SF1	EVPL		CD244	Immune	CAVIN1	keratinization	ARG2	keratinization
FAM155B	RAB23	SLC35B2		FAM155B	Immune	SSNA1	keratinization	UNC5B-AS1	keratinization
CILP2	CHP1	EFNA5		CILP2	Immune	RNF223	keratinization	UNC5B	keratinization
FZD2	DOCK11	UMODL1		FZD2	Immune	CDIN1	keratinization	TNFSF9	keratinization
GRAMD1A	PNKD	BCL2L11		GRAMD1A	Immune	PRSS27	keratinization	CSRP2	keratinization
RASA3	CCDC102B	KRT25		RASA3	Immune	EPS8L1	keratinization	SERPINB2	keratinization
CBLN3	SUPV3L1	RALGAPA1		CBLN3	Immune	UFSP2	keratinization	SLPI	keratinization
HLX	LINC01128	AGA		HLX	Immune	TRPV3	keratinization	S100A12	keratinization
TOX2	ATP2B1	KIAA0513		TOX2	Immune	TEX2	keratinization	S100A8	keratinization
SH2B3	EFCAB14	GLYATL2		SH2B3	Immune	ZHX3	keratinization	S100A9	keratinization
BIN1	TEFM	P2RY10		BIN1	Immune	DGCR2	keratinization	GSTP1	keratinization
FADS3	PPP1R14A	SEPTIN8		FADS3	Immune	HMOX2	keratinization	RHOV	keratinization
FGFRL1	PCLO	SNTA1		FGFRL1	Immune	ZNF524	keratinization	TACSTD2	keratinization
NTN3	OGT	TTC34		NTN3	Immune	SLC39A9	keratinization	SERPINB13	keratinization
TBC1D24	TCF3	CALHM6		TBC1D24	Immune	PAQR6	keratinization	LY6D	keratinization
ADM2	CYP26B1	MAML3		ADM2	Immune	SFN	keratinization	TTC9	keratinization
CCNJL	AFDN	ATP5F1A		CCNJL	Immune	GNAI1	keratinization	FAM83A	keratinization
TMEM44	POLR3H	FAM81B		TMEM44	Immune	SLC6A11	keratinization	EPHA2	keratinization
ECE1	NFIA	SLC26A2		ECE1	Immune	ADIPOR1	keratinization	PRSS22	keratinization
CDK18	SNX11	CHMP1A		CDK18	Immune	CHRNA3	keratinization	PDZK1IP1	keratinization
CLDN14	CSGALNACT2	SYTL1		CLDN14	Immune	SGTA	keratinization	GOT2	keratinization
KCNJ10	DCTN3	SCML4		KCNJ10	Immune	YPEL3	keratinization	DEFB1	keratinization
RFX5	RBM20	CARD8		RFX5	Immune	INTS5	keratinization	TCN1	keratinization
LOC100270746	AKT2	ZKSCAN3		LOC100270746	Immune	KIFC2	keratinization	FGFBP1	keratinization
SRGAP3	PAXBP1	UBE2D2		SRGAP3	Immune	KCTD2	keratinization	FRMD4B	keratinization
ZSWIM5	HOXB6	IGFN1		ZSWIM5	Immune	VPS28	keratinization	PRRG4	keratinization
SYT17	NGEF	PHF21A		SYT17	Immune	GALK1	keratinization	COBLL1	keratinization
PLCB1	SLC22A18	TERF1		PLCB1	Immune	RPS16	keratinization	CARD6	keratinization
RANBP17	MTMR12	IFNG		RANBP17	Immune	TRAFD1	keratinization	PTPN13	keratinization
SIM2	STX19	CRYBG1		SIM2	Immune	RANBP10	keratinization	SLC11A2	keratinization
SP8	CACHD1	RAB27B		SP8	Immune	HAUS5	keratinization	CXCR2	keratinization
BTNL9	NATD1	DHX30		BTNL9	Immune	PLCB3	keratinization	MREG	keratinization
CACNA1F	LOC102725051	XPR1		CACNA1F	Immune	ZNF570	keratinization	CLIC3	keratinization
CCDC28B	CLIC4	ARMC5		CCDC28B	Immune	SPSB3	keratinization	CYSRT1	keratinization
CLIP3	TOMM22	PRCD		CLIP3	Immune	CCDC120	keratinization	LYNX1	keratinization
SDC3	MRAS	CSF1R		SDC3	Immune	USP35	keratinization	KRT78	keratinization
FOXP4	SLC2A14	SIRT7		FOXP4	Immune	ST3GAL6	keratinization	TPRG1	keratinization
RNF44	TFEC	NISCH		RNF44	Immune	NADSYN1	keratinization	SPINK5	keratinization
ZFHX2	SLF1	CHRNA2		ZFHX2	Immune	ACAA1	keratinization	HSPB8	keratinization
MAK	TTC5	TMEM185A		MAK	Immune	S100A7	keratinization	TALDO1	keratinization
LOC541473	IL1R2	HSPBAP1		LOC541473	Immune	ADD1	keratinization	ASCC2	keratinization
AMZ1	DDX60	MERTK		AMZ1	Immune	RIN1	keratinization	DNAJB1	keratinization
ITGAM	DGCR6L	BTLA		ITGAM	Immune	ALDH3B2	keratinization	PLIN3	keratinization
HRH2	TTL	CD109		HRH2	Immune	NUP88	keratinization	TRIM16	keratinization
EBF4	MTRR	SLC25A11		EBF4	Immune	FAM83F	keratinization	S100A16	keratinization
ADARB2	KIAA1671	IL1A		ADARB2	Immune	MED8	keratinization	RHOD	keratinization
TMEM150C	MTCP1	SNPH		TMEM150C	Immune	SOX21	keratinization	DHRS1	keratinization
WIPF3	KRTDAP	LMNA		WIPF3	Immune	USP38	keratinization	AFDN	keratinization
PANX2	DDX58	CD82		PANX2	Immune	UNC45A	keratinization	HEBP2	keratinization
ZNF114	B3GNT8	GRINA		ZNF114	Immune	AP4M1	keratinization	SCEL	keratinization
ZNF618	SETD1B	PRAM1		ZNF618	Immune	SLC10A3	keratinization	S100A14	keratinization
ZNF385C	NDUFB6	CNKSR3		ZNF385C	Immune	KCTD1	keratinization	TJP1	keratinization
PAX7	COG5	SLC34A2		PAX7	Immune	C1orf122	keratinization	RAB10	keratinization
IGF2BP1	PBX1	CAVIN2		IGF2BP1	Immune	RIMS3	keratinization	RAB11A	keratinization
PPP4R4	GALE	H1-1		PPP4R4	Immune	ERCC3	keratinization	ANKRD22	keratinization
SYCP2L	PKP3	GREB1L		SYCP2L	Immune	WASF3	keratinization	SCNN1G	keratinization
SLCO1A2	SOS1	DUSP7		SLCO1A2	Immune	CYB561	keratinization	KLK12	keratinization
NKX2-5	RCL1	TAL1		NKX2-5	Immune	CELSR2	keratinization	C4orf3	keratinization
PRAME	ISG15	PTPRJ		PRAME	Immune	TADA3	keratinization	DSC2	keratinization
MAGEA1	INPP4A	AKR1C1		MAGEA1	Immune	MINDY1	keratinization	TRIOBP	keratinization
IGF2	HDGFRP3	PTN		IGF2	Immune	CBLC	keratinization	PITX1	keratinization
XIST	EBP	QRFPR		XIST	Immune	ANO9	keratinization	SLC9A3R1	keratinization
DMRTA2	SLC5A3	MEIS1		DMRTA2	Immune	THAP4	keratinization	SLC48A1	keratinization
NRXN2	YTHDF1	SPINK4		NRXN2	Immune	ADAM15	keratinization	KCTD21	keratinization
ATP8A2	GRP	MACO1		ATP8A2	Immune	PIM1	keratinization	MED11	keratinization
	CYP3A4	RPS28				CDK19	keratinization	MRPL23	keratinization
	MED13	ALDH9A1				USP19	keratinization	SMDT1	keratinization
	LOC101927933	MRC1				C14orf132	keratinization	KAT5	keratinization
	FLVCR1	SYPL1				SMPDL3A	keratinization	MED19	keratinization
	DCAF8	RBP2				CRLF1	keratinization	RAB11B-AS1	keratinization
	ZNF469	ISL1				SLC27A4	keratinization	PLP2	keratinization
	BICDL2	SNRPE				THEM5	keratinization	NRAV	keratinization
	RSF1	PTPRR				GNB2	keratinization	DBI	keratinization
	KRT5	STRA8				SLC49A3	keratinization	SWI5	keratinization
	SAMD9L	C8orf33				SFTPD	keratinization	COPS6	keratinization
	ABLIM1	EIF4B				EPS15L1	keratinization	BLVRB	keratinization
	EMP2	LOC105371932				PPIA	keratinization	ANKRD37	keratinization
	CARD8	RSAD2				PLA2G4D	keratinization	POLR1D	keratinization
	ACOT8	BIRC2				ZNF440	keratinization	RPL15	keratinization
	C9orf64	OSBPL2				DSP	keratinization	RPL14	keratinization
	LOC100270804	CDK6				SPATA6L	keratinization	RPL32	keratinization
	ZCCHC2	C2orf88				TMEM54	keratinization	RPLP2	keratinization
	HEYL	RGS14				ERC2	keratinization	RPS9	keratinization
	C1QC	BMPR1B				LGALSL	keratinization	RPL10A	keratinization
	ZNF503-AS1	RBMS2				CLN8	keratinization	RPL19	keratinization
	ZNF618	ZDHHC13				SLC22A23	keratinization	RPL23A	keratinization
	CALML3	UBE3D				MTA3	keratinization	RPS14	keratinization
	TMEM51-AS1	PTK6				S100A9	keratinization	UBA52	keratinization
	FAM216A	FAM126A				PRKCH	keratinization	RPL41	keratinization
	CARD19	BGN				RABGEF1	keratinization	RPL35	keratinization
	TLR4	GVQW3				LY6G6C	keratinization	RPS21	keratinization
	MIR6837	PGBD5				FBXO9	keratinization	RPL36	keratinization
	EDF1	H3C1				ZBTB47	keratinization	RPS19	keratinization
	PSKH1	C4orf51				MRPL37	keratinization	RPS29	keratinization
	THOC1	PLEKHM2				FAM210B	keratinization	FAU	keratinization
	MRAP2	TNNT2				UCHL3	keratinization	NDUFA11	keratinization
	KRT1	MTRNR2L8				ZNF837	keratinization	POLR2L	keratinization
	COPE	COL5A1				PCDHB13	keratinization	ROMO1	keratinization
	NLK	ZDHHC5				ZDHHC12	keratinization	TMEM256	keratinization
	RCAN2	ADSS1				ZNF85	keratinization	TRAPPC2L	keratinization
	SLC13A4	CD37				SLC35E4	keratinization	C11orf1	keratinization
	FRMD4B	MESP2				FH	keratinization	COMMD1	keratinization
	ARMC1	CTBS				TUBG2	keratinization	TP53TG1	keratinization
	RYK	SNCG				JMY	keratinization	C3orf14	keratinization
	TP53INP1	POLR2K				QSOX1	keratinization
	THY1	SSH3				ATG4B	keratinization
	ZBTB2	GPR156				PLEKHG5	keratinization
	TOP3A	ECEL1				CLUH	keratinization
	IFFO2	PTPN13				AKR7A2	keratinization
	MBTPS1	ATF5				USP7	keratinization
	FAM49B	AQP7				SLC20A2	keratinization
	NSFL1C	DOP1A				RTN3	keratinization
	TMEM131	P4HB				ZNF750	keratinization
	PLAGL2	MFSD6				ZNF426	keratinization
	CDH5	VOPP1				SLC35F2	keratinization
	SFXN2	EPHX3				LLGL1	keratinization
	DUSP23	TACC2				TUBB6	keratinization
	MIR7113	ZRANB1				ZNF503	keratinization
	DMXL2	KLHL6				PRELID1	keratinization
	VSIG2	CCL20				KRT80	keratinization
	KCNMB3	GMFG				VSIG10L	keratinization
	PRSS12	ZC3H12D				HSD17B10	keratinization
	MSMO1	ALDH2				TMEM203	keratinization
	SFN	L3HYPDH				DVL1	keratinization
	LOC100506639	MSL2				ELOVL4	keratinization
	ANO6	LAX1				KAT8	keratinization
	NF2	FGF14				CALML5	keratinization
	NHP2	PPP2R5A				FBXO42	keratinization
	AKT3	SLC19A2				CERS3	keratinization
	PHACTR1	RALGDS				MYCBP2	keratinization
	TP53AIP1	MTO1				SCNN1G	keratinization
	MSX1	RNF182				ZNF410	keratinization
	DESI1	CFAP73				CCSER2	keratinization
	GAPDH	JUP				SDR42E1	keratinization
	NFATC1	CBR3				DSC2	keratinization
	WNT2	LIN7B				POLR2C	keratinization
	RPL7AP10	NCAPD3				DOCK6	keratinization
	HMGN4	IKZF2				PPME1	keratinization
	PHC3	PPP2R5B				PGLYRP4	keratinization
	UBB	DMRTA2				E2F1	keratinization
	GTF3C3	SLFN14				PRRG4	keratinization
	VEZT	ANKRD22				MGMT	keratinization
	LHX6	GALNTL6				DHTKD1	keratinization
	ANK3	MYO7A				MRPS27	keratinization
	H2AFX	CFAP300				MTMR1	keratinization
	ARHGAP21	ABCA3				DMXL1	keratinization
	UXT	CD4				ARHGEF19	keratinization
	FAM208B	CCR9				TTLL4	keratinization
	NDUFA3	TMEM43				POLR1D	keratinization
	ZNF462	NXN				DCTD	keratinization
	EML3	LEF1				NPHP4	keratinization
	FLJ23867	WWTR1				MTMR3	keratinization
	LOC101928100	SGSM2				HIPK1	keratinization
	NDUFS1	CTLA4				DDX19A	keratinization
	THUMPD2	ZC3H12A				TYW1B	keratinization
	B3GAT2	SPTLC3				FAM83C	keratinization
	PPP1R13B	CLN5				HEATR3	keratinization
	PNISR	SYP				MAP3K6	keratinization
	DR1	FAM83D				ACADVL	keratinization
	CDC42EP5	CNOT1				TMEM45A	keratinization
	TUSC2	APOBEC3G				PCYT2	keratinization
	SMIM22	BTBD6				CIAPIN1	keratinization
	BAZ2A	PYHIN1				ACSBG1	keratinization
	USP34	CFP				ZNF142	keratinization
	SMC4	AP1B1				HNRNPL	keratinization
	ADAM9	CFAP43				ASAP3	keratinization
	PTPRM	RGS17				SPRR2A	keratinization
	SPAG16	AIG1				ASF1B	keratinization
	PLCB4	SGTB				ZNF585B	keratinization
	SCAPER	ALDH4A1				ANXA9	keratinization
	NRDC	ABCA1				SMARCC1	keratinization
	UROD	HYAL4				UBAC1	keratinization
	HOXB3	ADGRG3				MCAT	keratinization
	MYO1B	RAB29				DAPK2	keratinization
	STX16	RHCG				TOMM40L	keratinization
	DENND2D	LRRC56				TTC7A	keratinization
	EID3	SLAMF6				PALMD	keratinization
	ZNF507	DRAM1				HDAC3	keratinization
	KDM3B	GALNT17				BAALC	keratinization
	KIAA1211L	EVI2A				SLC22A15	keratinization
	NFIB	KLKB1				EPG5	keratinization
	RGS1	HSPE1				STX10	keratinization
	ZFAND2B	TEX14				ZNF470	keratinization
	ACLY	JPH2				TEC	keratinization
	INPP5E	UBR7				DLX2	keratinization
	CDK17	HSPB6				TAS1R3	keratinization
	XRCC4	GPR84				ADAT3	keratinization
	TIAM1	RHPN2				MAU2	keratinization
	MIR6756	SDHA				TPRG1	keratinization
	ADAMTS6	PPP1R37				RHBDF1	keratinization
	TFCP2L1	PAQR7				FGF11	keratinization
	DHRS1	WNT10A				HDAC5	keratinization
	AKR1A1	TPM2				PRADC1	keratinization
	ZNF577	ABHD12				LRATD1	keratinization
	CCDC77	CELA2B				CNTNAP3B	keratinization
	SPRYD7	DNAJA2				ALOX12B	keratinization
	GMPS	PLA2G4F				ZC2HC1A	keratinization
	SLC38A6	ADAP1				ATG2A	keratinization
	SERPINH1	C1QA				SLC34A1	keratinization
	TFDP2	TCIM				ATP5IF1	keratinization
	EDAR	NOS1AP				SPRR2F	keratinization
	SNORD54	SULT1C2				POP7	keratinization
	ENTPD1	ZW10				MKRN2OS	keratinization
	THOC2	ABCA7				NUDT5	keratinization
	ECT2	SLC12A3				COPG2	keratinization
	CARMN	UGT2B17
	LACTB	HSPA4L
	SBNO1	TTC9
	FGFR2	RIPPLY3
	MYLK	TOR3A
	SDR16C5	DNAH10
	SERPINB8	C1orf194
	KCCAT333	NDEL1
	SEMA6A	CD1E
	HIGD2A	PDHB
	RHOQ	KRT6A
	RECQL	RASGRP1
	PAK1	RIPOR2
	SPDYE2B	ARHGAP1
	LOC642852	WDR82
	RPS18	CD274
	MTF2	CARD16
	GGCX	TMEM154
	RAB38	TGM1
	PDDC1	NDUFS8
	S100A6	LRRFIP2
	SENP6	ATP6V0D1
	GALNT5	PRPF19
	ALMS1-IT1	RARS1
	GMPPA	CAMKK1
	NSUN4	RAI14
	B3GNT2	HSPA13
	SERPINB2	USP6NL
	CBLB	LOC105373102
	RPS21	KRT6C
	TEAD2	PROM2
	PPAT	LGALS12
	ATRX	NRG1
	SEC61A2	KIF26A
	BANP	GPT2
	TUBB4B	LHX2
	TAP2	PXDNL
	METTL7A	GSDMD
	PGLS	HADH
	LILRB2	SIM2
	KIAA1804	SHISA9
	ASXL1	LRTM1
	KCNJ2	DKK1
	MREG	DNAJB1
	C17orf51	TFRC
	ZC3HAV1L	HKDC1
	LINC00284	CAPN1
	SPTLC3	OTUD1
	CORO2A	MXI1
	TMED4	SSH2
	PLD2	LOC100129307
	PPP1R12A	DOK7
	LOC101927752	SPAG4
	VSNL1	ZNF391
	ARMC2-AS1	GPX8
	PRRC2C	ACVR1C
	ALG2	C17orf99
	ADGRF5	CRLF2
	GABPB1-AS1	C9orf72
	FAM160B1	RANGAP1
	EIF2D	HBB
	ENY2	ALG1L2
	NEDD4	TRIM15
	PP7080	SCIMP
	HADHA	XYLT2
	LINC-PINT	ATL3
	IKZF2	VPS13D
	TTLL12	SDK1
	SDCCAG3	GAS2L2
	PRKD3	TACR2
	MCTP1	CAMSAP1
	CTTNBP2	FBXW11
	NUDT12	RPL15
	AHNAK	SEMA6B
	ACOX3	RAC1
	PTPN2	PARP11
	DACT1	LAMP3
	FAM104B	PDP1
	BEND6	ADAMTS8
	MRPL52	HERC3
	PSMD12	LOC102724971
	PPP1R13L	SLC26A3
	CSE1L	SDR16C5
	NUP153	MAPK6
	TRAM1	CDC42BPB
	CTNNBIP1	ANKRD13D
	EDN1	PRKAR2A
	THUMPD3-AS1	MUC15
	SAA2	PPP2R2C
	CACTIN	ADORA2B
	AOC3	CEBPA
	GPRC5B	PHLDB3
	DFNA5	DNMT3A
	PSMD6	LRRC8C
	GCDH	MT4
	SNORA29	TRPM2
	DNAJB4	RNF126
	GPD1L	TBC1D10B
	NOC3L	KIF17
	MIR6758	RNF185
	EMSY	HTR7
	SENP5	FGFR3
	PIK3C2A	MRGPRX3
	MCOLN3	KRT13
	WEE1	SLC25A53
	SGSM3	ITGB2
	CLN6	PLSCR1
	USP13	DAAM1
	ZNF207	PROCA1
	SAA2-SAA4	GRIN2D
	GPATCH2	NAPA
	MINOS1	ZNF474
	ZBTB6	CD180
	ZFP3	CES1
	ERBB3	CCL24
	LDLRAD4	SYNC
	ZNF114	TVP23C
	GNG12	MTRNR2L9
	MBNL3	PLBD1
	STX17-AS1	CCDC8
	EPHX4	C2CD6
	NUP58	CD40
	MRPS31	COMMD7
	ZNF277	TAPBP
	PMS2P9	AP2A1
	LOC100996419	ELAC2
	PANK2	ITGBL1
	AAMDC	RPS6
	C1orf210	ANKRD44
	LIN7A	MAPK1
	MYH14	CCDC170
	MAP3K6	NCAM1
	ZCCHC8	MAGED4B
	CLYBL	TBC1D3C
	SLC29A1	FAM83G
	DTNBP1	RPS12
	SH3BP2	WNT7A
	SLC5A1	ACSL6
	MDH2	TEX264
	LOC646903	VCP
	NOL12	SLC5A10
	COQ4	TSBP1
	ADAMTS12	TMEM106A
	LPAR6	LTB
	TTC7B	CDK18
	PLD6	UBD
	PIP4K2A	LGALS7B
	EDN3	CXCL3
	RAC1	ACTG1
	E2F1	IL12A
	CCDC88A	NPTXR
	ADM	PHACTR3
	FOSL2	PDLIM4
	NIPAL3	CCL5
	FHL1	MID2
	TRIM37	HOPX
	CDK12	TGIF2
	SPATA18	EFS
	ZSCAN26	CAMLG
	SLC2A3	HMCN1
	DEPTOR	AIM2
	MED23	RCAN2
	ZBTB7B	ARG1
	CAPRIN1	CASP8
	AGR2	MSX1
	TAL1	PSMB9
	SVIP	KRT27
	UCHL1	GABRB3
	MTX1	RPS27L
	HINT1	MT1G
	TC2N	TASL
	UBE2D1	TBC1D24
	SLC16A1	AMOTL1
	MOB3C	ARID3B
	KLB	SMURF2
	C15orf59	GRHL1
	TRIM29	FAM216B
	PTK7	KIF13A
	MSRA	CYGB
	HIGD1A	ABHD17A
	UBAP2L	RDH16
	MRPL54	RASA2
	DDX42	CYP26A1
	CRIM1	CSF2RA
	TMEM263	SHMT1
	PRADC1	NHLH2
	CPSF7	ANO8
	LOC101928195	ARG2
	HSPA12A	ODC1
	COL24A1	GPC4
	RABGGTA	ASIC2
	CLASP1	GPR55
	MIR1248	CTNNB1
	ALDH1L2	WRAP53
	HNRNPH3	GPX3
	DUOX2	SPTLC2
	LOC102723694	NUB1
	ILF3	LGALS9
	ANKRD26	MVB12A
	FAHD1	ETFB
	PLN	CLASP2
	STRAP	PRSS16
	RB1CC1	MAGED4
	DHX33	GLCCI1
	IQCJ-SCHIP1	GLDC
	SMG7	PERP
	TCF7L1	ADORA3
	MRPS25	DYNC2I2
	CDC25B	ZHX1
	SDC1	BTN1A1
	CELF2	IRAG1
	PSIP1	DALRD3
	TP53I3	CCDC18
	PPP4R3B	PDZK1IP1
	CENPM	SDS
	CENPN	MYH15
	LOC101930583	CTSS
	CNOT9	MAP2
	STARD5	AQP3
	MYL5	SIRPD
	CCDC153	MMADHC
	SNORA64	TUBG1
	PLXNC1	KLF8
	ITGA5	TTC38
	PAPPA	SNX31
	RASSF5	E2F2
	MS4A6A	SPART
	CREM	ID2
	COMP	PDGFC
	RRP1B	SPP1
	LRRC57	PCARE
	METTL3	CYP2A6
	URI1	RFK
	SUGP2	PLA2G3
	HGSNAT	OFD1
	PATL1	ACACA
	HSD17B6	APRT
	FAM69A	ETF1
	RNF114	MAB21L2
	CHST15	SELENOW
	FCER1A	CD84
	NECTIN1	PTGES2
	CDC42EP3	PIK3AP1
	APLF	ZNF275
	ARPC5L	SOCS6
	SUCLG1	PRAP1
	IFIT5	PLCB2
	SENP2	TRIML2
	ZNF697	CLIC5
	POLR1B	MS4A7
	TOPBP1	FAM189A1
	SIRT5	INSIG1
	FLJ32255	SLC25A3
	COX11	ABCA12
	C4orf3	PFDN6
	SNRPD2	BBOX1
	COX4I1	SENP2
	SMAD4	TERF2IP
	CCDC93	STK17B
	COL4A3	VIPR2
	EIF3G	CHFR
	SVIL	FRY
	TJP1	IZUMO4
	PCYT1A	SLC8A2
	MANEA	RCC2
	RBMS3	DHRS2
	PLA1A	ATG9A
	SYNC	BRK1
	SSU72	ERG
	SLC16A7	PEAK3
	TJP3	TTC14
	SLC11A2	ZNF318
	BCOR	PNMA3
	MIA3	SUCLA2
	UNC5B-AS1	FIBP
	MYL12A	KIF3C
	MAGI2	PARD6G
	RAB3D	SIRT2
	STRN3	STPG4
	MIR4680	GDPD5
	ENDOD1	RARRES1
	BTBD9	SCEL
	SUPT16H	UBE2F
	COMMD3-BMI1	ZBTB41
	TMEM154	IFI35
	VIM	TM4SF4
	COA4	TCAF2
	DANCR	LILRB3
	CHAMP1	COL9A3
	PCM1	SERINC5
	FYTTD1	KRT35
	TBC1D24	MCTP1
	ABHD10	FDPS
	NIPAL4	HBA2
	MBD4	KALRN
	FAM120B	UBR3
	GRTP1	NIPA1
	PLEKHG4B	GDF15
	RER1	NCCRP1
	SP2	FBN3
	SLX1A-SULT1A3	KATNB1
	LOC102723559	GJA5
	OXA1L	TOP2B
	DOK3	THAP5
	CBX2	LITAF
	PIK3R3	RAB6D
	ROMO1	ZBP1
	SP100	CXCL2
	PMP22	FAF1
	F11R	CXCL8
	FAM111A	AMZ1
	CBLL1	ADGRG2
	PADI1	PINK1
	AIM1L	SGPP2
	HOXB7	TMEM44
	PRKG1	ANGPT4
	ALPK2	SEMA4D
	EVI5L	HNRNPH3
	EXOC5	GNB5
	ZNF561	RPLP1
	TET2	IL19
	TRIM13	NUGGC
	NHSL2	RAB3B
	KCNJ15	PLCD4
	TBX3	ZNF580
	HADH	CMTM7
	SPIDR	TLR9
	ZNF639	GJB5
	MAP3K1	ZNF655
	DMTF1	SLC41A2
	C17orf96	NXPE3
	MSR1	KLK5
	DUXAP10	CEACAM3
	HSDL2	SPTSSB
	FBXO30	PHYHD1
	BIRC6	ADD2
	MTR	DYNC1LI1
	FNBP4	ACD
	UTP23	DOK2
	KDM1B	SERAC1
	SYNPO	NDUFAF8
	CD300LF	OVOL1
	NEK6	MEST
	MYCL	SCARF1
	TLDC1	TRPV1
	ST20	CABYR
	ARRB1	CFAP20DC
	AATBC	NDUFAF3
	CRAT	SLC16A9
	USP18	OR52N4
	FKBP7	ALDH5A1
	EPHA2	REXO2
	KCNK5	UBL7
	AGPAT5	C1QC
	CLCC1	SIVA1
	SLC12A4	TRIM62
	WIPF1	RNF43
	FAM134A	PDLIM3
	AKAP8	BTBD11
	RRN3P1	GAS2L1
	REV3L	NCOA4
	LINC01296	RNASE6
	PIAS2	DTX3L
	ATP5J	GINS3
	CCR1	GJB6
	BHLHE22	NTAN1
	CCNJ	ATAT1
	LOC145783	CD177
	BCRP3	METRNL
	ALG12	LCMT2
	DENND3	ARHGAP42
	DNAJC6	ESRRB
	TMEM139	CSRP2
	FAM110C	AASDHPPT
	PET100	CTR9
	ETF1	OTUB1
	ZCCHC6	CYB5D2
	NCBP2	KIF5C
	MMP16	MTCL1
	ARHGAP12	PNPLA1
	PLA2G4A	MCMBP
	GALNT12	POMGNT2
	ASL	PRDM10
	ZDHHC3	ZNHIT2
	SRSF11	STRN3
	PPP2R1B	IRF8
	VPS41	HOMER2
	CSNK1G1	ADAR
	PHF20L1	GPAA1
	PTHLH	ENY2
	AIM2	SERPINA1
	RRAGD	ZFHX3
	KCNT2	KCTD10
	PTPRO	CD38
	FKBP14	RNASET2
	NOP10	DERL1
	PNO1	UNC79
	STYK1	STK11IP
	TCHP	IRS1
	ZBTB7A	BAG1
	RAD51D	GUCA2B
	ABHD14A-ACY1	PTMS
	RIN1	HSPB3
	SGIP1	SCAMP5
	APLP2	BBS4
	TDG	CHIT1
	PNN	FAHD1
	TSNAX-DISC1	FUCA1
	AK1	MCRS1
	RPL34	RBM5
	ODF2	SPOCD1
	CLPX	IFIH1
	ARHGAP29	EIF6
	COL6A1	DCT
	PARS2	SLBP
	GNAL	CDR1
	CUL5	FFAR2
	EPB41L1	PDE12
	CAPNS1	PPP1R14B
	CA4	PAG1
	EBLN3P	PTPRZ1
	FAT4	NDUFC2
	KIAA1524	CCDC71L
	ATP8B2	CD200
	AKIRIN2	SCRIB
	AP3M2	SLFN12L
	DERL1	ARID5A
	DOK4	CNPPD1
	MRPL34	EOGT
	NDUFC2-KCTD14	CDH11
	UACA	IFITM3
	TMEM245	MBNL2
	CAPS2	TIGIT
	MBD6	FCGR3B
	UTP14A	FCRL5
	DTWD1	ESRRG
	DSG3	BPIFB1
	LOC400927-CSNK1E	INSC
	NRP2	FFAR4
	MON2	NDOR1
	AGPAT3	CPNE5
	SNED1	EIF4G2
	MIR7114	DEAF1
	SYCE1L	MKRN2
	GBP1	ZNF134
	PRRX1	FAM162A
	MYO9A	CCDC200
	FBF1	NRSN2
	TGM3	GLIPR1
	SNORD77	SLC34A3
	APP	PARVG
	CD47	PPA2
	TMEM254	ZBTB18
	H3F3AP4	NEDD9
	BUB3	LRP11
	MIAT	CD48
	NDUFS4	CORO6
	RPS6KA1	HOXC6
	ZC3H14	GRIA3
	PLXND1	GPSM3
	GART	ZNF717
	MSI2	ZSWIM8
	ENTPD3	CPEB2
	CHST9	PDE6B
	TMEM218	PPFIBP1
	ADGRF1	FAM13C
	TMCO4	KRT71
	PAIP1	YOD1
	LOC101930115	RGS1
	KCNK7	MED27
	ACOT9	FCMR
	COPB2	ZFAND2B
	ALOX12	SCG5
	BOC	CLCA2
	BICC1	IL12RB1
	MGMT	TPRG1L
	CLIC1P1	PRDM8
	DSERG1	MAP1S
	IFIT3	SCNN1A
	TNFRSF10B	DERL3
	VILL	SUCLG1
	QSOX1	PLEKHA4
	SFTA2	MZT2B
	GATA3	UGT1A7
	IFIT1	WFDC3
	CXCL12	KMO
	CENPH	AKAP6
	ANKRD36BP2	RBM43
	ZNF451	IQCA1
	EIF3E	BFSP2
	ZNRF1	DPCD
	CORO1C	BICDL2
	LINC00869	LPCAT1
	PLCE1	CD8A
	C1orf162	EVI5L
	MECOM	RGL3
	COMMD6	FSTL3
	CHORDC1	TNFAIP8L2
	LOC101928269	VPS35L
	C1orf106	GLUD1
	INPP5J	ARHGEF37
	DPY19L1	VSIG8
	KRT6C	RNF222
	HYI	CDK14
	SLC26A7	CBLN3
	DDHD1	MAEA
	PEMT	NCALD
	ZNF805	COL6A3
	CXCL14	PFKP
	AP1B1	TRIR
	COPS9	HSH2D
	CHSY1	PRELID2
	SEC16B	DCTN3
	ZNF253	FASLG
	SUN1	TMEM150B
	ZNF396	B4GALT1
	NADK	CYFIP1
	CCDC3	SEC62
	CHKA	HERPUD1
	IQCG	ALOX5AP
	BBIP1	WDR61
	NAV1	TREML1
	PPARD	SP110
	PPP2R5E	TMC6
	LIPT1	ATXN10
	TMEM30A	MRPS25
	PCDHB15	IFRD2
	FGD6	CLGN
	EPDR1	C11orf65
	PPM1A	NADK2
	THUMPD3	CNTNAP3
	SLC10A4	CNTNAP3C
	STAM2	KDELR3
	MAMLD1	MAB21L4
	SLC37A2	BTBD10
	HMOX2	RBP5
	AURKAIP1	MAST4
	SEC63	MARCHF10
	RABEP1	FUS
	PALM2-AKAP2	ANKRD55
	IFI44L	EML5
	BTF3	GPD1
	TPT1-AS1	CCDC38
	SLC41A2	TMEM134
	WARS	JSRP1
	SLC27A4	SIRPB1
	DFFA	KIAA1671
	SLC25A16	SLC33A1
	FOXN2	JMJD7
	PFDN5	ALDOA
	ABHD17A	RHOD
	NDUFB2	NPEPPS
	ITPRIP	TBC1D15
	LOC100131262	IFI6
	NUP155	RBM3
	ATF2	RPGR
	MTERF2	ENOX2
	PARP12	AP1S3
	SNX1	ALDH1A3
	CDK19	ZNRF1
	FBXO45	GOLT1A
	TRIM74	CSMD1
	ELOVL4	TMEM245
	AEBP2	ANKRD35
	NLRP7	FRMD4B
	TALDO1	DLX3
	APOE	METTL25
	SH3GL1	MAP3K4
	PNPO	CXXC1
	ZNF780A	ILVBL
[truncated: 1,434 more rows]
