# Supplementary material for: Transcriptome and microbiome-immune changes across preinvasive and invasive anal cancer lesions
Source: JCI Insight. 2024 Jul 18;9(16):e180907. doi: 10.1172/jci.insight.180907 (PMC11343604; doi:10.1172/jci.insight.180907)
Supplement: Supplemental data set 9 [file jciinsight-9-180907-s043.xlsx]

## Sheet: Hoja1
Additional file 9
Classification of mutated genes based on their involvement in the Hallmarks of cancer pathways.
Sustaining Proliferative Signaling:
NOTCH1
FGFR2
ERBB2
MET
FGFR3
NOTCH2
PTPN11
CTNNB1
CARD11
RUNX1
Evading Growth Suppressors:
TSC1
TP53
BRCA2
BRCA1
STK11
CDKN2A
NF1
Resisting Cell Death:
EP300
PRDM1
CASP8
STK11
CREBBP
FBXW7
Enabling Replicative Immortality:
None of the genes in the list are directly involved in this hallmark.
Inducing Angiogenesis:
None of the genes in the list are directly involved in this hallmark.
Genome Instability and Mutation:
KMT2C
SETD2
ATM
SMARCA4
KMT2D
MAP3K1
IDH1
NCOR1
SF3B1
BAP1
TP53
STK11
BRCA2
ASXL1
NF1
CTNNB1
STAG2
Deregulating Cellular Energetics:
PIK3CA
APC
AXIN1
RNF43
Avoiding Immune Destruction:
TNFAIP3
Tumor-Promoting Inflammation:
TNFAIP3
Activating Invasion and Metastasis:
None of the genes in the list are directly involved in this hallmark.
Inducing Angiogenesis:
None of the genes in the list are directly involved in this hallmark.
