# Supplementary material for: Transcriptome and microbiome-immune changes across preinvasive and invasive anal cancer lesions
Source: JCI Insight. 2024 Jul 18;9(16):e180907. doi: 10.1172/jci.insight.180907 (PMC11343604; doi:10.1172/jci.insight.180907)
Supplement: Supporting data values [file jciinsight-9-180907-s044.xlsx]

## Sheet: Table 1
Sex at birth	Gender	Diagnosis	Age	HIV_status	HPV_Low_risk	HPV_High_risk	ART treatment
M	CGM	HGSIL	39	pos	det	det	yes
M	TGW	LGSIL	51	pos	det	det	yes
M	CGM	LGSIL	30	pos	det	undet	yes
M	TGW	HGSIL	47	pos	det	det	yes
M	TGW	LGSIL	27	pos	undet	det	yes
M	CGM	HGSIL	65	pos	undet	det	yes
M	TGW	HGSIL	42	neg	undet	undet	na
M	CGM	HGSIL	56	pos	det	det	yes
M	CGM	ASCC	39	pos	undet	det	yes
M	CGM	LGSIL	18	pos	det	det	yes
M	CGM	LGSIL	50	pos	det	det	No
M	TGW	HGSIL	45	pos	det	det	yes
M	CGM	ASCC	32	pos	det	undet	yes
M	CGM	LGSIL	35	pos	det	undet	yes
M	CGM	ASCC	56	pos	undet	det	yes
M	CGM	LGSIL	22	pos	undet	det	yes
M	CGM	HGSIL	25	pos	det	det	yes
M	CGM	LGSIL	60	pos	det	undet	yes
M	CGM	ASCC	39	pos	undet	det	yes
M	CGM	LGSIL	22	neg	det	det	na
M	CGM	LGSIL	33	pos	det	undet	yes
M	CGM	HGSIL	42	pos	undet	det	yes
M	CGM	LGSIL	50	pos	det	undet	yes
M	CGM	LGSIL	33	pos	det	undet	yes
M	CGM	LGSIL	14	neg	det	undet	na
M	CGM	ASCC	55	pos	undet	det	yes
M	CGM	LGSIL	43	pos	det	undet	yes
M	TGW	HGSIL	22	pos	det	undet	yes
M	CGM	LGSIL	22	pos	det	undet	yes
M	CGM	LGSIL	25	pos	det	det	yes
M	CGM	LGSIL	26	pos	det	det	yes
M	CGM	LGSIL	19	neg	undet	undet	na
M	CGM	ASCC	31	pos	undet	det	No
M	CGM	LGSIL	26	pos	undet	det	yes
M	CGM	LGSIL	39	pos	det	undet	yes
M	CGM	LGSIL	22	pos	det	undet	yes
M	TGW	LGSIL	32	pos	det	undet	yes
M	CGM	LGSIL	42	pos	det	undet	yes
M	CGM	LGSIL	20	pos	det	det	yes
M	CGM	LGSIL	23	pos	det	det	yes
M	CGM	LGSIL	47	pos	det	undet	yes
M	CGM	LGSIL	60	pos	det	undet	yes
M	CGM	LGSIL	48	pos	undet	det	yes
M	CGM	LGSIL	27	pos	undet	undet	yes
M	CGM	LGSIL	42	pos	det	det	yes
M	CGM	LGSIL	22	pos	det	undet	yes
M	CGM	HGSIL	43	pos	det	undet	yes
M	CGM	HGSIL	37	pos	undet	det	yes
M	TGW	HGSIL	54	pos	det	undet	yes
M	CGM	HGSIL	34	pos	det	det	yes
M	CGM	HGSIL	39	pos	det	undet	yes
M	CGM	HGSIL	42	pos	undet	undet	yes
M	CGM	HGSIL	29	pos	undet	undet	yes
M	CGM	ASCC	NA	neg	undet	undet	na
F	CGW	ASCC	72	neg	undet	det	na
F	CGW	ASCC	67	neg	det	undet	na
F	CGW	ASCC	58	neg	undet	det	na
M	CGM	ASCC	55	pos	undet	det	na
M	CGM	ASCC	64	pos	undet	det	na
F	CGW	ASCC	63	na	undet	det	na
M	CGM	ASCC	41	neg	undet	det	na
F	CGW	ASCC	46	neg	undet	det	na
M	CGM	ASCC	47	pos	undet	det	na
F	CGW	ASCC	35	na	undet	det	na
F	CGW	ASCC	41	na	undet	det	na
M	CGM	ASCC	57	neg	undet	det	na
F	CGW	ASCC	61	na	undet	det	na
M	CGM	ASCC	NA	na	undet	det	na
F	CGW	ASCC	77	neg	undet	det	na
M	CGM	ASCC	61	na	det	undet	na

## Sheet: Fig 1C
Observed	Chao1	Diagnosis	Gender	age	HIV	HR_HPV
4	4	HGSIL	M	und41	pos	Pos
3	3	LGSIL	T	ov41	pos	Pos
3	3	LGSIL	M	und41	pos	Neg
4	4.5	HGSIL	T	ov41	pos	Pos
2	2	LGSIL	T	und41	pos	Neg
2	2	HGSIL	M	ov41	pos	Pos
2	2	HGSIL	T	ov41	neg	Neg
2	2	HGSIL	M	ov41	pos	Pos
5	6	ASCC	M	und41	pos	Pos
3	3	LGSIL	M	und41	pos	Neg
3	3	LGSIL	M	ov41	pos	Pos
3	3	HGSIL	T	ov41	pos	Pos
2	2	ASCC	M	und41	pos	Neg
3	3	LGSIL	M	und41	pos	Neg
2	2	ASCC	M	ov41	pos	Pos
2	2	LGSIL	M	und41	pos	Neg
5	5	HGSIL	M	und41	pos	Pos
3	3	LGSIL	M	ov41	pos	Neg
2	2	ASCC	M	und41	pos	Neg
3	3	LGSIL	M	und41	neg	Neg
3	3	LGSIL	M	und41	pos	Neg
2	2	HGSIL	M	ov41	pos	Pos
4	4.5	LGSIL	M	ov41	pos	Neg
2	2	LGSIL	M	und41	pos	Neg
4	4	LGSIL	M	und41	neg	Neg
2	2	ASCC	M	ov41	pos	Pos
2	2	LGSIL	M	ov41	pos	Neg
2	2	HGSIL	T	und41	pos	Neg
2	2	LGSIL	M	und41	pos	Neg
2	2	LGSIL	M	und41	pos	Neg
3	3	LGSIL	M	und41	pos	Neg
3	3	LGSIL	M	und41	neg	Neg
2	2	ASCC	M	und41	pos	Pos
2	2	LGSIL	M	und41	pos	Neg
2	2	LGSIL	M	und41	pos	Neg
3	4	LGSIL	M	und41	pos	Neg
2	2	LGSIL	T	und41	pos	Neg
2	2	LGSIL	M	ov41	pos	Neg
4	4	LGSIL	M	und41	pos	Neg
2	2	LGSIL	M	und41	pos	Neg
2	2	LGSIL	M	ov41	pos	Neg
2	2	LGSIL	M	ov41	pos	Neg
2	2	LGSIL	M	ov41	pos	Pos
1	1	LGSIL	M	und41	pos	Neg
3	3	LGSIL	M	ov41	pos	Neg
2	2	LGSIL	M	und41	pos	Neg
2	2	HGSIL	M	ov41	pos	Neg
3	3	HGSIL	M	und41	pos	Pos
2	2	HGSIL	T	ov41	pos	Neg
2	2	HGSIL	M	und41	pos	Neg
2	2	HGSIL	M	und41	pos	Neg
1	1	HGSIL	M	ov41	pos	Neg
1	1	HGSIL	M	und41	pos	Neg
10	10.75	ASCC	M	ov41	neg	Neg
4	4	ASCC	F	ov41	neg	Pos
2	2	ASCC	F	ov41	neg	Neg
3	3	ASCC	F	ov41	neg	Pos
5	5	ASCC	M	ov41	pos	Pos
4	4	ASCC	M	ov41	pos	Pos
3	3	ASCC	F	ov41	na	Pos
4	4	ASCC	M	und41	neg	Pos
3	3	ASCC	F	ov41	neg	Pos
3	3	ASCC	M	ov41	pos	Pos
4	4	ASCC	F	und41	na	Pos
4	4	ASCC	F	und41	na	Pos
2	2	ASCC	M	ov41	neg	Pos
3	3	ASCC	F	ov41	na	Pos
8	8.5	ASCC	M	und41	na	Neg
3	3	ASCC	F	ov41	neg	Neg
2	2	ASCC	M	ov41	na	Neg

## Sheet: Fig 1D
SIL_cancer	Bacteroidota	Bacillota	Fusobacteriota	Pseudomonadota
ASCC	0.13371	0.18992	1.75753	0.31198
ASCC	0	0	0	0
ASCC	0	0	0	0
ASCC	0	0	0	0
ASCC	0.29422	0	0	0
ASCC	0	0	0	0
ASCC	1.11178	0.66725	2.52814	3.16146
ASCC	0	0	0	0
ASCC	0	0	0	0
ASCC	0.03382	0	0	0
ASCC	3.68711	1.72893	4.22438	2.18753
ASCC	0.12748	0.01474	0.33739	0.00747
ASCC	0.07091	0	0	0
ASCC	0	0	0	0
ASCC	0.86759	0.05041	0.10082	0
ASCC	0	0	0	0
ASCC	0.1865	0.30315	0.48728	0.0044
ASCC	0.18051	0	0.01507	0
ASCC	0.13088	0.01867	0.06296	0.18154
ASCC	0.04378	0	0	0
ASCC	10.7024	0.5339	12.3459	0.01286
ASCC	0	0	0	0
ASCC	0.06449	0.00161	0.00322	0
SIL	0	0	0	0
SIL	0	0	0	0
SIL	0	0	0	0
SIL	0	0	0	0
SIL	0	0	0	0
SIL	0	0	0	0
SIL	0	0	0	0
SIL	0	0	0	0
SIL	0	0	0	0
SIL	0	0	0	0
SIL	0	0	0	0
SIL	0	0.04385	0.0877	0
SIL	0.14671	0.01319	0.02638	0
SIL	0	0	0	0
SIL	0	0	0	0
SIL	0	0.04209	0.08418	0
SIL	0	0	0	0
SIL	0	0	0	0
SIL	0	0	0	0
SIL	0	0	0	0
SIL	0	0	0	0
SIL	0	0	0	0
SIL	0.00531	0.00098	0.00098	0
SIL	0.12964	0.0113	0.01556	0.00407
SIL	0	0	0	0
SIL	0	0	0	0
SIL	0	0	0	0
SIL	0	0	0	0
SIL	0	0	0	0
SIL	0	0	0	0
SIL	0	0	0.00164	0
SIL	0	0	0	0
SIL	0	0	0	0
SIL	0	0	0	0
SIL	0.04919	0.0053	0.01094	0
SIL	0	0	0	0
SIL	0	0	0	0
SIL	0	0	0	0
SIL	0.02417	0.00113	0.00226	0
SIL	0	0	0	0
SIL	0	0	0	0
SIL	0	0	0	0
SIL	0	0	0	0
SIL	0	0	0	0
SIL	0.02454	0.02662	0.05324	0.0242
SIL	0	0	0	0
SIL	0.00049	0.00152	0.0047	0

## Sheet: Fig 1E
SIL	Bacteroides_fragilis	Campylobacter_ureolyticus	Criibacterium_bergeronii	Fusobacterium_gonidiaformans	Fusobacterium_nucleatum
ASCC	0	0	0	0	1.4748
ASCC	0	0	0	0	0
ASCC	0	0	0	0	0
ASCC	0	0	0	0	0
ASCC	0	0	0	0	0
ASCC	0	0	0	0	0
ASCC	0	3.13287	0.66725	1.86089	0
ASCC	0	0	0	0	0
ASCC	0	0	0	0	0
ASCC	0	0	0	0	0
ASCC	0.22651	1.95894	0.23742	0.17481	1.59144
ASCC	0.06848	0	0	0.01081	0.04182
ASCC	0	0	0	0	0
ASCC	0	0	0	0	0
ASCC	0	0	0	0	0
ASCC	0	0	0	0	0
ASCC	0	0.0044	0.25823	0	0.0078
ASCC	0	0	0	0.01507	0
ASCC	0	0.18154	0	0	0.02562
ASCC	0	0	0	0	0
ASCC	1.92042	0	0	0	0
ASCC	0	0	0	0	0
ASCC	0.00485	0	0	0	0
HGSIL	0	0	0	0	0
HGSIL	0	0	0	0	0
HGSIL	0	0	0	0	0
HGSIL	0	0	0	0	0
HGSIL	0	0	0	0	0
HGSIL	0	0	0	0	0
HGSIL	0	0	0	0	0
HGSIL	0	0	0	0	0
HGSIL	0	0	0.00098	0	0
HGSIL	0	0	0	0	0
HGSIL	0	0	0	0	0
HGSIL	0	0	0	0	0
HGSIL	0	0	0	0	0
HGSIL	0	0.0242	0	0	0
HGSIL	0	0	0	0	0
HGSIL	0	0	0	0.00216	0
LGSIL	0	0	0	0	0
LGSIL	0	0	0	0	0
LGSIL	0	0	0	0	0
LGSIL	0	0	0	0	0
LGSIL	0	0	0	0	0
LGSIL	0	0	0	0	0
LGSIL	0	0	0	0	0
LGSIL	0	0	0	0	0
LGSIL	0	0	0	0	0
LGSIL	0	0	0	0	0
LGSIL	0	0	0	0	0
LGSIL	0	0	0	0	0
LGSIL	0	0	0	0	0
LGSIL	0	0	0	0	0
LGSIL	0	0.00407	0	0	0
LGSIL	0	0	0	0	0
LGSIL	0	0	0	0	0
LGSIL	0	0	0	0	0
LGSIL	0	0	0	0	0
LGSIL	0	0	0	0	0
LGSIL	0	0	0	0	0
LGSIL	0	0	0	0	0
LGSIL	0	0	0	0	0
LGSIL	0	0	0	0	0
LGSIL	0	0	0	0	0
LGSIL	0	0	0	0	0
LGSIL	0	0	0	0	0
LGSIL	0	0	0	0	0
LGSIL	0	0	0	0	0
LGSIL	0	0	0	0	0
LGSIL	0	0	0	0	0

## Sheet: Fig 2B
SIL	Alphapapillomavirus_10	Alphapapillomavirus_7	Alphapapillomavirus_9
ASCC	0	0	0
ASCC	0	0	0
ASCC	0	0	96.3568
ASCC	0	0	0
ASCC	0	0	0
ASCC	0	0	0
ASCC	26.2437	1.35577	1.9524
ASCC	1.23145	3.03889	62.8035
ASCC	0.13541	0	0.05414
ASCC	1.42311	0	88.4258
ASCC	0	0	37.2966
ASCC	1.85918	0	79.9673
ASCC	88.6033	0.26543	0
ASCC	9.67027	0	4.02983
ASCC	0	0	17.6707
ASCC	0	90.9917	1.07992
ASCC	2.02578	7.46289	50.627
ASCC	3.07232	0	36.1836
ASCC	0	0	80.1099
ASCC	16.0769	0	23.1202
ASCC	0.75377	1.48298	0
ASCC	0	0	0
ASCC	74.725	0	0
HGSIL	77.5512	0	8.61622
HGSIL	1.4933	0	1.859
HGSIL	0	0	90.6442
HGSIL	0	0	10.2525
HGSIL	98.8196	0	1.05903
HGSIL	2.28968	0	94.4246
HGSIL	5.03107	0.00256	0
HGSIL	0	0	95.5847
HGSIL	97.3494	0	0
HGSIL	79.3991	0	0
HGSIL	51.7033	0	46.6609
HGSIL	13.7961	0	0
HGSIL	74.873	0	0
HGSIL	91.079	0	0
HGSIL	99.7245	0	0
HGSIL	99.5005	0	0.034
LGSIL	19.9048	0	25.5139
LGSIL	76.5747	0	0
LGSIL	0	0	0
LGSIL	52.5548	0	0
LGSIL	93.2508	0	3.48595
LGSIL	51.423	0	4.64297
LGSIL	0.27956	31.8467	0
LGSIL	86.5609	0	0
LGSIL	67.4253	0	0
LGSIL	26.3873	0	0.28784
LGSIL	0.9225	0	0
LGSIL	93.9429	0	0.0834
LGSIL	18.8769	0	0
LGSIL	94.1135	0	0
LGSIL	87.7103	0	0
LGSIL	99.271	0.03472	0
LGSIL	80.1184	0	0
LGSIL	83.7164	0	0
LGSIL	46.7717	0	0
LGSIL	61.2569	0	0
LGSIL	1.37095	0	0
LGSIL	67.5001	0	0
LGSIL	12.1213	0	0
LGSIL	8.83161	21.4988	0
LGSIL	83.9286	0	0
LGSIL	98.0314	0	0
LGSIL	96.9674	0	0
LGSIL	0	0	46.2546
LGSIL	0	0	0
LGSIL	39.1176	0	0
LGSIL	89.4139	0	0

## Sheet: Fig 6 D,E
id	CDKN2A	MKI67	age	Gender	cluster
FH2032	1.99585	7.14915	26	CGM	cl1
FH2039	1.93548	5.74659	42	CGM	cl1
FH2017	1.93195	6.6427	22	CGM	cl1
FH2027	1.42089	6.65023	55	CGM	cl1
FH2013	-0.131504	6.33354	35	CGM	cl1
FH2024	1.6932	6.61828	50	CGM	cl1
FH2035	-0.653142	6.22169	26	CGM	cl1
FH2004	5.06983	8.38538	45	TGW	cl1
FH2006	2.6011	7.65166	32	CGM	cl1
FH2002	1.43719	7.88367	18	CGM	cl1
FH2022	2.59288	7.34453	33	CGM	cl1
FH2042	3.55834	7.91257	47	CGM	cl1
FH2029	1.54991	8.51916	22	TGW	cl1
FH2025	1.81216	7.83988	33	CGM	cl1
FH2003	3.02865	7.666	50	CGM	cl1
FH2030	1.14661	7.91406	22	CGM	cl1
FH2031	1.78239	7.69815	25	CGM	cl1
FH2023	5.47701	8.73497	42	CGM	cl1
FH2045	0.159506	7.47732	27	CGM	cl1
FH2047	0.460268	7.04075	22	CGM	cl1
FH2054	1.48269	6.73468	42	CGM	cl1
FH2026	0.686377	6.94787	14	CGM	cl1
FH2049	4.04435	7.59717	37	CGM	cl1
FH2018	3.99272	7.58194	25	CGM	cl1
FH2040	2.19335	7.61471	20	CGM	cl1
FH2046	1.96177	7.41159	42	CGM	cl1
FH1029	3.64721	8.51423	27	TGW	cl2
FH2044	5.61878	7.88213	48	CGM	cl2
FH2036	2.7795	6.23129	39	CGM	cl2
FH1032	5.15161	7.26524	42	TGW	cl2
FH2033	3.33986	6.74017	19	CGM	cl2
FH2037	3.17149	7.53211	22	CGM	cl2
FH2041	3.54471	7.44368	23	CGM	cl2
PGA479	2.12562	6.26961	NA	CGM	cl2
FH1028	1.01429	7.74219	47	TGW	cl2
PGA618	2.73419	7.26778	NA	CGW	cl2
PGA491	2.79617	7.61246	NA	CGW	cl2
FH2034	6.81847	8.61042	31	CGM	cl2
FH2016	6.04598	9.14989	56	CGM	cl2
FH1031	5.44585	9.08857	65	CGM	cl2
PGA750	5.84428	8.24595	NA	CGM	cl2
FH1035	5.35588	7.91676	56	CGM	cl2
FH2053	2.77478	7.49075	39	CGM	cl2
FH2028	3.93981	7.78862	43	CGM	cl2
FH2038	3.41086	7.84771	32	TGW	cl2
FH2043	-1.33123	7.31308	60	CGM	cl2
FH1005	3.27926	6.84054	51	TGW	cl2
FH2055	2.63314	8.6254	29	CGM	cl2
FH2019	4.66805	8.18272	60	CGM	cl2
FH1004	4.22909	7.80618	39	CGM	cl2
PGA306	3.73958	6.80442	NA	CGM	cl2
PGA127	3.95323	7.43417	NA	CGM	cl2
PGA591	4.60364	7.8804	NA	CGW	cl2
FH2001	5.59858	8.53089	39	CGM	cl2
PGA350	0.911109	8.00792	NA	CGW	cl2
PGA926	-0.855054	8.32753	NA	CGM	cl2
PGA269	5.13895	8.63981	NA	CGW	cl2
PGA186	5.77105	7.84625	NA	CGW	cl2
FH2050	1.50602	5.88625	54	CGM	cl2
PGA793	4.71936	7.38732	NA	CGW	cl2
PGA284	4.16111	7.56406	NA	CGW	cl2
PGA871	2.51558	7.69533	NA	CGW	cl2
FH2048	4.29168	7.49517	43	CGM	cl2
FH2051	3.76598	7.52296	34	CGM	cl2
FH1007	4.81303	7.74984	30	CGM	cl2
FH2021	4.72418	7.25791	22	CGM	cl2
PGA851	3.3427	8.11273	NA	CGM	cl2
FH2020	6.1639	8.69509	39	CGM	cl2
PGA314	6.06105	8.59676	NA	CGM	cl2
PGA532	6.59738	8.71536	NA	CGM	cl2

## Sheet: Fig 7D
IHC	CD3/CD8	tumorpurity	CAFs	CD4_Tcells	Macrophages
3	low	0.930733	0.0141	0.2238	0.0071
4	low	0.837749	0.0153	0.2682	0.0098
5	low	0.774384	0.0195	0.292	0.0093
6	low	0.975602	0.0127	0.2147	0.0055
7	low	0.842682	0.0201	0.3125	0.0108
12	low	0.937435	0.0166	0.2525	0.0086
13	low	0.934135	0.0182	0.2638	0.0089
14	low	0.891147	0.0181	0.2684	0.0057
1	mod/high	0.839879	0.0209	0.3028	0.0105
2	mod/high	0.494936	0.0227	0.3325	0.0122
8	mod/high	0.740997	0.0183	0.2991	0.011
9	mod/high	0.635687	0.0196	0.2607	0.0108
10	mod/high	0.713875	0.0199	0.3361	0.0099
11	mod/high	0.796209	0.0207	0.2686	0.0095
